# Supplementary material for: Time-calibrated phylogeny of neotropical freshwater fishes
Source: Front Bioinform. 2024 Dec 6;4:1433995. doi: 10.3389/fbinf.2024.1433995 (PMC11659281; doi:10.3389/fbinf.2024.1433995)
Supplement: Supplementary file 1 [file DataSheet1.zip › Supplementary Material/phy/HENFF_phyloboots_6K_collapsed70boots.tre]

(((Carcharhinidae_Carcharhinus_leucas_1:0.2778482631,Pristidae_Pristis_pristis_1:0.2727864632,((Potamotrygonidae_Paratrygon_aiereba_3:1.0000005e-06,(Potamotrygonidae_Paratrygon_aiereba_2:1.0000005e-06,Potamotrygonidae_Paratrygon_aiereba_1:1.0000005e-06)100:1.0000005e-06)100:0.06662000231,(Potamotrygonidae_Heliotrygon_gomesi_3:1.0000005e-06,Potamotrygonidae_Heliotrygon_gomesi_1:0.0008644686666,Potamotrygonidae_Heliotrygon_gomesi_2:0.002593669972)100:0.1034334763,((Potamotrygonidae_Potamotrygon_tatianae_1:0.01543614562,(Potamotrygonidae_Potamotrygon_motoro_1:1.0000005e-06,Potamotrygonidae_Potamotrygon_motoro_2:1.0000005e-06)100:0.006703697092)90:0.04444057316,(Potamotrygonidae_Potamotrygon_tigrina_2:0.001995158075,Potamotrygonidae_Potamotrygon_tigrina_1:1.0000005e-06)100:0.07406297543,(Potamotrygonidae_Potamotrygon_falkneri_2:1.0000005e-06,Potamotrygonidae_Potamotrygon_falkneri_1:1.0000005e-06)79:0.06149905778,(Potamotrygonidae_Potamotrygon_constellata_1:0.001925258672,(Potamotrygonidae_Potamotrygon_orbignyi_2:1.0000005e-06,Potamotrygonidae_Potamotrygon_orbignyi_1:1.0000005e-06)95:0.005154438038)91:0.06383346261,(Potamotrygonidae_Plesiotrygon_nana_1:0.01198098715,(Potamotrygonidae_Plesiotrygon_iwamae_2:1.0000005e-06,Potamotrygonidae_Plesiotrygon_iwamae_1:0.003693158685,Potamotrygonidae_Plesiotrygon_iwamae_3:0.001847991597)78:0.004164166119)100:0.1319061355,Potamotrygonidae_Potamotrygon_yepezi_1:0.1272706767,Potamotrygonidae_Potamotrygon_magdalenae_1:0.1018238722,(Potamotrygonidae_Potamotrygon_histrix_1:1.0000005e-06,(Potamotrygonidae_Potamotrygon_histrix_2:1.0000005e-06,Potamotrygonidae_Potamotrygon_histrix_3:0.001706560965)95:0.0017064544)99:0.03946588822)85:0.0267414556)99:0.2488148786)98:0.1905804116,Lepidosirenidae_Lepidosiren_paradoxa_1:0.8613420257,Lepisosteidae_Atractosteus_tristoechus_1:0.5250523078,Anguillidae_Anguilla_rostrata_1:0.5245720134,Megalopidae_Megalops_atlanticus_1:0.5169805587,(Polycentridae_Polycentrus_schomburgkii_1:0.1313786568,Polycentridae_Monocirrhus_polyacanthus_1:0.1520795612)95:0.9776929293,(Mugilidae_Joturus_pichardi_1:0.1388484714,(Mugilidae_Mugil_curema_1:0.1085979281,Mugilidae_Mugil_liza_1:0.1658271635)100:0.09511356765)99:0.96400068,(((((Cichlidae_Geophagus_crassilabris_2:0.007553825763,Cichlidae_Geophagus_crassilabris_1:0.01239190715,Cichlidae_Geophagus_pellegrini_1:0.007499353882)74:0.01296522755,(Cichlidae_Geophagus_steindachneri_1:0.002384227623,(Cichlidae_Geophagus_steindachneri_3:1.0000005e-06,Cichlidae_Geophagus_steindachneri_2:0.002118236908)97:0.001456869726)93:0.01581665651)100:0.07919926751,(((((Cichlidae_Gymnogeophagus_taroba_1:0.0008906713498,Cichlidae_Gymnogeophagus_taroba_2:1.0000005e-06)100:0.003850767922,(Cichlidae_Gymnogeophagus_setequedas_1:1.0000005e-06,Cichlidae_Gymnogeophagus_setequedas_2:1.0000005e-06)93:0.003186095591)98:0.03432566041,(Cichlidae_Gymnogeophagus_rhabdotus_1:0.01688009297,(Cichlidae_Gymnogeophagus_meridionalis_2:0.00159390443,Cichlidae_Gymnogeophagus_meridionalis_1:0.01022263935,Cichlidae_Gymnogeophagus_meridionalis_3:0.00817579511)94:0.02664905228)96:0.01619519266)98:0.01259513149,Cichlidae_Gymnogeophagus_balzanii_1:0.07358768448,(((Cichlidae_Gymnogeophagus_caaguazuensis_1:0.004757136078,(Cichlidae_Gymnogeophagus_australis_1:1.0000005e-06,Cichlidae_Gymnogeophagus_australis_2:0.0009334118643)100:0.004516479867)100:0.01648519284,(Cichlidae_Gymnogeophagus_gymnogenys_1:0.009751597172,Cichlidae_Gymnogeophagus_gymnogenys_2:0.0004938924937)97:0.016313449)100:0.03040385245,(Cichlidae_Gymnogeophagus_labiatus_1:0.01966886568,Cichlidae_Gymnogeophagus_labiatus_2:0.008635714901)99:0.0331735014)95:0.02120162723)98:0.08898287703,((Cichlidae_Geophagus_grammepareius_1:0.0454144149,Cichlidae_Geophagus_taeniopareius_1:0.04279388169)100:0.01641749144,(Cichlidae_Geophagus_harreri_2:1.0000005e-06,Cichlidae_Geophagus_harreri_1:1.0000005e-06)100:0.05861783569,Cichlidae_Geophagus_dicrozoster_1:0.04844840592,(Cichlidae_Geophagus_sveni_1:0.03873433665,((Cichlidae_Geophagus_brachybranchus_1:1.0000005e-06,((Cichlidae_Geophagus_surinamensis_1:1.0000005e-06,Cichlidae_Geophagus_surinamensis_2:1.0000005e-06)100:1.0000005e-06,Cichlidae_Geophagus_surinamensis_3:1.0000005e-06)96:1.0000005e-06)80:0.003515739483,(Cichlidae_Geophagus_altifrons_2:2.000001e-06,Cichlidae_Geophagus_altifrons_3:0.002256000767,Cichlidae_Geophagus_altifrons_1:0.002223350768)98:0.007209089291)95:0.03622565998,(Cichlidae_Geophagus_megasema_1:1.0000005e-06,(Cichlidae_Geophagus_abalios_2:1.0000005e-06,Cichlidae_Geophagus_abalios_1:1.0000005e-06)97:1.0000005e-06)99:0.04275217592,(Cichlidae_Geophagus_argyrostictus_1:0.002124785184,Cichlidae_Geophagus_argyrostictus_2:0.002364311287)100:0.03434065475)77:0.0238911008)99:0.05577550568)73:0.007787451016)97:0.02021734899,(((((Cichlidae_Geophagus_diamantinensis_3:0.001686180451,Cichlidae_Geophagus_diamantinensis_2:1.0000005e-06)89:0.001688452752,Cichlidae_Geophagus_diamantinensis_1:1.0000005e-06)100:0.004707137654,(Cichlidae_Geophagus_obscurus_1:0.0005599617869,Cichlidae_Geophagus_obscurus_2:1.0000005e-06)100:0.009048231643)100:0.05165723718,(((Cichlidae_Geophagus_santosi_2:0.002659747036,Cichlidae_Geophagus_santosi_1:0.002393659957)100:0.02033700679,(((Cichlidae_Geophagus_multiocellus_3:1.0000005e-06,Cichlidae_Geophagus_multiocellus_1:0.003365475536)75:0.002659398902,Cichlidae_Geophagus_multiocellus_2:0.001262276598)100:0.01498342146,(Cichlidae_Geophagus_itapicuruensis_1:1.0000005e-06,Cichlidae_Geophagus_itapicuruensis_2:0.0005579374938)100:0.02413247141)83:0.00557150895)100:0.02528885354,((Cichlidae_Geophagus_iporangensis_2:1.0000005e-06,Cichlidae_Geophagus_iporangensis_1:1.0000005e-06)100:0.01216150384,Cichlidae_Geophagus_rufomarginatus_1:0.01764044533,(Cichlidae_Geophagus_proximus_1:0.00936457023,Cichlidae_Geophagus_brasiliensis_1:0.006633700545)79:0.01302558385,Cichlidae_Geophagus_brasiliensis_3:0.01576374466,Cichlidae_Geophagus_brasiliensis_2:0.01378187256)99:0.01237980447)96:0.009563244099)100:0.04054142699,(((Cichlidae_Mikrogeophagus_ramirezi_3:1.0000005e-06,Cichlidae_Mikrogeophagus_ramirezi_2:0.003526446483)96:1.0000005e-06,Cichlidae_Mikrogeophagus_ramirezi_1:1.0000005e-06)100:0.09427742518,(Cichlidae_Mikrogeophagus_altispinosus_1:0.00314948093,(Cichlidae_Mikrogeophagus_altispinosus_3:0.003917493078,Cichlidae_Mikrogeophagus_altispinosus_2:1.0000005e-06)82:1.0000005e-06)100:0.123828756)100:0.02576689368)88:0.01360696749,(((Cichlidae_Biotodoma_cupido_1:1.0000005e-06,(Cichlidae_Biotodoma_cupido_2:0.001629938611,Cichlidae_Biotodoma_cupido_3:1.0000005e-06)80:1.0000005e-06)100:0.07701527791,(Cichlidae_Biotodoma_wavrini_2:1.0000005e-06,Cichlidae_Biotodoma_wavrini_1:0.003489376721)98:0.05117773506)98:0.1009808333,((Cichlidae_Crenicara_punctulata_3:0.03085036025,(Cichlidae_Crenicara_punctulata_1:0.0008693734697,Cichlidae_Crenicara_punctulata_2:1.0000005e-06)100:0.02732518197)100:0.1043250293,(Cichlidae_Dicrossus_filamentosus_1:0.03002112641,Cichlidae_Dicrossus_maculatus_1:0.02946623114)100:0.02389212026)100:0.04020411657)97:0.01571073147)96:0.02116713077,(((Cichlidae_Mazarunia_charadrica_1:0.02084889755,Cichlidae_Mazarunia_pala_1:0.01814428717)99:0.04946024954,(Cichlidae_Guianacara_stergiosi_1:0.01279458662,Cichlidae_Guianacara_dacrya_1:0.01651510202,Cichlidae_Guianacara_owroewefi_1:0.0104975572)100:0.09746814649,Cichlidae_Mazarunia_mazarunii_1:0.07714331054)83:0.02270214523,(Cichlidae_Acarichthys_heckelii_1:0.005139623188,(Cichlidae_Acarichthys_heckelii_3:1.0000005e-06,Cichlidae_Acarichthys_heckelii_2:1.0000005e-06)100:0.00453199022)100:0.1329756273,(Cichlidae_Biotoecus_opercularis_1:0.01714528548,(Cichlidae_Biotoecus_dicentrarchus_2:1.0000005e-06,Cichlidae_Biotoecus_dicentrarchus_1:1.0000005e-06)100:0.06173426705)100:0.1498476158,((((Cichlidae_Satanoperca_pappaterra_1:0.009473124875,(Cichlidae_Satanoperca_pappaterra_3:0.00865217078,Cichlidae_Satanoperca_pappaterra_2:0.003879492199)100:0.01101458857)100:0.02323938179,(Cichlidae_Satanoperca_jurupari_1:0.009264779174,((Cichlidae_Satanoperca_mapiritensis_2:0.0009174250046,Cichlidae_Satanoperca_mapiritensis_1:0.001429836983)81:0.001468353872,Cichlidae_Satanoperca_mapiritensis_3:0.0004542053955)100:0.01028575593)90:0.01053509765,(Cichlidae_Satanoperca_leucosticta_1:0.00293800044,Cichlidae_Satanoperca_leucosticta_2:0.002555177289,Cichlidae_Satanoperca_leucosticta_3:0.0004515387049)100:0.02665127458)99:0.06241320003,(((Cichlidae_Satanoperca_lilith_1:0.001970168983,Cichlidae_Satanoperca_lilith_3:0.00132013586,Cichlidae_Satanoperca_lilith_2:0.003904506692)100:0.02746940199,(Cichlidae_Satanoperca_daemon_2:0.000440580615,(Cichlidae_Satanoperca_daemon_3:0.0005528917397,Cichlidae_Satanoperca_daemon_1:0.0009292711823)70:0.001996218751)99:0.02126847083)99:0.03931824277,((Cichlidae_Satanoperca_acuticeps_2:1.0000005e-06,Cichlidae_Satanoperca_acuticeps_1:0.0009790302542)97:0.006745147955,Cichlidae_Satanoperca_acuticeps_3:0.005767265414)100:0.06697117314)74:0.009390142138)98:0.02057879096,((((Cichlidae_Apistogramma_linkei_1:0.07225368034,((Cichlidae_Apistogramma_caetei_3:0.01033639963,(Cichlidae_Apistogramma_caetei_2:1.0000005e-06,Cichlidae_Apistogramma_caetei_1:1.0000005e-06)100:0.01015498184)98:0.03637434999,Cichlidae_Apistogramma_regani_1:0.04871152578)88:0.03999640293,Cichlidae_Apistogramma_moae_1:0.07902644166,((Cichlidae_Apistogramma_playayacu_1:0.04599505363,(Cichlidae_Apistogramma_eunotus_1:0.006429776126,Cichlidae_Apistogramma_eunotus_2:0.002397776501)78:0.00426834717)82:0.0108206855,(Cichlidae_Apistogramma_cinilabra_2:0.0007895559021,Cichlidae_Apistogramma_cinilabra_1:1.0000005e-06)100:0.01160566388)81:0.04502614378,Cichlidae_Apistogramma_paulmuelleri_1:0.05569338658)96:0.04218132421,((Cichlidae_Apistogrammoides_pucallpaensis_3:0.002764888957,(Cichlidae_Apistogrammoides_pucallpaensis_2:0.002526784934,Cichlidae_Apistogrammoides_pucallpaensis_1:0.002412740389)88:0.004914269129)100:0.07579559672,Cichlidae_Apistogramma_hoignei_1:0.06743283549)84:0.0102743653)89:0.03121326397,(Cichlidae_Apistogramma_luelingi_1:0.2145548042,(Cichlidae_Apistogramma_norberti_1:0.08929898278,(Cichlidae_Apistogramma_allpahuayo_1:0.0573968548,(Cichlidae_Apistogramma_juruensis_1:0.06529080963,(Cichlidae_Apistogramma_cacatuoides_1:0.002688539696,(Cichlidae_Apistogramma_cacatuoides_3:0.0007490050614,Cichlidae_Apistogramma_cacatuoides_2:1.0000005e-06)100:0.001570616131)100:0.02910412075)97:0.0359854897)80:0.01833326908)74:0.05407623189,((Cichlidae_Apistogramma_pertensis_1:0.08270438658,Cichlidae_Apistogramma_pulchra_1:0.09376995888)100:0.06139500437,Cichlidae_Apistogramma_staecki_1:0.05883348185)92:0.1052017446,Cichlidae_Apistogramma_barlowi_1:0.1013119611,(Cichlidae_Apistogramma_pantalone_1:0.05123508034,(((Cichlidae_Apistogramma_baenschi_2:0.003772857338,(Cichlidae_Apistogramma_baenschi_3:0.002341277391,Cichlidae_Apistogramma_baenschi_1:1.0000005e-06)100:0.003338761075)100:0.0552074202,Cichlidae_Apistogramma_rositae_1:0.03070969435,(Cichlidae_Apistogramma_panduro_2:1.0000005e-06,Cichlidae_Apistogramma_panduro_1:0.00282691682,Cichlidae_Apistogramma_panduro_3:0.003395790937)98:0.02954273689,(Cichlidae_Apistogramma_nijsseni_1:1.0000005e-06,Cichlidae_Apistogramma_nijsseni_2:0.003221820977)100:0.03785453568,(Cichlidae_Apistogramma_wolli_2:1.0000005e-06,Cichlidae_Apistogramma_wolli_1:1.0000005e-06)100:0.05653495303)76:0.01788767883,Cichlidae_Apistogramma_martini_1:0.04639065022)75:0.006600569748)73:0.04045361775,(Cichlidae_Apistogramma_atahualpa_2:1.0000005e-06,Cichlidae_Apistogramma_atahualpa_1:0.0007820729799)100:0.1027709542,Cichlidae_Apistogramma_steindachneri_1:0.0435208248,((Cichlidae_Apistogramma_resticulosa_1:1.0000005e-06,Cichlidae_Apistogramma_resticulosa_2:0.01203731237)100:0.1616927295,Cichlidae_Apistogramma_agassizii_1:0.003917129072,(Cichlidae_Apistogramma_agassizii_3:1.0000005e-06,Cichlidae_Apistogramma_agassizii_2:0.0007791974825)100:0.003327281039)88:0.1095095216,(Cichlidae_Apistogramma_eremnopyge_1:0.001460005975,Cichlidae_Apistogramma_bitaeniata_3:0.0130138152,Cichlidae_Apistogramma_bitaeniata_1:0.02679310834,Cichlidae_Apistogramma_bitaeniata_2:0.05831364442)100:0.1261243388)79:0.02476792192)96:0.04065244087,(Cichlidae_Taeniacara_candidi_2:0.002279705246,Cichlidae_Taeniacara_candidi_1:1.0000005e-06)100:0.2167570044)97:0.06859063145)93:0.02764243563,(((((Cichlidae_Teleocichla_cinderella_1:0.004504825212,Cichlidae_Teleocichla_cinderella_2:1.0000005e-06)95:0.01797136971,Cichlidae_Teleocichla_cinderella_3:0.02050044082)100:0.05737031002,Cichlidae_Teleocichla_monogramma_1:0.05122609946)100:0.04965731273,(Cichlidae_Teleocichla_proselytus_1:0.04979600161,(((Cichlidae_Teleocichla_preta_1:1.0000005e-06,(Cichlidae_Teleocichla_preta_2:1.0000005e-06,Cichlidae_Teleocichla_preta_3:0.002222198432)80:1.0000005e-06)93:0.008457081456,Cichlidae_Teleocichla_gephyrogramma_1:0.004496270632,Cichlidae_Teleocichla_gephyrogramma_2:0.002220723058)79:0.0101018359,(Cichlidae_Teleocichla_centrarchus_2:1.0000005e-06,Cichlidae_Teleocichla_centrarchus_1:1.0000005e-06)100:0.03490045833)97:0.02949630926)99:0.05070627153)99:0.07586044774,(((Cichlidae_Crenicichla_lenticulata_2:0.003316416634,Cichlidae_Crenicichla_lenticulata_1:0.006742412065)100:0.03043484637,(Cichlidae_Crenicichla_marmorata_1:0.006310949814,Cichlidae_Crenicichla_lugubris_1:0.002126756153)88:0.02283304939)80:0.0131970679,Cichlidae_Crenicichla_zebrina_1:0.01453022308)71:0.06339035596,Cichlidae_Crenicichla_multispinosa_1:0.1164185659,Cichlidae_Crenicichla_saxatilis_1:0.1205542273,(Cichlidae_Crenicichla_frenata_1:1.0000005e-06,Cichlidae_Crenicichla_sveni_1:1.0000005e-06)87:0.1184068153,(Cichlidae_Crenicichla_britskii_3:1.0000005e-06,Cichlidae_Crenicichla_britskii_1:0.001582892199,Cichlidae_Crenicichla_britskii_2:0.003163234979)100:0.1267996897,(Cichlidae_Crenicichla_lepidota_1:0.005832046579,Cichlidae_Crenicichla_lepidota_2:0.002925567933)95:0.1366373287,Cichlidae_Crenicichla_lepidota_3:0.1365111783,Cichlidae_Crenicichla_alta_1:0.1529959928,Cichlidae_Crenicichla_alta_2:0.1538785934,(Cichlidae_Crenicichla_brasiliensis_1:0.03442946422,Cichlidae_Crenicichla_brasiliensis_2:0.01734679583)84:0.1164726219,Cichlidae_Crenicichla_inpa_1:0.1271553348,(((Cichlidae_Crenicichla_wallacii_1:0.00698194074,Cichlidae_Crenicichla_notophthalmus_1:0.004793719491)100:0.04873574708,Cichlidae_Crenicichla_regani_1:0.04816117946)97:0.03754465141,(Cichlidae_Crenicichla_compressiceps_1:0.001039341606,Cichlidae_Crenicichla_compressiceps_2:0.001515679996)100:0.1004967873)98:0.0794353752,Cichlidae_Crenicichla_acutirostris_1:0.126773727,(((Cichlidae_Crenicichla_percna_1:0.002204776252,Cichlidae_Crenicichla_percna_2:1.0000005e-06)98:0.04422895515,Cichlidae_Crenicichla_cincta_1:0.04342488316)94:0.05222090483,Cichlidae_Crenicichla_johanna_1:0.08518194955)91:0.09970190618,((Cichlidae_Crenicichla_macrophthalma_2:0.01497301755,Cichlidae_Crenicichla_macrophthalma_1:0.008966441119)100:0.08429430501,(Cichlidae_Crenicichla_cyanonotus_1:0.06523718763,(Cichlidae_Crenicichla_semifasciata_2:0.001632912557,Cichlidae_Crenicichla_semifasciata_1:0.0001713756566)100:0.06666425995,(Cichlidae_Crenicichla_reticulata_3:0.007294575765,Cichlidae_Crenicichla_reticulata_2:0.01227062662,Cichlidae_Crenicichla_reticulata_1:0.01416760583)100:0.0419268305,((Cichlidae_Crenicichla_jegui_2:1.0000005e-06,Cichlidae_Crenicichla_jegui_1:0.002178547411)100:0.03978129973,(Cichlidae_Crenicichla_cametana_2:1.0000005e-06,Cichlidae_Crenicichla_cametana_1:1.0000005e-06)100:0.02445317569)99:0.04556953495,(Cichlidae_Crenicichla_geayi_3:0.03279381162,(Cichlidae_Crenicichla_geayi_2:0.004310146015,Cichlidae_Crenicichla_geayi_1:0.0010968026)100:0.02787977732)100:0.02959221579)100:0.03723734013,((((Cichlidae_Crenicichla_lacustris_3:0.02178771742,Cichlidae_Crenicichla_lacustris_2:1.0000005e-06)89:0.01205610482,Cichlidae_Crenicichla_lacustris_1:0.01378988955)100:0.04329581437,(((Cichlidae_Crenicichla_punctata_2:0.004200391879,(Cichlidae_Crenicichla_punctata_3:0.0009931623478,Cichlidae_Crenicichla_punctata_1:1.0000005e-06)100:0.005989037401)99:0.02895132664,(Cichlidae_Crenicichla_scottii_3:0.00349979852,((Cichlidae_Crenicichla_gaucho_2:0.001390396759,Cichlidae_Crenicichla_gaucho_3:0.001148299852)85:0.001679196665,Cichlidae_Crenicichla_gaucho_1:0.001360286437)94:0.006482681171,(Cichlidae_Crenicichla_scottii_1:1.0000005e-06,Cichlidae_Crenicichla_scottii_2:0.0008553923988)92:0.004591631921)99:0.01510750698)98:0.01814696773,(Cichlidae_Crenicichla_vittata_1:0.001561466242,(Cichlidae_Crenicichla_vittata_3:0.0002837512692,Cichlidae_Crenicichla_vittata_2:1.0000005e-06)100:0.0004846198545)100:0.05900104781,Cichlidae_Crenicichla_haroldoi_1:0.04875501917,(((Cichlidae_Crenicichla_tesay_1:0.007402773882,Cichlidae_Crenicichla_iguassuensis_1:0.006236434233)90:0.002305810031,Cichlidae_Crenicichla_taikyra_1:0.01073486275,(Cichlidae_Crenicichla_tuca_3:0.002986192623,(Cichlidae_Crenicichla_tuca_1:0.002853775676,Cichlidae_Crenicichla_tuca_2:1.0000005e-06)76:1.0000005e-06)99:0.007451414009,Cichlidae_Crenicichla_mandelburgeri_1:0.006318471618,Cichlidae_Crenicichla_mandelburgeri_2:0.008267069366,Cichlidae_Crenicichla_mandelburgeri_3:0.006820161473,((Cichlidae_Crenicichla_yaha_3:1.0000005e-06,Cichlidae_Crenicichla_yaha_1:2.000001e-06,Cichlidae_Crenicichla_yaha_2:2.000001e-06)100:0.002998593499,(Cichlidae_Crenicichla_tapii_2:0.001136760353,Cichlidae_Crenicichla_tapii_3:2.000001e-06,Cichlidae_Crenicichla_tapii_1:2.000001e-06)80:0.0005469471046)99:0.005082176225)99:0.0114770403,(Cichlidae_Crenicichla_hu_2:1.0000005e-06,Cichlidae_Crenicichla_hu_1:0.0004361516168,Cichlidae_Crenicichla_hu_3:0.0004361516168)100:0.02181520424)98:0.02872591319,(Cichlidae_Crenicichla_ypo_3:0.001561352663,(Cichlidae_Crenicichla_ypo_1:1.0000005e-06,Cichlidae_Crenicichla_ypo_2:0.0004214010389)99:0.001872144081)100:0.04422082731,Cichlidae_Crenicichla_jupiaensis_1:0.0546365043)88:0.02661632783)100:0.02614531373,((Cichlidae_Crenicichla_igara_2:0.0003766268738,(Cichlidae_Crenicichla_igara_1:1.0000005e-06,Cichlidae_Crenicichla_igara_3:0.0003531871156)87:0.0003293220615)100:0.01283136571,((Cichlidae_Crenicichla_tendybaguassu_1:0.003178959345,Cichlidae_Crenicichla_missioneira_1:0.0014019855)78:0.002039586814,Cichlidae_Crenicichla_hadrostigma_1:0.002766189083,(Cichlidae_Crenicichla_minuano_3:0.002067828654,Cichlidae_Crenicichla_minuano_1:0.0003290756523,Cichlidae_Crenicichla_minuano_2:0.002412027874)77:0.002048750522,(Cichlidae_Crenicichla_celidochilus_3:1.0000005e-06,(Cichlidae_Crenicichla_celidochilus_2:1.0000005e-06,Cichlidae_Crenicichla_celidochilus_1:1.0000005e-06)95:1.0000005e-06)100:0.004080596256)77:0.005032449462,Cichlidae_Crenicichla_empheres_1:0.002028190326)99:0.05128417785)93:0.03021992035)97:0.03609216019)97:0.08768045954)90:0.0112553395)85:1.095642052,(Cichlidae_Chaetobranchopsis_orbicularis_1:0.1481692029,(Cichlidae_Chaetobranchus_flavescens_3:0.02125813657,(Cichlidae_Chaetobranchus_flavescens_2:1.0000005e-06,Cichlidae_Chaetobranchus_flavescens_1:1.0000005e-06)100:0.01130163712)100:0.07536945438,Cichlidae_Chaetobranchus_semifasciatus_1:0.08771260446)100:1.148031481,(Cichlidae_Astronotus_crassipinnis_1:1.0000005e-06,Cichlidae_Astronotus_ocellatus_1:0.001710571405)100:1.215020804,(((((Cichlidae_Rondonacara_hoehnei_2:1.0000005e-06,Cichlidae_Rondonacara_hoehnei_1:0.0005312970774)100:0.07667201954,((Cichlidae_Laetacara_fulvipinnis_1:0.03021426162,(((Cichlidae_Laetacara_dorsigera_3:0.001943288978,Cichlidae_Laetacara_dorsigera_1:0.00316973987)88:0.003103103774,Cichlidae_Laetacara_dorsigera_2:0.001633315556)100:0.02862722911,(Cichlidae_Laetacara_curviceps_2:0.001698212323,Cichlidae_Laetacara_flamannellus_1:0.03769776719,Cichlidae_Laetacara_curviceps_3:0.000982103709,Cichlidae_Laetacara_curviceps_1:0.000982103709)100:0.02934843118)100:0.02129795745)100:0.02384460064,(Cichlidae_Laetacara_araguaiae_1:0.07448006054,Cichlidae_Laetacara_thayeri_1:0.07611490643)84:0.01360130338)100:0.03265215572)100:0.02716693961,((((Cichlidae_Tahuantinsuyoa_macantzatza_1:0.002371907343,Cichlidae_Tahuantinsuyoa_macantzatza_3:0.0005643833713,Cichlidae_Tahuantinsuyoa_macantzatza_2:0.0004420979647)100:0.06147212706,(((Cichlidae_Bujurquina_vittata_3:1.0000005e-06,Cichlidae_Bujurquina_vittata_1:1.0000005e-06)91:0.001968746776,Cichlidae_Bujurquina_vittata_2:0.002572986126)100:0.06500794821,(((Cichlidae_Bujurquina_peregrinabunda_1:0.01288148311,(Cichlidae_Bujurquina_hophrys_1:0.006869038547,Cichlidae_Bujurquina_apoparuana_1:0.006779537003)100:0.02149817452)97:0.01211059929,Cichlidae_Bujurquina_mariae_1:0.03333354453)99:0.0120027704,Cichlidae_Bujurquina_syspilus_1:0.03746126456)84:0.006072824795)97:0.02057916753)99:0.03924381735,((((Cichlidae_Andinoacara_coeruleopunctatus_3:0.000397304057,Cichlidae_Andinoacara_coeruleopunctatus_2:1.0000005e-06)100:0.01047388288,Cichlidae_Andinoacara_coeruleopunctatus_1:0.009907682575)100:0.01315982224,(Cichlidae_Andinoacara_latifrons_1:0.01350985829,Cichlidae_Andinoacara_pulcher_1:0.008900375778)100:0.01092497992)100:0.04118347083,(((Cichlidae_Andinoacara_rivulatus_1:0.004165624479,Cichlidae_Bujurquina_zamorensis_1:0.01937406782)99:0.008260087499,(Cichlidae_Andinoacara_stalsbergi_2:0.003842011238,Cichlidae_Andinoacara_stalsbergi_1:0.002695391334)100:0.01317575427)100:0.03631390713,(Cichlidae_Andinoacara_biseriatus_1:0.007700189827,Cichlidae_Andinoacara_biseriatus_2:0.009680889892)100:0.04316420671,(Cichlidae_Andinoacara_sapayensis_3:0.0339051762,Cichlidae_Andinoacara_sapayensis_2:0.01658807214,Cichlidae_Andinoacara_sapayensis_1:1.0000005e-06)100:0.06660161433)91:0.01143835379)100:0.03775243601)98:0.03142662888,(Cichlidae_Acaronia_vultuosa_1:0.03432479143,(Cichlidae_Acaronia_nassa_3:0.02405036719,Cichlidae_Acaronia_nassa_1:0.0101496816,Cichlidae_Acaronia_nassa_2:0.01113473442)89:0.01488689472)100:0.07712113052)94:0.009423025719)95:0.01130263121,(Cichlidae_Krobia_xinguensis_1:0.04422089132,Cichlidae_Krobia_petitella_1:0.04859462785)97:0.01970328041,((Cichlidae_Krobia_guianensis_1:0.05941712823,(Cichlidae_Aequidens_potaroensis_2:0.005916346088,Cichlidae_Aequidens_potaroensis_1:0.004822992954)99:0.0400164729)87:0.002417865551,Cichlidae_Krobia_guianensis_2:0.01881373847)95:0.04255360132,(((Cichlidae_Aequidens_tetramerus_2:0.02453601313,(Cichlidae_Aequidens_epae_1:0.009092961856,Cichlidae_Aequidens_tetramerus_1:1.0000005e-06)94:0.01866265166,Cichlidae_Aequidens_tetramerus_3:0.02234398871)100:0.027940815,(Cichlidae_Aequidens_patricki_1:0.04802774704,(Cichlidae_Cichlasoma_araguaiense_1:0.04223680953,(((Cichlidae_Cichlasoma_taenia_1:0.004265029612,Cichlidae_Cichlasoma_orinocense_1:0.0007126771072)99:0.003408048583,Cichlidae_Cichlasoma_bimaculatum_1:0.04844311762)95:0.008669925935,((Cichlidae_Cichlasoma_amazonarum_1:1.0000005e-06,(Cichlidae_Cichlasoma_amazonarum_2:0.001051914901,Cichlidae_Cichlasoma_amazonarum_3:1.0000005e-06)86:1.0000005e-06)100:0.006342624899,(Cichlidae_Cichlasoma_orientale_1:0.0006190774914,(Cichlidae_Cichlasoma_orientale_2:0.0006028988428,Cichlidae_Cichlasoma_orientale_3:1.0000005e-06)90:0.001195220332)100:0.008075845826)95:0.007910976954)94:0.03168283518,(Cichlidae_Cichlasoma_sanctifranciscense_2:0.002194731148,Cichlidae_Cichlasoma_sanctifranciscense_1:0.002156193342)100:0.08364223972,Cichlidae_Cichlasoma_boliviense_1:0.04022845382,((Cichlidae_Cichlasoma_paranaense_1:1.0000005e-06,Cichlidae_Cichlasoma_paranaense_2:1.0000005e-06)100:0.01574517146,(Cichlidae_Cichlasoma_portalegrense_1:0.006098909582,Cichlidae_Cichlasoma_dimerus_1:1.0000005e-06)98:0.00659762765,Cichlidae_Cichlasoma_pusillum_1:0.005215076741)97:0.02690643319)77:0.01015706355)96:0.01397224316)94:0.0165649846,(Cichlidae_Aequidens_michaeli_1:1.0000005e-06,Cichlidae_Aequidens_michaeli_2:1.0000005e-06)100:0.0500113782,(Cichlidae_Aequidens_metae_1:0.02062607114,Cichlidae_Aequidens_diadema_1:0.01606652478)87:0.03835183324,Cichlidae_Aequidens_tubicen_1:0.04971223428,Cichlidae_Aequidens_chimantanus_1:0.06875037539,(Cichlidae_Aequidens_pallidus_1:0.01928372679,Cichlidae_Aequidens_mauesanus_1:0.0415000149)100:0.06816420822)87:0.02724938565)91:0.01233109791,((Cichlidae_Cleithracara_maronii_1:0.005338702583,(Cichlidae_Cleithracara_maronii_3:1.0000005e-06,Cichlidae_Cleithracara_maronii_2:1.0000005e-06)88:0.005045628126)100:0.09909667681,((Cichlidae_Ivanacara_adoketa_3:0.02244938724,Cichlidae_Ivanacara_adoketa_2:0.008690341167,Cichlidae_Ivanacara_adoketa_1:0.0117827515)100:0.1093282875,Cichlidae_Ivanacara_bimaculata_1:0.05053887811,((((Cichlidae_Nannacara_aureocephalus_3:0.004601749573,Cichlidae_Nannacara_aureocephalus_2:1.0000005e-06)83:0.002233348228,Cichlidae_Nannacara_aureocephalus_1:0.003377470236)100:0.02438337497,((Cichlidae_Nannacara_anomala_3:0.0007933970545,Cichlidae_Nannacara_anomala_2:0.003979293852)100:0.005230634058,Cichlidae_Nannacara_anomala_1:0.008719911932)100:0.01807400393)100:0.0262035963,((Cichlidae_Nannacara_taenia_3:0.001516672259,Cichlidae_Nannacara_taenia_2:1.0000005e-06)75:0.007137071852,Cichlidae_Nannacara_taenia_1:0.006196456593)100:0.04648950693)100:0.09175741927)99:0.03422435918)99:0.0285502004)90:1.101989212,(((Cichlidae_Hypselecara_coryphaenoides_2:0.003009002324,Cichlidae_Hypselecara_coryphaenoides_1:0.001985833828)100:0.04969190305,(Cichlidae_Hypselecara_temporalis_3:0.001960259874,Cichlidae_Hypselecara_temporalis_2:2.000001e-06,Cichlidae_Hypselecara_temporalis_1:2.000001e-06)100:0.03829060395)100:0.02090596566,(Cichlidae_Hoplarchus_psittacus_3:0.01156361784,Cichlidae_Hoplarchus_psittacus_1:0.008078067787,Cichlidae_Hoplarchus_psittacus_2:0.01273338475)100:0.05791086699)99:1.129782703,((Cichlidae_Herotilapia_multispinosa_3:0.0005747625984,Cichlidae_Herotilapia_multispinosa_2:0.002126369873,Cichlidae_Herotilapia_multispinosa_1:0.001401423853)100:0.06767770017,((Cichlidae_Tomocichla_asfraci_2:1.0000005e-06,Cichlidae_Tomocichla_asfraci_1:1.0000005e-06)100:0.04484178649,(Cichlidae_Tomocichla_tuba_1:1.0000005e-06,Cichlidae_Tomocichla_tuba_2:0.00344044362)100:0.02189087118)100:0.02047979654)98:1.170423081,((Cichlidae_Rocio_spinosissima_1:0.1101716223,((Cichlidae_Rocio_octofasciata_1:0.002983064548,Cichlidae_Rocio_octofasciata_2:0.005001574788)87:0.0006759229636,Cichlidae_Rocio_octofasciata_3:0.002559759283)100:0.04244722383)80:0.01246063034,(Cichlidae_Amphilophus_macracanthus_3:0.002857811429,Cichlidae_Amphilophus_macracanthus_2:2.000001e-06,Cichlidae_Amphilophus_macracanthus_1:0.005556469714)100:0.04046542831,((((Cichlidae_Cribroheros_rostratus_3:0.002579226852,(Cichlidae_Cribroheros_rostratus_2:0.0005876942662,Cichlidae_Cribroheros_rostratus_1:0.0005168274069)99:0.004971836188)100:0.005301545665,(Cichlidae_Cribroheros_longimanus_1:1.0000005e-06,Cichlidae_Cribroheros_longimanus_3:0.0005571844346,Cichlidae_Cribroheros_longimanus_2:0.001137962476)100:0.005126606298)100:0.01719752941,(Cichlidae_Cribroheros_diquis_2:0.008503617979,Cichlidae_Cribroheros_diquis_1:0.005266414416)100:0.03077394428)100:0.01664159682,((Cichlidae_Cribroheros_altifrons_2:1.0000005e-06,Cichlidae_Cribroheros_altifrons_3:0.01062456738)100:0.00445589037,Cichlidae_Cribroheros_altifrons_1:0.002358311768)100:0.07983682496,((Cichlidae_Cribroheros_robertsoni_2:1.0000005e-06,Cichlidae_Cribroheros_robertsoni_3:0.001148649292)100:0.003624909589,Cichlidae_Cribroheros_robertsoni_1:0.00083689456)100:0.05001561272,((((Cichlidae_Cribroheros_bussingi_2:0.0005679893947,Cichlidae_Cribroheros_bussingi_1:1.0000005e-06)93:0.0009420527949,Cichlidae_Cribroheros_bussingi_3:0.002666715447)100:0.03232446064,(Cichlidae_Amphilophus_alfari_1:0.003584730601,Cichlidae_Amphilophus_alfari_2:0.002043054239)97:0.01402689107,(Cichlidae_Cribroheros_alfari_1:0.0005801508481,Cichlidae_Cribroheros_alfari_2:0.0005308718521)100:0.01857898779)88:0.00881696199,(Cichlidae_Cribroheros_rhytisma_2:0.003171243597,(Cichlidae_Cribroheros_rhytisma_3:0.001782152839,Cichlidae_Cribroheros_rhytisma_1:0.001142585368)96:0.003550683931)100:0.03314721978)93:0.01495101619)100:0.03356931584)75:1.164713422,(((Cichlidae_Mesoheros_ornatus_2:1.0000005e-06,Cichlidae_Mesoheros_ornatus_1:0.0008513690575)100:0.03838369038,(Cichlidae_Mesoheros_festae_3:1.0000005e-06,(Cichlidae_Mesoheros_festae_2:1.0000005e-06,Cichlidae_Mesoheros_festae_1:0.002228119202)98:0.002435531417)100:0.02254779028)98:0.01505571186,(Cichlidae_Mesoheros_atromaculatus_2:0.007079444013,Cichlidae_Mesoheros_atromaculatus_1:0.006699233475,Cichlidae_Mesoheros_atromaculatus_3:0.01257065354)100:0.03447198173)100:1.181957567,(Cichlidae_Trichromis_salvini_1:0.02815957363,(Cichlidae_Trichromis_salvini_3:0.03355814138,Cichlidae_Trichromis_salvini_2:0.004282958698)75:0.03192069774)79:1.207635805,((Cichlidae_Thorichthys_affinis_1:0.01850584515,(((Cichlidae_Thorichthys_meeki_2:0.002823878635,Cichlidae_Thorichthys_meeki_3:0.003736390973,Cichlidae_Thorichthys_meeki_1:0.002683947944)96:0.008397791484,(Cichlidae_Thorichthys_pasionis_2:2.000001e-06,Cichlidae_Thorichthys_pasionis_1:2.000001e-06,Cichlidae_Thorichthys_pasionis_3:0.001845307752)98:0.01829730718)81:0.007793207485,Cichlidae_Thorichthys_helleri_2:0.02460348098)78:0.005282932667)80:0.007954199612,(Cichlidae_Thorichthys_socolofi_1:0.04761991985,(((Cichlidae_Thorichthys_callolepis_2:1.0000005e-06,Cichlidae_Thorichthys_callolepis_1:0.0008459194737)100:0.000921446733,Cichlidae_Thorichthys_helleri_1:0.006711140921)99:0.01560289686,(Cichlidae_Thorichthys_aureus_1:0.004461965136,Cichlidae_Thorichthys_maculipinnis_1:0.01084547193)100:0.01732964836)97:0.008407800316)95:0.009385571928)100:1.199780016,((Cichlidae_Herichthys_deppii_1:0.001329545455,(Cichlidae_Herichthys_deppii_2:0.001515200733,Cichlidae_Herichthys_deppii_3:1.0000005e-06)84:0.0007552871222)100:0.006955929286,((Cichlidae_Herichthys_cyanoguttatus_1:1.0000005e-06,(Cichlidae_Herichthys_cyanoguttatus_2:0.001031025492,Cichlidae_Herichthys_cyanoguttatus_3:1.0000005e-06)100:1.0000005e-06)100:0.001883996431,(((Cichlidae_Herichthys_carpintis_3:0.001436076731,(Cichlidae_Herichthys_carpintis_2:1.0000005e-06,Cichlidae_Herichthys_carpintis_1:0.0007140799606)90:0.001434559398)89:0.0007066893678,((Cichlidae_Herichthys_tamasopoensis_3:1.0000005e-06,Cichlidae_Herichthys_tamasopoensis_2:1.0000005e-06)90:1.0000005e-06,Cichlidae_Herichthys_tamasopoensis_1:0.002413010454)87:0.00121167798)100:0.003038891407,((Cichlidae_Herichthys_tepehua_2:1.0000005e-06,Cichlidae_Herichthys_tepehua_1:1.0000005e-06)98:0.00149628714,Cichlidae_Herichthys_tepehua_3:0.003221451714)99:0.001734003428)96:0.001808389041)88:0.00377779999,(Cichlidae_Herichthys_minckleyi_1:0.02023621973,Cichlidae_Herichthys_minckleyi_2:0.002283069961)99:0.01418065545)100:1.22209932,(Cichlidae_Herichthys_labridens_3:1.0000005e-06,Cichlidae_Herichthys_labridens_2:1.0000005e-06)83:1.242210784,Cichlidae_Herichthys_labridens_1:1.245054283,((Cichlidae_Herichthys_bartoni_2:1.0000005e-06,Cichlidae_Herichthys_bartoni_3:1.0000005e-06)87:0.001431249681,Cichlidae_Herichthys_bartoni_1:1.0000005e-06)99:1.240812061,(Cichlidae_Herichthys_pantostictus_1:0.006869507717,((Cichlidae_Herichthys_steindachneri_2:1.0000005e-06,Cichlidae_Herichthys_steindachneri_1:1.0000005e-06)95:0.0007228123388,(Cichlidae_Herichthys_pame_1:1.0000005e-06,(Cichlidae_Herichthys_pame_2:1.0000005e-06,Cichlidae_Herichthys_pame_3:0.0009075404549)96:1.0000005e-06)95:0.001430792963)100:0.007403306067)100:1.226737955,((Cichlidae_Oscura_heterospila_2:1.0000005e-06,Cichlidae_Oscura_heterospila_1:1.0000005e-06)100:0.05240533075,(Cichlidae_Vieja_maculicauda_1:0.0006110489051,(Cichlidae_Vieja_maculicauda_2:0.0005508048816,Cichlidae_Vieja_maculicauda_3:1.0000005e-06)100:0.0009461381325)99:0.03802345494,((Cichlidae_Vieja_breidohri_1:0.00175767951,(Cichlidae_Vieja_bifasciata_1:0.0008185440042,(Cichlidae_Vieja_hartwegi_1:0.0009222776692,(Cichlidae_Vieja_hartwegi_3:0.002608462577,Cichlidae_Vieja_hartwegi_2:1.0000005e-06)91:1.0000005e-06)83:0.0009220539404)79:0.001448861019)100:0.01039089106,((Cichlidae_Vieja_zonata_1:1.0000005e-06,(Cichlidae_Vieja_guttulata_1:1.0000005e-06,Cichlidae_Vieja_guttulata_2:1.0000005e-06)97:0.001791450352)100:0.008697370194,((Cichlidae_Vieja_fenestrata_2:1.0000005e-06,Cichlidae_Vieja_fenestrata_3:0.000551951303)99:0.001703236003,Cichlidae_Vieja_fenestrata_1:0.001628972698)99:0.01061994438)84:0.003636257589)98:0.02241841202,(Cichlidae_Vieja_melanurus_3:0.003514675005,(Cichlidae_Vieja_melanurus_1:1.0000005e-06,Cichlidae_Vieja_melanurus_2:0.000982423072)81:0.0003418755162)100:0.03914463494,((Cichlidae_Maskaheros_regani_2:0.005141142591,Cichlidae_Maskaheros_regani_1:2.000001e-06,Cichlidae_Maskaheros_regani_3:0.0008501547522)100:0.01462054378,(((Cichlidae_Maskaheros_argenteus_3:0.001700746625,Cichlidae_Maskaheros_argenteus_1:2.000001e-06,Cichlidae_Maskaheros_argenteus_2:2.000001e-06)100:0.009051554673,(Cichlidae_Paraneetroplus_omonti_1:0.001911434582,(Cichlidae_Paraneetroplus_gibbiceps_2:1.0000005e-06,Cichlidae_Paraneetroplus_gibbiceps_1:1.0000005e-06)76:0.0006407635432)100:0.01071401546)92:0.004420668429,Cichlidae_Paraneetroplus_nebulifer_1:0.01833201868)76:0.008624740319,((Cichlidae_Paraneetroplus_bulleri_1:1.0000005e-06,Cichlidae_Paraneetroplus_bulleri_3:1.0000005e-06)75:0.0007138670841,Cichlidae_Paraneetroplus_bulleri_2:0.001609796435)100:0.008362875668)100:0.03407010756,((Cichlidae_Rheoheros_coeruleus_1:0.00341902317,Cichlidae_Rheoheros_coeruleus_2:0.001511019393)81:0.002438564841,(Cichlidae_Rheoheros_lentiginosus_1:0.002038664144,(Cichlidae_Rheoheros_lentiginosus_2:0.0002627983873,Cichlidae_Rheoheros_lentiginosus_3:0.002268532757)72:0.001560906149)92:0.006471216295)100:0.05049721314,(((Cichlidae_Wajpamheros_nourissati_3:0.002560288063,Cichlidae_Wajpamheros_nourissati_2:2.000001e-06,Cichlidae_Wajpamheros_nourissati_1:1.0000005e-06)100:0.016723603,(Cichlidae_Theraps_irregularis_2:0.0006977176905,Cichlidae_Theraps_irregularis_3:0.001315364879,Cichlidae_Theraps_irregularis_1:0.001099214389)100:0.01558720978)90:0.007850852059,(Cichlidae_Kihnichthys_ufermanni_2:1.0000005e-06,Cichlidae_Kihnichthys_ufermanni_1:0.005437100421)97:0.023032736,((Cichlidae_Chuco_intermedium_3:0.0021205978,(Cichlidae_Chuco_intermedium_2:0.004918175188,Cichlidae_Chuco_intermedium_1:0.001310964871)98:0.002339433263)98:0.0123995934,(((Cichlidae_Chuco_microphthalmus_2:0.0008493486415,Cichlidae_Chuco_microphthalmus_3:1.0000005e-06)99:1.0000005e-06,Cichlidae_Chuco_microphthalmus_1:0.001367419652)99:0.006709435347,((Cichlidae_Chuco_godmanni_1:0.0003946538336,Cichlidae_Chuco_godmanni_2:1.0000005e-06)75:0.002058106965,Cichlidae_Chuco_godmanni_3:1.0000005e-06)94:0.00346874682)98:0.005970323395)98:0.01228680634,((Cichlidae_Cincelichthys_pearsei_2:0.0007274324163,Cichlidae_Cincelichthys_pearsei_1:1.0000005e-06)100:0.00208551474,(Cichlidae_Cincelichthys_bocourti_2:0.0007109024995,Cichlidae_Cincelichthys_bocourti_1:1.0000005e-06)100:0.003360961949)100:0.01465307453)88:0.01221001521)73:1.18516306,(Cichlidae_Chiapaheros_grammodes_2:0.001195499704,(Cichlidae_Chiapaheros_grammodes_1:1.0000005e-06,Cichlidae_Chiapaheros_grammodes_3:0.004271792623)75:1.0000005e-06)100:1.228135084,(Cichlidae_Chortiheros_wesseli_2:0.01305135407,Cichlidae_Chortiheros_wesseli_1:0.02076841667)98:1.200932303,(((Cichlidae_Talamancaheros_sieboldii_3:0.0005752293549,Cichlidae_Talamancaheros_sieboldii_2:1.0000005e-06)74:0.001507219095,Cichlidae_Talamancaheros_sieboldii_1:0.001138682363)100:0.02263055309,(Cichlidae_Isthmoheros_tuyrensis_2:1.0000005e-06,(Cichlidae_Isthmoheros_tuyrensis_3:0.006596273406,Cichlidae_Isthmoheros_tuyrensis_1:1.0000005e-06)82:0.001483473056)99:0.03918004241)99:1.188556764,((Cichlidae_Amphilophus_calobrensis_3:0.0005869569947,Cichlidae_Amphilophus_calobrensis_2:0.001531472265)93:0.001394996017,Cichlidae_Amphilophus_calobrensis_1:0.002942170318)100:1.22996635,((Cichlidae_Mayaheros_urophthalmus_2:0.0005826440445,(Cichlidae_Mayaheros_urophthalmus_3:0.0007530547866,Cichlidae_Mayaheros_urophthalmus_1:0.0006148594511)86:0.001166329339)100:0.01984374969,(Cichlidae_Petenia_splendida_2:1.0000005e-06,Cichlidae_Petenia_splendida_1:0.001569453762,Cichlidae_Petenia_splendida_3:0.0003917488925)100:0.01793850219)100:1.204391254,(Cichlidae_Panamius_panamensis_2:0.03097773172,(Cichlidae_Panamius_panamensis_1:0.002270355585,Cichlidae_Panamius_panamensis_3:0.0009980114418)100:0.02043592242)99:1.218450726,((Cichlidae_Archocentrus_centrarchus_1:0.001036082156,(Cichlidae_Archocentrus_centrarchus_3:0.007729573209,Cichlidae_Archocentrus_centrarchus_2:1.0000005e-06)94:0.002432218131)98:0.02821649357,(Cichlidae_Amphilophus_xiloaensis_1:0.004060718895,Cichlidae_Amphilophus_labiatus_1:0.004431077423,Cichlidae_Amphilophus_sagittae_1:0.001069935859,Cichlidae_Amphilophus_astorquii_1:0.001071275082,Cichlidae_Amphilophus_zaliosus_1:0.001071275082,Cichlidae_Amphilophus_flaveolus_1:0.004539544409,(Cichlidae_Amphilophus_chancho_1:0.001154181256,Cichlidae_Amphilophus_chancho_2:1.0000005e-06)87:0.003379566859,Cichlidae_Amphilophus_supercilius_1:0.001072275082,Cichlidae_Amphilophus_globosus_1:0.001072275082,Cichlidae_Amphilophus_citrinellus_1:0.0002491223555,Cichlidae_Amphilophus_amarillo_1:0.0002491223555,Cichlidae_Amphilophus_amarillo_2:0.000248122355,Cichlidae_Amphilophus_hogaboomorum_1:0.002201388488)74:0.01872546423)74:1.199977045,((Cichlidae_Amphilophus_trimaculatus_1:0.00179467565,(Cichlidae_Amphilophus_trimaculatus_3:1.0000005e-06,Cichlidae_Amphilophus_trimaculatus_2:1.0000005e-06)99:0.0007863893166)100:0.0208054344,(Cichlidae_Amphilophus_lyonsi_3:1.0000005e-06,(Cichlidae_Amphilophus_lyonsi_2:1.0000005e-06,Cichlidae_Amphilophus_lyonsi_1:1.0000005e-06)100:1.0000005e-06)100:0.01550460566)98:1.203566428,((Cichlidae_Amphilophus_istlanus_3:0.0008497883276,Cichlidae_Amphilophus_istlanus_2:0.0006970854326,Cichlidae_Amphilophus_istlanus_1:1.0000005e-06)100:0.02450961539,(Cichlidae_Mayaheros_beani_2:1.0000005e-06,(Cichlidae_Mayaheros_beani_3:1.0000005e-06,Cichlidae_Mayaheros_beani_1:1.0000005e-06)99:0.003367722187)100:0.04397671718)97:1.20611548,(Cichlidae_Amatitlania_sajica_1:0.002061705224,(Cichlidae_Amatitlania_sajica_3:1.0000005e-06,Cichlidae_Amatitlania_sajica_2:0.001396522443)99:0.002830487169)100:1.2212446,((Cichlidae_Parachromis_managuensis_2:0.003125744844,(Cichlidae_Parachromis_managuensis_1:0.001565452482,Cichlidae_Parachromis_managuensis_3:0.001923158902)97:0.00131959887)100:0.02166798524,(Cichlidae_Parachromis_dovii_3:0.0005702632223,(Cichlidae_Parachromis_dovii_1:1.0000005e-06,Cichlidae_Parachromis_dovii_2:1.0000005e-06)100:0.001149157217)100:0.01422050188)99:1.201506593,(Cichlidae_Parachromis_friedrichsthalii_2:0.01699324586,Cichlidae_Parachromis_friedrichsthalii_1:0.01636539229)100:1.203594819,((Cichlidae_Amatitlania_septemfasciata_2:0.001495518479,Cichlidae_Amatitlania_septemfasciata_1:0.005794506592)99:0.01146723945,(Cichlidae_Amatitlania_nanolutea_3:0.004385695043,(Cichlidae_Amatitlania_nanolutea_2:0.003794672699,Cichlidae_Amatitlania_nanolutea_1:0.003375968393)86:0.001504877272)100:0.02126152147)100:1.216784589,(Cichlidae_Cryptoheros_cutteri_2:0.004808083036,Cichlidae_Cryptoheros_cutteri_1:0.001152717227)100:1.229289618,((Cichlidae_Cryptoheros_chetumalensis_1:0.0005147007637,Cichlidae_Cryptoheros_chetumalensis_2:1.0000005e-06)88:0.002324110759,Cichlidae_Cryptoheros_spilurus_1:0.001068828667)100:1.237541687,((Cichlidae_Neetroplus_nematopus_2:0.0003257932163,(Cichlidae_Neetroplus_nematopus_1:1.0000005e-06,Cichlidae_Neetroplus_nematopus_3:0.0009932534937)97:0.001147779684)100:0.02524710649,(Cichlidae_Hypsophrys_nicaraguensis_3:0.001806126927,(Cichlidae_Hypsophrys_nicaraguensis_2:1.0000005e-06,Cichlidae_Hypsophrys_nicaraguensis_1:1.0000005e-06)76:0.0007822568844)100:0.02433565125)100:1.210241056,(Cichlidae_Amatitlania_myrnae_1:0.01204597946,(Cichlidae_Amatitlania_siquia_1:0.002186190838,((Cichlidae_Amatitlania_coatepeque_2:1.0000005e-06,Cichlidae_Amatitlania_coatepeque_1:1.0000005e-06)91:0.0005770420343,Cichlidae_Amatitlania_nigrofasciata_1:0.0004433767554,Cichlidae_Amatitlania_nigrofasciata_2:0.0009814606073)100:0.00494525261)99:0.004127169318)100:1.22429053,((Cichlidae_Caquetaia_myersi_2:1.0000005e-06,Cichlidae_Caquetaia_myersi_1:1.0000005e-06)100:0.06944105225,(Cichlidae_Kronoheros_umbrifer_2:0.001057073143,Cichlidae_Kronoheros_umbrifer_1:0.001644818675)100:0.09259434432,(Cichlidae_Heroina_isonycterina_2:0.00217480444,Cichlidae_Heroina_isonycterina_1:0.0006826046375)100:0.06540141234,((Cichlidae_Caquetaia_kraussii_2:0.005653580396,(Cichlidae_Caquetaia_kraussii_1:1.0000005e-06,Cichlidae_Caquetaia_kraussii_3:1.0000005e-06)100:0.01192901354)100:0.02950493337,(Cichlidae_Caquetaia_spectabilis_2:0.01064471226,(Cichlidae_Caquetaia_spectabilis_3:1.0000005e-06,Cichlidae_Caquetaia_spectabilis_1:0.0006918865098)100:0.007038599747)100:0.04987913503)98:0.02394852221)98:1.168416202,((Cichlidae_Australoheros_forquilha_1:0.01646108905,Cichlidae_Australoheros_ykeregua_2:0.01202376825,Cichlidae_Australoheros_ykeregua_1:0.007892698244)99:0.0351898859,(Cichlidae_Australoheros_scitulus_1:0.002519957405,(Cichlidae_Australoheros_scitulus_3:1.0000005e-06,Cichlidae_Australoheros_scitulus_2:0.0008529408536)90:0.002563302074)99:0.03307378011,((((((Cichlidae_Australoheros_mattosi_1:1.0000005e-06,Cichlidae_Australoheros_robustus_2:0.000880480299,Cichlidae_Australoheros_robustus_3:0.001758957107,Cichlidae_Australoheros_robustus_1:0.0008794802985)100:0.004429197191,Cichlidae_Australoheros_macacuensis_1:0.004731071856)76:0.002077934187,Cichlidae_Australoheros_barbosae_1:0.001480198907)87:0.003975640241,((Cichlidae_Australoheros_macaensis_1:0.0008805385341,Cichlidae_Australoheros_muriae_1:0.004409839844,((Cichlidae_Australoheros_ipatinguensis_2:1.0000005e-06,Cichlidae_Australoheros_ipatinguensis_1:0.0008776048676)87:0.00263875609,Cichlidae_Australoheros_perdi_1:0.0008813944727,Cichlidae_Australoheros_capixaba_1:0.0008799501279)78:0.0008814894532)75:0.001739452996,Cichlidae_Australoheros_autrani_1:0.004477045121)99:0.008112309163)96:0.009445907651,(Cichlidae_Australoheros_ribeirae_1:0.008972973554,Cichlidae_Australoheros_sanguineus_1:0.00832580894)99:0.01150865226)98:0.01726628113,(Cichlidae_Australoheros_facetus_3:2.000001e-06,Cichlidae_Australoheros_facetus_2:0.0007400621694,Cichlidae_Australoheros_facetus_1:1.0000005e-06)100:0.0279832002,(Cichlidae_Australoheros_tembe_2:0.005126295925,Cichlidae_Australoheros_tembe_1:0.00531495173)100:0.02815445294,Cichlidae_Australoheros_kaaygua_1:0.01181254661)72:0.01252768281,Cichlidae_Australoheros_charrua_1:0.03800866025)99:1.209632424,((((Cichlidae_Nandopsis_ramsdeni_1:1.0000005e-06,Cichlidae_Nandopsis_ramsdeni_2:1.0000005e-06)100:1.0000005e-06,Cichlidae_Nandopsis_ramsdeni_3:1.0000005e-06)100:0.02087140838,(Cichlidae_Nandopsis_tetracanthus_1:0.0007547331259,Cichlidae_Nandopsis_tetracanthus_2:0.01110113442,Cichlidae_Nandopsis_tetracanthus_3:0.001872581692)99:0.01193410535)100:0.03160880475,(Cichlidae_Nandopsis_haitiensis_1:0.0004198375861,(Cichlidae_Nandopsis_haitiensis_3:1.0000005e-06,Cichlidae_Nandopsis_haitiensis_2:0.0007315053819)93:0.001563281678)100:0.07069782124)100:1.164464343,((Cichlidae_Mesonauta_insignis_1:0.02313414593,((Cichlidae_Mesonauta_mirificus_2:1.0000005e-06,Cichlidae_Mesonauta_mirificus_1:1.0000005e-06)100:0.01024175461,Cichlidae_Mesonauta_festivus_1:0.01830752957)78:0.01324969192,(Cichlidae_Mesonauta_egregius_1:0.003113455018,Cichlidae_Mesonauta_egregius_3:0.003633523272,Cichlidae_Mesonauta_egregius_2:1.0000005e-06)100:0.01305392898)100:0.05365485459,(((Cichlidae_Uaru_fernandezyepezi_2:1.0000005e-06,Cichlidae_Uaru_fernandezyepezi_1:0.0009362310769)99:0.03022828756,(Cichlidae_Uaru_amphiacanthoides_3:0.00247617407,Cichlidae_Uaru_amphiacanthoides_2:0.006231166632,Cichlidae_Uaru_amphiacanthoides_1:0.004189778816)100:0.01539665887)99:0.02957642474,(((Cichlidae_Symphysodon_aequifasciatus_1:1.0000005e-06,(Cichlidae_Symphysodon_tarzoo_1:1.0000005e-06,Cichlidae_Symphysodon_tarzoo_2:0.0008508219062)95:0.0008507288222)99:0.006564298444,Cichlidae_Symphysodon_discus_1:0.002608842104)78:0.004381790843,(Cichlidae_Symphysodon_haraldi_1:1.0000005e-06,Cichlidae_Symphysodon_haraldi_2:0.001575176672)99:0.01948374304)97:0.07356044959,((Cichlidae_Heros_efasciatus_2:0.0651283095,Cichlidae_Heros_efasciatus_1:0.001002688912)100:0.03124608464,(Cichlidae_Heros_severus_1:1.0000005e-06,Cichlidae_Heros_efasciatus_3:1.0000005e-06)100:0.02862410739)100:0.02645148289)94:0.01213326108)85:1.136662433,((Cichlidae_Pterophyllum_altum_2:1.0000005e-06,Cichlidae_Pterophyllum_altum_1:1.0000005e-06)100:0.00819622425,Cichlidae_Pterophyllum_leopoldi_1:0.008886157684,Cichlidae_Pterophyllum_scalare_1:0.01237915705)100:1.210344389,(((((Cichlidae_Cichla_thyrorus_2:1.0000005e-06,Cichlidae_Cichla_thyrorus_1:1.0000005e-06)100:0.00248637474,(Cichlidae_Cichla_vazzoleri_1:0.0005086222489,Cichlidae_Cichla_pinima_1:0.002275718418)98:0.002744667763)100:0.02588901351,Cichlidae_Cichla_melaniae_1:0.02735451984,(Cichlidae_Cichla_melaniae_3:1.0000005e-06,Cichlidae_Cichla_melaniae_2:0.006472711264)100:0.02857797274,(Cichlidae_Cichla_jariina_1:0.01394589886,(Cichlidae_Cichla_piquiti_3:0.03545026469,(Cichlidae_Cichla_piquiti_1:0.001680489588,Cichlidae_Cichla_piquiti_2:0.0008458923985)98:0.001738144941)98:0.0100639767)74:0.02076032816,Cichlidae_Cichla_temensis_3:0.01864444157,Cichlidae_Cichla_temensis_1:0.0137974118,Cichlidae_Cichla_temensis_2:0.01103456029,(Cichlidae_Cichla_mirianae_1:0.0007438936624,(Cichlidae_Cichla_mirianae_3:0.0009158909013,Cichlidae_Cichla_mirianae_2:1.0000005e-06)98:0.002034266406)100:0.008998919355)96:0.00578213522,((Cichlidae_Cichla_ocellaris_3:0.01711361146,(Cichlidae_Cichla_ocellaris_2:0.004645590857,Cichlidae_Cichla_ocellaris_1:0.002899982078)93:0.01307703814,Cichlidae_Cichla_monoculus_1:0.01561759547,(Cichlidae_Cichla_monoculus_2:0.003411305195,Cichlidae_Cichla_monoculus_3:0.001928613834)76:0.01028716007,(Cichlidae_Cichla_kelberi_1:0.001365664972,(Cichlidae_Cichla_kelberi_3:0.0004030816811,Cichlidae_Cichla_kelberi_2:0.000416593677)99:0.03520725211)97:0.01064293655,(Cichlidae_Cichla_pleiozona_3:0.002355675464,Cichlidae_Cichla_pleiozona_2:0.0007088122826,Cichlidae_Cichla_pleiozona_1:0.002132678643)96:0.007235913053)77:0.01326972529,((Cichlidae_Cichla_nigromaculata_1:0.00371581225,Cichlidae_Cichla_orinocensis_2:0.00204282297,Cichlidae_Cichla_orinocensis_1:0.001904602347,Cichlidae_Cichla_orinocensis_3:0.001049512289)73:0.01047372674,(Cichlidae_Cichla_intermedia_1:1.0000005e-06,(Cichlidae_Cichla_intermedia_3:1.0000005e-06,Cichlidae_Cichla_intermedia_2:0.0006234976241)86:0.001247806414)100:0.01279111927)76:0.00686047998)97:0.01416618837)98:0.07740076455,(Cichlidae_Retroculus_lapidifer_1:0.01029679801,(Cichlidae_Retroculus_xinguensis_3:0.00089215808,Cichlidae_Retroculus_xinguensis_1:0.00089215808,Cichlidae_Retroculus_xinguensis_2:0.0008356536583)100:0.0401193778)100:0.1212894341)70:1.04780946,(Gobiesocidae_Gobiesox_daedaleus_1:0.1615706048,(Gobiesocidae_Gobiesox_juradoensis_1:0.08336988528,Gobiesocidae_Gobiesox_cephalus_1:0.1868186579)86:0.07512998506)93:1.538768885,((Rivulidae_Kryptolebias_sepia_1:0.02201996415,Rivulidae_Kryptolebias_brasiliensis_1:0.006964562951)100:0.1320884733,Rivulidae_Kryptolebias_gracilis_1:0.155086047,(Rivulidae_Kryptolebias_ocellatus_1:0.04110576571,Rivulidae_Kryptolebias_caudomarginatus_1:0.07179031612,(Rivulidae_Kryptolebias_marmoratus_2:0.001900171809,Rivulidae_Kryptolebias_marmoratus_1:0.002087629286)99:0.05324284699)98:0.1293809766)92:1.319070565,((Rivulidae_Rivulus_cylindraceus_3:1.0000005e-06,Rivulidae_Rivulus_cylindraceus_2:0.0005423902281)100:0.02524760779,Rivulidae_Rivulus_cylindraceus_1:0.001424471783)98:1.473997778,Rivulidae_Laimosemion_kirovskyi_1:1.830666415,(Rivulidae_Laimosemion_gransabanae_1:0.1715433386,Rivulidae_Laimosemion_mahdiaense_1:0.3904664347,Rivulidae_Laimosemion_lyricauda_1:0.2009282244,Rivulidae_Laimosemion_breviceps_1:0.1536703676,Rivulidae_Laimosemion_paryagi_1:0.1646264181)79:1.441369821,((Rivulidae_Laimosemion_tomasi_1:0.07812555997,(Rivulidae_Laimosemion_tecminae_2:0.02218098089,Rivulidae_Laimosemion_tecminae_1:0.01212762146)100:0.08687042604)100:0.08852667039,(Rivulidae_Laimosemion_rectocaudatum_1:0.003660980265,Rivulidae_Laimosemion_rectocaudatum_2:0.00321962755)100:0.1118062061)97:1.477652817,Rivulidae_Laimosemion_xiphidius_1:1.7461746,Rivulidae_Laimosemion_frenatum_1:1.615376857,(((Rivulidae_Laimosemion_geayi_2:0.0007422345907,Rivulidae_Laimosemion_geayi_3:0.004013226533)100:0.0401941127,Rivulidae_Laimosemion_agilae_1:0.04376189133)80:0.0190485337,Rivulidae_Laimosemion_geayi_1:0.05714409581)71:1.565112699,((((Rivulidae_Renova_oscari_1:0.2369582631,Rivulidae_Llanolebias_stellifer_1:0.167413187,Rivulidae_Terranatos_dolichopterus_1:0.2142274423,(Rivulidae_Rachovia_maculipinnis_1:0.2331298443,(((Rivulidae_Austrofundulus_guajira_1:0.0922490799,(Rivulidae_Austrofundulus_leoni_1:0.04299668133,Rivulidae_Austrofundulus_limnaeus_1:0.05051395092)100:0.02442825566)90:0.02103603824,(Rivulidae_Austrofundulus_transilis_1:0.05960379895,Rivulidae_Austrofundulus_leohoignei_1:0.06105888518)100:0.02858075861)100:0.06522352679,((Rivulidae_Rachovia_pyropunctata_1:0.07589808771,Rivulidae_Rachovia_hummelincki_1:0.08931459036)99:0.06612320102,Rivulidae_Rachovia_brevis_1:0.09730319015)98:0.05386561153)98:0.06917351766)93:0.06735485122,(Rivulidae_Gnatholebias_hoignei_1:0.05215564902,Rivulidae_Gnatholebias_zonatus_1:0.01840169303)100:0.1604552378,Rivulidae_Micromoema_xiphophora_1:0.2703844641)97:0.06304475746,(Rivulidae_Moema_peruensis_1:0.09701423275,(Rivulidae_Moema_staecki_1:0.1611873615,Rivulidae_Moema_piriana_1:0.1320647259)72:0.02166222135)92:0.0560616108,((Rivulidae_Pterolebias_longipinnis_1:0.1064426648,Rivulidae_Pterolebias_phasianus_1:0.1011592844)100:0.1864972243,(Rivulidae_Neofundulus_paraguayensis_2:1.0000005e-06,Rivulidae_Neofundulus_paraguayensis_1:1.0000005e-06)100:0.1989065594)82:0.06052969296,((Rivulidae_Trigonectes_balzanii_1:0.01160138696,Rivulidae_Trigonectes_aplocheiloides_1:0.004104100546)100:0.06045147304,Rivulidae_Trigonectes_rubromarginatus_1:0.06917599308)100:0.09076638641)96:0.03094369361,((Rivulidae_Anablepsoides_iridescens_1:0.09196799623,((Rivulidae_Anablepsoides_ornatus_2:0.05889300638,Rivulidae_Anablepsoides_ornatus_1:0.0467055834)100:0.07809887405,(Rivulidae_Anablepsoides_micropus_1:0.06911607981,Rivulidae_Anablepsoides_rubrolineatus_1:0.08723808756,Rivulidae_Anablepsoides_ophiomimus_1:0.07024332807)90:0.02826561186,Rivulidae_Anablepsoides_jucundus_1:0.0845272353)76:0.01141939181)95:0.0225507945,(Rivulidae_Anablepsoides_hartii_1:0.1203971586,(((Rivulidae_Anablepsoides_immaculatus_1:0.06386588544,(Rivulidae_Anablepsoides_amphoreus_1:0.06963887794,Rivulidae_Anablepsoides_stagnatus_1:0.03590014119)73:0.01385650974)73:0.01432518071,(Rivulidae_Anablepsoides_urophthalmus_1:1.0000005e-06,Rivulidae_Laimosemion_strigatum_1:0.01859789338)99:0.07298616209,Rivulidae_Anablepsoides_deltaphilus_1:0.06628552676)71:0.03057457135,Rivulidae_Anablepsoides_waimacui_1:0.06271527285,Rivulidae_Anablepsoides_igneus_1:0.04672052616)78:0.02577495323)77:0.01678726403)79:0.02328278959)75:0.05123861195,(Rivulidae_Cynodonichthys_magdalenae_1:0.1555265421,Rivulidae_Cynodonichthys_uroflammeus_1:0.1624749109,(Rivulidae_Cynodonichthys_chucunaque_1:1.0000005e-06,Rivulidae_Cynodonichthys_chucunaque_2:1.0000005e-06)100:0.1917777205,(Rivulidae_Cynodonichthys_frommi_3:0.004970350433,(Rivulidae_Cynodonichthys_frommi_1:1.0000005e-06,Rivulidae_Cynodonichthys_frommi_2:0.0016449102)94:1.0000005e-06)100:0.1048316299,(Rivulidae_Cynodonichthys_isthmensis_2:0.01035715868,Rivulidae_Cynodonichthys_isthmensis_1:0.01413452684,Rivulidae_Cynodonichthys_fuscolineatus_1:0.02440765762)100:0.1160661717,((Rivulidae_Cynodonichthys_montium_3:1.0000005e-06,(Rivulidae_Cynodonichthys_montium_1:1.0000005e-06,Rivulidae_Cynodonichthys_montium_2:0.001636068948)99:0.008278252847)99:0.02093016946,((Rivulidae_Cynodonichthys_brunneus_1:1.0000005e-06,Rivulidae_Cynodonichthys_brunneus_2:0.001632887684)98:0.02852251983,Rivulidae_Cynodonichthys_weberi_1:0.003407259191)100:0.02564032218)99:0.0963217271,((Rivulidae_Cynodonichthys_godmani_2:2.000001e-06,Rivulidae_Cynodonichthys_godmani_1:0.002939423317,Rivulidae_Cynodonichthys_godmani_3:0.002937417721)99:0.03708563367,((Rivulidae_Cynodonichthys_tenuis_3:1.0000005e-06,Rivulidae_Cynodonichthys_tenuis_2:1.0000005e-06)89:0.0178031176,Rivulidae_Cynodonichthys_tenuis_1:0.01618855723)92:0.02660328445)80:0.08752794386,Rivulidae_Cynodonichthys_rubripunctatus_1:0.1054307815,((Rivulidae_Cynodonichthys_birkhahni_3:1.0000005e-06,(Rivulidae_Cynodonichthys_birkhahni_2:1.0000005e-06,Rivulidae_Cynodonichthys_birkhahni_1:0.001822227526)90:0.00182677129)100:0.01045702146,Rivulidae_Cynodonichthys_kuelpmanni_1:0.004060764172)99:0.0875392602,(Rivulidae_Cynodonichthys_hildebrandi_1:0.0001691818644,(Rivulidae_Cynodonichthys_hildebrandi_3:0.001628456273,Rivulidae_Cynodonichthys_hildebrandi_2:0.001623103278)92:0.004752778047)100:0.1166844859)78:0.074907207,((Rivulidae_Atlantirivulus_janeiroensis_1:0.09934670182,Rivulidae_Atlantirivulus_luelingi_1:0.07835798358,(Rivulidae_Atlantirivulus_haraldsiolii_1:1.0000005e-06,Rivulidae_Atlantirivulus_riograndensis_1:0.02679231605,Rivulidae_Atlantirivulus_santensis_1:0.01821019356)87:0.04274290463)99:0.07485268841,(Rivulidae_Melanorivulus_kayapo_1:0.05186694998,Rivulidae_Melanorivulus_violaceus_1:0.07198997808,Rivulidae_Melanorivulus_pindorama_1:0.04403318057,(Rivulidae_Melanorivulus_egens_1:0.02670401284,Rivulidae_Melanorivulus_planaltinus_1:0.02552761924,Rivulidae_Melanorivulus_litteratus_1:0.02186886983,(Rivulidae_Melanorivulus_rutilicaudus_1:0.003929964937,Rivulidae_Melanorivulus_apiamici_1:1.0000005e-06)78:0.02047537495,Rivulidae_Melanorivulus_dapazi_1:0.02921605198,(Rivulidae_Melanorivulus_atlanticus_1:0.00419813608,Rivulidae_Melanorivulus_jalapensis_1:0.008273887103)100:0.07329986556,(Rivulidae_Melanorivulus_punctatus_1:0.003475422101,Rivulidae_Melanorivulus_punctatus_2:1.0000005e-06)99:0.02206535115)85:0.04197104342,(Rivulidae_Melanorivulus_kayabi_1:0.03557338952,Rivulidae_Melanorivulus_rubroreticulatus_1:0.01544535703,(Rivulidae_Melanorivulus_karaja_1:0.00947123464,Rivulidae_Melanorivulus_zygonectes_1:0.01087723026,Rivulidae_Melanorivulus_salmonicaudus_1:0.02281480236,Rivulidae_Melanorivulus_crixas_1:0.02427752562,Rivulidae_Melanorivulus_megaroni_1:0.0113682896)94:0.005890696184)89:0.03423667783,Rivulidae_Melanorivulus_pictus_1:2.000001e-06,Rivulidae_Melanorivulus_schuncki_1:0.04674877462)100:0.171428207)89:0.05635082248,(Rivulidae_Plesiolebias_aruana_1:0.2477631749,Rivulidae_Pituna_compacta_1:0.06242103946,Rivulidae_Pituna_poranga_1:0.367444162,((Rivulidae_Maratecoara_formosa_2:1.0000005e-06,Rivulidae_Maratecoara_formosa_1:1.0000005e-06)98:0.05884802364,Rivulidae_Maratecoara_lacortei_1:0.06974405023)99:0.1985598766,Rivulidae_Papiliolebias_bitteri_1:0.2964583935)96:0.1786262063)74:1.378764411,Rivulidae_Millerichthys_robustus_1:1.368332142,Rivulidae_Simpsonichthys_parallelus_1:1.780442916,(Rivulidae_Simpsonichthys_boitonei_1:0.1398861782,(Rivulidae_Simpsonichthys_santanae_1:0.01667712574,Rivulidae_Simpsonichthys_punctulatus_1:0.008988340946)80:0.01740506678)94:1.618706713,(Rivulidae_Spectrolebias_semiocellatus_1:0.09085975637,(Rivulidae_Spectrolebias_gracilis_1:0.07730540728,Rivulidae_Spectrolebias_costai_1:0.06370770555)96:0.07900031709)79:1.581551098,Rivulidae_Hypsolebias_flammeus_1:1.652887676,((Rivulidae_Hypsolebias_splendissimus_1:0.02853993028,Rivulidae_Hypsolebias_carlettoi_1:0.0393368927)98:0.04550354636,(Rivulidae_Hypsolebias_magnificus_1:0.023849323,Rivulidae_Hypsolebias_picturatus_1:0.03024943677)97:0.09308405295)94:1.68653776,Rivulidae_Cynolebias_rectiventer_1:1.620563676,Rivulidae_Cynolebias_altus_1:1.675865293,(Rivulidae_Cynolebias_roseus_2:1.0000005e-06,Rivulidae_Cynolebias_roseus_1:1.0000005e-06)91:1.663581006,(Rivulidae_Cynolebias_obscurus_2:1.0000005e-06,Rivulidae_Cynolebias_obscurus_1:1.0000005e-06)85:1.665280936,((Rivulidae_Cynolebias_vazabarrisensis_1:1.0000005e-06,(Rivulidae_Cynolebias_vazabarrisensis_3:1.0000005e-06,Rivulidae_Cynolebias_vazabarrisensis_2:1.0000005e-06)77:1.0000005e-06)79:0.006309203032,((Rivulidae_Cynolebias_porosus_2:1.0000005e-06,Rivulidae_Cynolebias_porosus_1:1.0000005e-06)82:0.006467646726,(Rivulidae_Cynolebias_itapicuruensis_1:0.009792430725,Rivulidae_Cynolebias_parnaibensis_1:1.0000005e-06)82:0.001949667551)81:0.006835648284)77:1.649499819,((Rivulidae_Cynolebias_ochraceus_1:1.0000005e-06,Rivulidae_Cynolebias_ochraceus_2:1.0000005e-06)99:0.05396759085,(Rivulidae_Cynolebias_gilbertoi_2:1.0000005e-06,Rivulidae_Cynolebias_gilbertoi_1:1.0000005e-06)90:0.07505529123)73:1.687321337,(Rivulidae_Cynolebias_leptocephalus_1:1.0000005e-06,Rivulidae_Cynolebias_gibbus_1:1.0000005e-06)99:1.667118279,(Rivulidae_Cynolebias_parietalis_3:0.001377086843,Rivulidae_Cynolebias_parietalis_2:0.001379249677,Rivulidae_Cynolebias_parietalis_1:2.000001e-06)72:1.676670854,(Rivulidae_Cynolebias_perforatus_3:1.0000005e-06,Rivulidae_Cynolebias_perforatus_2:1.0000005e-06)98:1.673800828,Rivulidae_Cynolebias_perforatus_1:1.677509866,((Rivulidae_Cynolebias_oticus_3:1.0000005e-06,Rivulidae_Cynolebias_oticus_2:1.0000005e-06)73:1.0000005e-06,Rivulidae_Cynolebias_oticus_1:1.0000005e-06)78:1.674104283,(((Rivulidae_Hypsolebias_flavicaudatus_2:0.003894226126,Rivulidae_Hypsolebias_flavicaudatus_1:0.00249763155)100:0.01398571985,Rivulidae_Hypsolebias_nitens_1:0.009411801446,Rivulidae_Hypsolebias_sertanejo_1:0.009674565664,Rivulidae_Hypsolebias_gilbertobrasili_1:0.01710267318,(Rivulidae_Hypsolebias_guanambi_1:1.0000005e-06,(Rivulidae_Hypsolebias_guanambi_3:1.0000005e-06,Rivulidae_Hypsolebias_guanambi_2:0.01011425396)100:1.0000005e-06)100:0.0154962329,(Rivulidae_Hypsolebias_janaubensis_1:0.001893263843,Rivulidae_Hypsolebias_janaubensis_2:1.0000005e-06)97:0.009239838292,Rivulidae_Hypsolebias_radiseriatus_1:0.006814462143,Rivulidae_Hypsolebias_flagellatus_3:0.005583295982,Rivulidae_Hypsolebias_flagellatus_1:0.005583295982,Rivulidae_Hypsolebias_flagellatus_2:0.005582295981,Rivulidae_Hypsolebias_pterophyllus_1:0.00867826393)97:0.03692331423,(Rivulidae_Hypsolebias_nudiorbitatus_1:0.02035626427,(Rivulidae_Hypsolebias_coamazonicus_1:0.002971426371,Rivulidae_Hypsolebias_martinsi_1:0.01010677777,(Rivulidae_Hypsolebias_faouri_1:0.01069745461,Rivulidae_Hypsolebias_igneus_1:0.002970285782)83:0.008618254662)84:0.01614907196)95:0.04260420666,Rivulidae_Hypsolebias_mediopapillatus_1:0.01485402752,Rivulidae_Hypsolebias_antenori_1:0.02932806939)96:1.677298554,Rivulidae_Hypsolebias_adornatus_1:1.708449983,(Rivulidae_Hypsolebias_ocellatus_1:0.08549765985,Rivulidae_Hypsolebias_longignatus_1:0.1010150084)87:1.608702207,((Rivulidae_Hypsolebias_hellneri_1:0.003412964262,Rivulidae_Hypsolebias_hellneri_2:1.0000005e-06)100:0.08419702254,Rivulidae_Hypsolebias_harmonicus_1:0.1028960601,Rivulidae_Hypsolebias_fulminantis_1:0.08354038392)92:1.608266358,Rivulidae_Austrolebias_prognathus_1:1.656645173,(Rivulidae_Austrolebias_nigripinnis_1:0.1009659866,(Rivulidae_Austrolebias_nigripinnis_2:1.0000005e-06,Rivulidae_Austrolebias_nigripinnis_3:0.01932920885)98:0.006843834558)95:1.688366588,((Rivulidae_Austrolebias_wolterstorffi_3:0.004855642111,(Rivulidae_Austrolebias_wolterstorffi_2:0.004402805048,Rivulidae_Austrolebias_wolterstorffi_1:0.006679680643)76:0.00291382066)100:0.07973893738,(Rivulidae_Austrolebias_monstrosus_2:0.0326587498,(Rivulidae_Austrolebias_monstrosus_1:0.01644180863,Rivulidae_Austrolebias_monstrosus_3:0.02148785079)99:0.02830608236)93:0.0924228738,((Rivulidae_Austrolebias_elongatus_1:0.004655524065,(Rivulidae_Austrolebias_elongatus_3:0.002134552899,Rivulidae_Austrolebias_elongatus_2:0.001981419982)100:0.005645406788)100:0.04087771304,(Rivulidae_Austrolebias_cheradophilus_2:0.01129547951,Rivulidae_Austrolebias_cheradophilus_1:0.008721755427,Rivulidae_Austrolebias_cheradophilus_3:0.005213871976)99:0.02290039605)97:0.07875693352,((Rivulidae_Austrolebias_quirogai_1:0.005466160305,Rivulidae_Austrolebias_quirogai_3:0.01303600652,Rivulidae_Austrolebias_quirogai_2:0.007714102101)100:0.03732418862,(Rivulidae_Austrolebias_luteoflammulatus_1:0.007445121135,(Rivulidae_Austrolebias_luteoflammulatus_2:1.0000005e-06,Rivulidae_Austrolebias_luteoflammulatus_3:0.003445042443)93:0.01933165837)96:0.02159664123)83:0.06453156157,(Rivulidae_Austrolebias_univentripinnis_1:0.03125747266,Rivulidae_Austrolebias_melanoorus_3:0.0356783385,Rivulidae_Austrolebias_melanoorus_2:0.1241465272,Rivulidae_Austrolebias_melanoorus_1:0.07206341912,(Rivulidae_Austrolebias_bellottii_1:0.01867352354,Rivulidae_Austrolebias_bellottii_2:0.02327873063,Rivulidae_Austrolebias_bellottii_3:0.01741340743)99:0.03420300657,(Rivulidae_Austrolebias_vandenbergorum_2:0.001514431349,(Rivulidae_Austrolebias_vandenbergorum_3:0.001346290753,Rivulidae_Austrolebias_vandenbergorum_1:0.00441239033)87:0.003062959432)100:0.08521900763)82:0.06835020146,(Rivulidae_Austrolebias_jaegari_1:0.008598014464,((Rivulidae_Austrolebias_gymnoventris_2:0.011105422,Rivulidae_Austrolebias_gymnoventris_1:0.002914153843)80:0.001301238676,Rivulidae_Austrolebias_gymnoventris_3:0.001117816005)100:0.0328166941)100:0.1364416003,((((Rivulidae_Austrolebias_robustus_3:0.008479078783,(Rivulidae_Austrolebias_robustus_2:0.001621077449,Rivulidae_Austrolebias_robustus_1:1.0000005e-06)76:0.001647194578)95:0.009251315418,(Rivulidae_Austrolebias_nonoiuliensis_2:0.00485088244,Rivulidae_Austrolebias_nonoiuliensis_1:1.0000005e-06)98:0.01138178768)96:0.0453955523,Rivulidae_Austrolebias_cinereus_2:0.04058653744,Rivulidae_Austrolebias_cinereus_3:0.04891756529,Rivulidae_Austrolebias_cinereus_1:0.05231677218)94:0.02260692047,(Rivulidae_Austrolebias_bagual_1:0.09698534375,(((Rivulidae_Austrolebias_pongondo_2:0.004585747662,(Rivulidae_Austrolebias_pongondo_3:1.0000005e-06,Rivulidae_Austrolebias_pongondo_1:1.0000005e-06)80:1.0000005e-06)100:0.00990292989,(Rivulidae_Austrolebias_pelotapes_2:2.000001e-06,Rivulidae_Austrolebias_pelotapes_1:2.000001e-06,Rivulidae_Austrolebias_pelotapes_3:1.0000005e-06)100:0.01369645385)100:0.01417713942,(Rivulidae_Austrolebias_adloffi_3:0.002040099513,(Rivulidae_Austrolebias_adloffi_1:1.0000005e-06,Rivulidae_Austrolebias_adloffi_2:0.01340563606)100:0.007285292858)99:0.0124394378)71:0.05664742664,(Rivulidae_Austrolebias_nigrofasciatus_1:0.0008833280336,Rivulidae_Austrolebias_nigrofasciatus_2:0.002768568792)98:0.07232528712,((Rivulidae_Austrolebias_minuano_3:1.0000005e-06,Rivulidae_Austrolebias_minuano_1:1.0000005e-06)94:1.0000005e-06,Rivulidae_Austrolebias_minuano_2:1.0000005e-06)98:0.06194922609,((Rivulidae_Austrolebias_charrua_3:0.009250966332,Rivulidae_Austrolebias_charrua_2:1.0000005e-06)89:0.004886280297,Rivulidae_Austrolebias_charrua_1:0.01407276223)94:0.05908837273,(Rivulidae_Austrolebias_nachtigalli_2:2.000001e-06,Rivulidae_Austrolebias_nachtigalli_3:2.000001e-06,Rivulidae_Austrolebias_nachtigalli_1:1.0000005e-06)100:0.1006141655,(Rivulidae_Austrolebias_reicherti_1:0.003269501999,Rivulidae_Austrolebias_reicherti_2:0.004474014904,Rivulidae_Austrolebias_reicherti_3:0.02014058158)99:0.0872769335,Rivulidae_Austrolebias_arachan_1:0.08005709513,Rivulidae_Austrolebias_arachan_2:0.1030558427,Rivulidae_Austrolebias_araucarianus_1:0.05489493163,(Rivulidae_Austrolebias_viarius_3:0.00387817946,(Rivulidae_Austrolebias_viarius_1:0.004032114147,Rivulidae_Austrolebias_viarius_2:0.00891672794)98:0.006355337373)99:0.04023240306)81:0.01490432362)72:0.04083879668)83:1.617301346,(((Rivulidae_Austrolebias_affinis_1:0.003464904924,Rivulidae_Austrolebias_juanlangi_1:0.003601691421)100:0.02578695094,Rivulidae_Austrolebias_periodicus_1:0.01871667292)100:0.05523003872,(Rivulidae_Austrolebias_ibicuiensis_1:0.03838725908,(Rivulidae_Austrolebias_alexandri_2:0.01085983168,Rivulidae_Austrolebias_alexandri_1:0.00675205205)96:0.01484646058)88:0.03289061249,((Rivulidae_Austrolebias_paucisquama_2:1.0000005e-06,Rivulidae_Austrolebias_paucisquama_3:0.003140664766)100:0.01140565111,Rivulidae_Austrolebias_litzi_1:0.01458062177,Rivulidae_Austrolebias_cyaneus_1:0.01838222134)73:0.03236514788,((Rivulidae_Austrolebias_toba_1:1.0000005e-06,Rivulidae_Austrolebias_toba_2:0.007575379179)100:0.02185992446,Rivulidae_Austrolebias_paucisquama_1:7.638024013e-05)91:0.05812353305)100:1.695473956,(((Rivulidae_Austrolebias_wichi_3:0.004634490498,Rivulidae_Austrolebias_wichi_1:0.001324803387,Rivulidae_Austrolebias_wichi_2:0.001571048225)88:0.00687450419,(Rivulidae_Austrolebias_patriciae_1:0.003564721108,(Rivulidae_Austrolebias_patriciae_3:0.00164443104,Rivulidae_Austrolebias_patriciae_2:0.001969140338)100:0.004961899168)99:0.007062740063)73:0.0242305916,Rivulidae_Austrolebias_varzeae_1:0.01220177339)98:1.6919547,Rivulidae_Hypsolebias_stellatus_1:1.747919672,(Rivulidae_Ophthalmolebias_bokermanni_1:0.04081210851,(Rivulidae_Ophthalmolebias_constanciae_1:0.07086881949,Rivulidae_Ophthalmolebias_rosaceus_1:0.04616056204)80:0.01167707822)98:1.577540956,((Rivulidae_Xenurolebias_myersi_1:0.007246320414,Rivulidae_Xenurolebias_pataxo_1:0.01863891515,Rivulidae_Xenurolebias_cricarensis_1:0.03811449878,Rivulidae_Xenurolebias_izecksohni_1:0.03718514846)100:0.2166555393,((Rivulidae_Nematolebias_catimbau_1:0.01776954833,Rivulidae_Nematolebias_papilliferus_1:0.006440900484)90:0.01357773147,Rivulidae_Nematolebias_whitei_1:0.01878560046,Rivulidae_Nematolebias_whitei_2:1.0000005e-06)100:0.1313137507)98:1.477455447,(Rivulidae_Leptopanchax_aureoguttatus_1:0.03842668753,Rivulidae_Leptopanchax_citrinipinnis_1:0.07242731081)100:1.573568723,(Rivulidae_Campellolebias_brucei_1:0.029337227,Rivulidae_Campellolebias_dorsimaculatus_1:0.07999114818,Rivulidae_Campellolebias_chrysolineatus_1:0.1129716251,Rivulidae_Campellolebias_brucei_2:0.0202443854)100:1.715430814,(((Rivulidae_Cynopoecilus_nigrovittatus_2:0.002455256611,Rivulidae_Cynopoecilus_nigrovittatus_1:0.003794491349,Rivulidae_Cynopoecilus_nigrovittatus_3:0.001844988165)98:0.02204784138,((Rivulidae_Cynopoecilus_melanotaenia_3:1.0000005e-06,Rivulidae_Cynopoecilus_melanotaenia_2:1.0000005e-06)88:0.002545259511,Rivulidae_Cynopoecilus_melanotaenia_1:1.0000005e-06)100:0.04635174755,(Rivulidae_Cynopoecilus_fulgens_3:0.003759261291,(Rivulidae_Cynopoecilus_fulgens_1:1.0000005e-06,Rivulidae_Cynopoecilus_fulgens_2:1.0000005e-06)98:1.0000005e-06)95:0.02655253813,Rivulidae_Cynopoecilus_feltrini_1:0.02497366334)100:0.06007694436,Rivulidae_Cynopoecilus_notabilis_1:0.1397705943)99:1.557622663,(Rivulidae_Notholebias_minimus_1:0.04426677692,Rivulidae_Notholebias_fractifasciatus_1:0.03528545601)99:1.550806071,Rivulidae_Notholebias_vermiculatus_1:1.713247246,(((Profundulidae_Tlaloc_hildebrandi_1:0.04209327384,(Profundulidae_Tlaloc_labialis_1:0.006828518306,Profundulidae_Tlaloc_labialis_2:0.002223889177,(Profundulidae_Profundulus_candalarius_2:1.0000005e-06,Profundulidae_Profundulus_candalarius_1:0.001049819023)87:0.002055751355)100:0.0303094759)71:0.01097513838,(Profundulidae_Tlaloc_portillorum_2:0.003092598384,Profundulidae_Tlaloc_portillorum_1:0.003005693134)100:0.04028272132)100:0.0457714211,(Profundulidae_Profundulus_guatemalensis_1:0.001401925577,((Profundulidae_Profundulus_kreiseri_3:0.005318104174,Profundulidae_Profundulus_kreiseri_2:0.002665036142,Profundulidae_Profundulus_kreiseri_1:0.004131468493)86:0.005500368416,((Profundulidae_Profundulus_mixtlanensis_1:0.1045996985,Profundulidae_Profundulus_punctatus_1:0.02745128109,Profundulidae_Profundulus_oaxacae_1:0.01979567692)77:0.005342127178,((Profundulidae_Profundulus_parentiae_3:0.004757226473,(Profundulidae_Profundulus_parentiae_1:0.002657994,Profundulidae_Profundulus_parentiae_2:0.002482094908)92:0.003990750195)100:0.008318499502,(Profundulidae_Profundulus_balsanus_1:0.01568469867,(Profundulidae_Profundulus_balsanus_2:0.009879037197,Profundulidae_Profundulus_balsanus_3:0.001885455209)87:0.0008512380377)99:0.01020065479)98:0.008007132797)92:0.01747522752)93:0.05477797581)97:0.1418949342)97:1.169753547,((Cyprinodontidae_Jordanella_floridae_2:0.0102691816,(Cyprinodontidae_Jordanella_floridae_3:1.0000005e-06,Cyprinodontidae_Jordanella_floridae_1:0.002609213378)96:0.00799906058)100:0.1445575592,(Cyprinodontidae_Cyprinodon_dearborni_1:0.03722595484,(Cyprinodontidae_Cyprinodon_dearborni_3:0.0009237863792,Cyprinodontidae_Cyprinodon_dearborni_2:0.0007827424591)100:0.04887109239)99:0.04310124977)94:1.28074186,Cyprinodontidae_Cualac_tessellatus_2:1.497932257,(Cyprinodontidae_Cualac_tessellatus_1:1.0000005e-06,Cyprinodontidae_Cualac_tessellatus_3:0.001572924599)100:1.382950657,((Cyprinodontidae_Garmanella_pulchra_2:0.001615443569,Cyprinodontidae_Garmanella_pulchra_3:2.000001e-06,Cyprinodontidae_Garmanella_pulchra_1:0.00161785871)100:0.1638675028,(((Cyprinodontidae_Floridichthys_polyommus_1:1.0000005e-06,Cyprinodontidae_Floridichthys_polyommus_3:1.0000005e-06)88:1.0000005e-06,Cyprinodontidae_Floridichthys_polyommus_2:0.003158232125)100:0.01628544288,(Cyprinodontidae_Floridichthys_carpio_1:0.01155760409,(Cyprinodontidae_Floridichthys_carpio_3:0.001582080384,Cyprinodontidae_Floridichthys_carpio_2:1.0000005e-06)99:0.02260766871)93:0.02162441411)99:0.1043999407)86:1.278192418,(Cyprinodontidae_Orestias_alba_1:1.0000005e-06,(Cyprinodontidae_Orestias_silustani_1:0.009692875757,Cyprinodontidae_Orestias_lutea_1:1.0000005e-06)75:1.0000005e-06)70:1.434925569,Cyprinodontidae_Orestias_ispi_1:1.438795245,Cyprinodontidae_Orestias_taquiri_1:1.453796433,Cyprinodontidae_Orestias_mooni_1:1.469316347,Cyprinodontidae_Orestias_forgeti_1:1.482759714,Cyprinodontidae_Orestias_imarpe_1:1.487230704,Cyprinodontidae_Orestias_cuvieri_1:1.482297562,Cyprinodontidae_Orestias_tschudii_1:1.561108178,Cyprinodontidae_Orestias_gracilis_1:1.482375344,((Cyprinodontidae_Orestias_gloriae_1:1.0000005e-06,Cyprinodontidae_Orestias_gloriae_2:0.0008244126563)100:0.002781347224,((Cyprinodontidae_Orestias_silustani_2:0.0004149682309,Cyprinodontidae_Orestias_agassii_3:0.0007829582546,Cyprinodontidae_Orestias_agassii_2:0.0003929484472,Cyprinodontidae_Orestias_agassii_1:0.001235508596)97:0.0004260920778,(Cyprinodontidae_Orestias_ascotanensis_1:0.001236757829,Cyprinodontidae_Orestias_ascotanensis_2:0.002486143556)90:0.0008257812109)98:0.003175719898,((Cyprinodontidae_Orestias_chungarensis_2:0.0004130270898,Cyprinodontidae_Orestias_parinacotensis_1:0.0004160115257,Cyprinodontidae_Orestias_piacotensis_2:0.001651857296,Cyprinodontidae_Orestias_piacotensis_3:0.001653012442,Cyprinodontidae_Orestias_piacotensis_1:0.000829065344,Cyprinodontidae_Orestias_parinacotensis_2:0.0008277406509,Cyprinodontidae_Orestias_chungarensis_1:3.0000015e-06,(Cyprinodontidae_Orestias_laucaensis_1:0.001238732439,Cyprinodontidae_Orestias_laucaensis_2:1.0000005e-06)99:0.002065927514)93:0.002492341094,(Cyprinodontidae_Orestias_puni_2:0.0004116106002,Cyprinodontidae_Orestias_puni_1:1.0000005e-06)98:0.001243327184)73:0.001374600506)98:1.471538223,((Cyprinodontidae_Cubanichthys_cubensis_2:1.0000005e-06,Cyprinodontidae_Cubanichthys_cubensis_1:1.0000005e-06)100:0.1211416915,(Cyprinodontidae_Cubanichthys_pengelleyi_2:1.0000005e-06,Cyprinodontidae_Cubanichthys_pengelleyi_1:0.0316704054)98:0.04237655939)100:1.328738617,(((((Poeciliidae_Quintana_atrizona_1:0.008215971077,Poeciliidae_Quintana_atrizona_2:1.0000005e-06)100:0.07356422846,(((((Poeciliidae_Girardinus_creolus_3:0.0008384807379,Poeciliidae_Girardinus_creolus_1:1.0000005e-06)99:0.004171633067,Poeciliidae_Girardinus_creolus_2:0.007748496331)94:0.03292545647,((Poeciliidae_Girardinus_microdactylus_1:0.001792823718,Poeciliidae_Girardinus_microdactylus_3:1.0000005e-06)100:0.01293893894,(Poeciliidae_Girardinus_microdactylus_2:0.007584124681,Poeciliidae_Girardinus_metallicus_1:0.01411065249,Poeciliidae_Girardinus_metallicus_2:0.01214868121)90:0.007548807017)93:0.02464028493)74:0.008325979143,((Poeciliidae_Girardinus_uninotatus_2:1.0000005e-06,Poeciliidae_Girardinus_uninotatus_1:1.0000005e-06)100:0.01856958208,(Poeciliidae_Girardinus_falcatus_1:0.005905976289,Poeciliidae_Girardinus_falcatus_2:0.003458778866,Poeciliidae_Girardinus_falcatus_3:0.01067455333)99:0.02456793317)96:0.0314941363)80:0.01912695659,(Poeciliidae_Girardinus_denticulatus_3:1.0000005e-06,Poeciliidae_Girardinus_denticulatus_1:0.003032050747,Poeciliidae_Girardinus_denticulatus_2:0.002367827938)100:0.05158592934)93:0.01137525541)90:0.07716653364,((((Poeciliidae_Priapella_lacandonae_1:0.01338641556,Poeciliidae_Priapella_compressa_1:0.006381311492)100:0.007475408929,Poeciliidae_Priapella_chamulae_1:0.01432375052)99:0.01584533737,(Poeciliidae_Priapella_intermedia_1:0.01731997708,Poeciliidae_Priapella_olmecae_1:0.0165570548)100:0.0119566643)100:0.08541878114,(((Poeciliidae_Phallichthys_fairweatheri_3:1.0000005e-06,Poeciliidae_Phallichthys_fairweatheri_2:1.0000005e-06)84:1.0000005e-06,Poeciliidae_Phallichthys_fairweatheri_1:1.0000005e-06)100:0.07279983976,((Poeciliidae_Carlhubbsia_stuarti_2:1.0000005e-06,Poeciliidae_Carlhubbsia_stuarti_1:1.0000005e-06)100:1.0000005e-06,Poeciliidae_Carlhubbsia_kidderi_1:1.0000005e-06)100:0.04353960162)100:0.06410561539,((((Poeciliidae_Heterophallus_milleri_1:1.0000005e-06,Poeciliidae_Heterophallus_rachovii_1:1.0000005e-06)99:0.01620137516,Poeciliidae_Heterophallus_rachovii_2:0.01415683906)100:0.1054469184,(Poeciliidae_Gambusia_luma_1:0.09191700151,(Poeciliidae_Gambusia_lemaitrei_1:0.06724594075,((Poeciliidae_Gambusia_sexradiata_3:1.0000005e-06,Poeciliidae_Gambusia_sexradiata_2:1.0000005e-06)82:1.0000005e-06,Poeciliidae_Gambusia_sexradiata_1:1.0000005e-06)100:0.08226159342,Poeciliidae_Gambusia_wrayi_1:0.03603852692,Poeciliidae_Gambusia_hispaniolae_1:0.09458181861,(Poeciliidae_Gambusia_puncticulata_1:1.0000005e-06,Poeciliidae_Gambusia_puncticulata_2:0.003210077431)100:0.07468419622,Poeciliidae_Gambusia_yucatana_1:0.07272188139,Poeciliidae_Gambusia_nicaraguensis_2:0.0821746152,Poeciliidae_Gambusia_nicaraguensis_1:0.06394503505,((Poeciliidae_Gambusia_manni_2:0.0005503457686,Poeciliidae_Gambusia_manni_3:0.0005572064105)98:0.002698987655,Poeciliidae_Gambusia_manni_1:0.0006491939572)97:0.06543174666,(Poeciliidae_Gambusia_punctata_3:1.0000005e-06,(Poeciliidae_Gambusia_punctata_1:1.0000005e-06,Poeciliidae_Gambusia_punctata_2:0.001582462405)95:0.004780547038)99:0.08737906348)91:0.02223363312)87:0.01428505858)100:0.02788516303,(Poeciliidae_Belonesox_belizanus_1:0.001173552043,(Poeciliidae_Belonesox_belizanus_2:1.0000005e-06,Poeciliidae_Belonesox_belizanus_3:0.001008833775)80:1.0000005e-06)100:0.0986939679)100:0.06925683519,(((Poeciliidae_Pseudoxiphophorus_jonesii_1:0.01005025316,Poeciliidae_Pseudoxiphophorus_jonesii_2:0.01025458637)98:0.02234644603,Poeciliidae_Pseudoxiphophorus_jonesii_3:0.008400873034)84:0.01649528833,(((Poeciliidae_Pseudoxiphophorus_obliquus_3:1.0000005e-06,Poeciliidae_Pseudoxiphophorus_obliquus_2:1.0000005e-06)85:0.0007442988222,Poeciliidae_Pseudoxiphophorus_obliquus_1:1.0000005e-06)100:0.01647580092,((Poeciliidae_Pseudoxiphophorus_diremptus_1:0.0003846098442,Poeciliidae_Pseudoxiphophorus_diremptus_3:0.0003605430245,Poeciliidae_Pseudoxiphophorus_diremptus_2:0.0003605430245)100:0.01091870943,(Poeciliidae_Pseudoxiphophorus_cataractae_3:1.0000005e-06,(Poeciliidae_Pseudoxiphophorus_cataractae_2:1.0000005e-06,Poeciliidae_Pseudoxiphophorus_cataractae_1:0.0007440004214)100:1.0000005e-06)100:0.007971327837)84:0.01056811885,(Poeciliidae_Pseudoxiphophorus_tuxtlaensis_2:1.0000005e-06,Poeciliidae_Pseudoxiphophorus_tuxtlaensis_1:0.000728934106)83:0.01850351001,(((Poeciliidae_Pseudoxiphophorus_litoperas_3:1.0000005e-06,Poeciliidae_Pseudoxiphophorus_litoperas_2:1.0000005e-06)99:0.002252370346,Poeciliidae_Pseudoxiphophorus_litoperas_1:0.001109165304)90:0.003731385878,(Poeciliidae_Pseudoxiphophorus_anzuetoi_3:0.0004449969025,Poeciliidae_Pseudoxiphophorus_anzuetoi_2:0.0007608250389,Poeciliidae_Pseudoxiphophorus_anzuetoi_1:0.001107502959)100:0.01037625538)100:0.0347085459,((Poeciliidae_Pseudoxiphophorus_bimaculatus_2:0.001508168826,Poeciliidae_Pseudoxiphophorus_bimaculatus_3:0.002286682332)84:0.01547569127,Poeciliidae_Pseudoxiphophorus_bimaculatus_1:0.01135446574)83:0.01511463668)87:0.01207642662)100:0.1244931688,(((Poeciliidae_Xiphophorus_signum_2:0.006779788426,(Poeciliidae_Xiphophorus_signum_1:0.005417124661,Poeciliidae_Xiphophorus_signum_3:1.0000005e-06)75:1.0000005e-06)99:0.02491397809,(Poeciliidae_Xiphophorus_hellerii_1:0.006320772839,((Poeciliidae_Xiphophorus_mayae_2:1.0000005e-06,Poeciliidae_Xiphophorus_mayae_1:1.0000005e-06)99:0.01161259313,((Poeciliidae_Xiphophorus_alvarezi_1:0.006720967212,Poeciliidae_Xiphophorus_alvarezi_2:1.0000005e-06)96:0.002240850473,Poeciliidae_Xiphophorus_alvarezi_3:0.0009134833125)91:0.004563953616)76:0.002564941384)99:0.0204098942)96:0.009842525428,((Poeciliidae_Xiphophorus_maculatus_3:0.005609838613,(Poeciliidae_Xiphophorus_maculatus_2:1.0000005e-06,Poeciliidae_Xiphophorus_maculatus_1:0.002970854166)99:0.003982704986)100:0.01170959098,((Poeciliidae_Xiphophorus_gordoni_1:0.006352078668,Poeciliidae_Xiphophorus_gordoni_2:0.001773709786,Poeciliidae_Xiphophorus_gordoni_3:0.001773709786)77:0.004918412737,(Poeciliidae_Xiphophorus_variatus_3:0.00105541786,Poeciliidae_Xiphophorus_variatus_2:0.002661124643,Poeciliidae_Xiphophorus_variatus_1:0.005685815425)94:0.008243471652)81:0.01066136102)74:0.008886989195)99:0.08363994837,(Poeciliidae_Scolichthys_greenwayi_1:1.0000005e-06,Poeciliidae_Scolichthys_iota_1:1.0000005e-06)100:0.1023739815)90:0.05551384919,(((Poeciliidae_Alfaro_huberi_1:0.04356982535,Poeciliidae_Alfaro_huberi_2:0.006403182455)100:0.07223846941,((Poeciliidae_Alfaro_cultratus_3:0.001612822739,Poeciliidae_Alfaro_cultratus_1:0.005082344624)84:0.005823058148,Poeciliidae_Alfaro_cultratus_2:0.002354184196)100:0.05411011878)92:0.05023686505,((Poeciliidae_Xenophallus_umbratilis_1:1.0000005e-06,Poeciliidae_Xenophallus_umbratilis_2:1.0000005e-06)100:0.1243206127,((((Poeciliidae_Priapichthys_annectens_3:0.01914738401,Poeciliidae_Priapichthys_annectens_2:0.01938358442)81:0.005996944822,Poeciliidae_Priapichthys_puetzi_1:1.0000005e-06)100:0.02710750166,Poeciliidae_Priapichthys_annectens_1:0.01384613658)100:0.07902506189,(Poeciliidae_Brachyrhaphis_holdridgei_2:0.01105654356,Poeciliidae_Brachyrhaphis_holdridgei_1:0.0128317731)100:0.08145749526,(Poeciliidae_Brachyrhaphis_hartwegi_1:0.01161416438,Poeciliidae_Brachyrhaphis_hartwegi_2:0.004939240225)100:0.1155968705,(Poeciliidae_Brachyrhaphis_episcopi_1:0.03844567906,((Poeciliidae_Brachyrhaphis_hessfeldi_1:0.01960979697,Poeciliidae_Brachyrhaphis_roswithae_1:0.01436217777,Poeciliidae_Brachyrhaphis_episcopi_2:0.01284734351)73:0.002579995469,Poeciliidae_Brachyrhaphis_episcopi_3:0.01818489432)89:0.03024816849,Poeciliidae_Brachyrhaphis_roswithae_2:0.0462075182,(Poeciliidae_Brachyrhaphis_punctifer_2:1.0000005e-06,Poeciliidae_Brachyrhaphis_punctifer_1:1.0000005e-06)100:0.0247188847)95:0.05568746241,((Poeciliidae_Brachyrhaphis_rhabdophora_3:0.00956048491,(Poeciliidae_Brachyrhaphis_rhabdophora_1:1.0000005e-06,Poeciliidae_Brachyrhaphis_rhabdophora_2:1.0000005e-06)100:0.01197359681)100:0.04095828562,(((Poeciliidae_Brachyrhaphis_roseni_2:1.0000005e-06,Poeciliidae_Brachyrhaphis_roseni_1:0.002212558922)98:0.006054430269,Poeciliidae_Brachyrhaphis_roseni_3:0.002380890442)100:0.02861648468,(Poeciliidae_Brachyrhaphis_terrabensis_3:0.007889138738,(Poeciliidae_Brachyrhaphis_terrabensis_2:1.0000005e-06,Poeciliidae_Brachyrhaphis_terrabensis_1:1.0000005e-06)100:0.004634778329)100:0.01974778751)100:0.01719846665)93:0.03465915954,(((Poeciliidae_Phallichthys_quadripunctatus_2:1.0000005e-06,Poeciliidae_Phallichthys_quadripunctatus_1:1.0000005e-06)100:0.004638375998,Poeciliidae_Phallichthys_quadripunctatus_3:0.01732673099)100:0.06438259444,(Poeciliidae_Phallichthys_amates_1:0.005284044143,Poeciliidae_Phallichthys_amates_2:0.007619353788,Poeciliidae_Phallichthys_amates_3:1.0000005e-06)100:0.06412390036)79:0.01231925079,((Poeciliidae_Brachyrhaphis_parismina_2:1.0000005e-06,Poeciliidae_Brachyrhaphis_parismina_1:1.0000005e-06)100:0.01426385166,((Poeciliidae_Brachyrhaphis_cascajalensis_3:1.0000005e-06,Poeciliidae_Brachyrhaphis_cascajalensis_1:1.0000005e-06)100:0.003643115811,Poeciliidae_Brachyrhaphis_cascajalensis_2:0.02652181228)99:0.009286406554)100:0.08105866832,Poeciliidae_Phallichthys_tico_1:0.07890948932)70:0.01385703573)91:0.02574247379,(Poeciliidae_Priapichthys_panamensis_2:1.0000005e-06,Poeciliidae_Priapichthys_panamensis_1:1.0000005e-06)100:0.1472048227,((Poeciliidae_Priapichthys_darienensis_3:0.008124292181,(Poeciliidae_Priapichthys_darienensis_2:1.0000005e-06,Poeciliidae_Priapichthys_darienensis_1:1.0000005e-06)99:1.0000005e-06)100:0.09735602582,Poeciliidae_Pseudopoecilia_festae_1:0.111213488)97:0.03015035825)95:0.06981617491,(Poeciliidae_Neoheterandria_elegans_1:0.09299373312,((Poeciliidae_Neoheterandria_cana_2:1.0000005e-06,Poeciliidae_Neoheterandria_cana_1:1.0000005e-06)99:0.004427604551,(Poeciliidae_Neoheterandria_tridentiger_2:0.005659263499,Poeciliidae_Neoheterandria_tridentiger_1:0.0008464107466,Poeciliidae_Neoheterandria_tridentiger_3:0.008117585354)92:0.004122613068)100:0.08063167725)100:0.1153277687,(((Poeciliidae_Poeciliopsis_infans_2:0.005561263339,Poeciliidae_Poeciliopsis_infans_1:0.008974876708,Poeciliidae_Poeciliopsis_infans_3:2.000001e-06)100:0.1450331129,(((Poeciliidae_Poeciliopsis_turrubarensis_1:0.01196051795,Poeciliidae_Poeciliopsis_turrubarensis_2:0.002360826876)91:0.008457839368,Poeciliidae_Poeciliopsis_turrubarensis_3:0.001161457081)100:0.05402868799,((Poeciliidae_Poeciliopsis_hnilickai_2:1.0000005e-06,Poeciliidae_Poeciliopsis_hnilickai_1:0.003510342445)100:0.008681805708,(Poeciliidae_Poeciliopsis_gracilis_1:0.005102736087,(Poeciliidae_Poeciliopsis_gracilis_2:0.01254866662,(Poeciliidae_Poeciliopsis_pleurospilus_1:1.0000005e-06,Poeciliidae_Poeciliopsis_gracilis_3:0.0001283805229)73:0.0005351254807)76:0.008663541175)84:0.005479603814)100:0.06379442928)100:0.04234140112)100:0.06967086932,(((Poeciliidae_Poeciliopsis_elongata_2:0.002115193246,Poeciliidae_Poeciliopsis_elongata_3:0.002546226833,Poeciliidae_Poeciliopsis_elongata_1:0.0009509903309)100:0.06564601115,(Poeciliidae_Poeciliopsis_retropinna_1:0.01797442146,(Poeciliidae_Poeciliopsis_retropinna_3:0.001609581091,Poeciliidae_Poeciliopsis_retropinna_2:1.0000005e-06)100:0.03962306313)100:0.05046002039)87:0.01382227527,(Poeciliidae_Poeciliopsis_paucimaculata_2:1.0000005e-06,Poeciliidae_Poeciliopsis_paucimaculata_1:1.0000005e-06)100:0.08200901921)100:0.04230053213)75:0.08400049222,(((Poeciliidae_Cnesterodon_hypselurus_1:0.02600119657,((Poeciliidae_Cnesterodon_decemmaculatus_3:0.0008272574771,(Poeciliidae_Cnesterodon_decemmaculatus_1:1.0000005e-06,Poeciliidae_Cnesterodon_decemmaculatus_2:0.000782725746)83:0.0006958559702)96:0.02410943438,Poeciliidae_Cnesterodon_septentrionalis_1:0.01635984425)78:0.03276927098)99:0.04942610089,((((Poeciliidae_Poecilia_picta_2:0.008366783134,Poeciliidae_Poecilia_picta_1:0.0100135128)100:0.04907203765,((Poeciliidae_Poecilia_parae_2:0.003542919567,(Poeciliidae_Poecilia_parae_3:0.006328158073,Poeciliidae_Poecilia_parae_1:0.003778715891)70:0.002943815378)100:0.06421226984,(Poeciliidae_Poecilia_bifurca_1:0.02982900855,(((Poeciliidae_Poecilia_sarrafae_3:1.0000005e-06,Poeciliidae_Poecilia_sarrafae_2:1.0000005e-06)81:1.0000005e-06,Poeciliidae_Poecilia_sarrafae_1:1.0000005e-06)99:0.007021783157,Poeciliidae_Poecilia_branneri_1:0.00124380852)100:0.03354023568)100:0.0481473241)100:0.01923010675)100:0.01950780112,((Poeciliidae_Poecilia_wingei_1:0.004153019043,(Poeciliidae_Poecilia_wingei_3:0.001430704719,Poeciliidae_Poecilia_wingei_2:1.0000005e-06)100:0.004296398119)100:0.00836565566,(Poeciliidae_Poecilia_reticulata_1:0.01396274003,(Poeciliidae_Poecilia_reticulata_3:0.00235037339,Poeciliidae_Poecilia_reticulata_2:0.005318650358)99:0.006236835626)100:0.01573113268,(Poeciliidae_Poecilia_obscura_2:0.001293665089,Poeciliidae_Poecilia_obscura_1:2.000001e-06,Poeciliidae_Poecilia_obscura_3:0.001289057739)99:0.02002093162)100:0.06858979766)100:0.0296558358,((Poeciliidae_Poecilia_vivipara_3:0.00421261961,Poeciliidae_Poecilia_vivipara_2:1.0000005e-06)100:0.003221414231,Poeciliidae_Poecilia_vivipara_1:0.00411330063)100:0.06273174007,(((Poeciliidae_Poecilia_dauli_1:0.03162319827,(Poeciliidae_Poecilia_caucana_3:0.007569264448,(Poeciliidae_Poecilia_caucana_1:0.0003949149398,Poeciliidae_Poecilia_caucana_2:0.0009685591326)100:0.009843153815)100:0.02987311584)100:0.0307154362,(((Poeciliidae_Poecilia_kykesis_2:1.0000005e-06,Poeciliidae_Poecilia_petenensis_1:2.000001e-06,Poeciliidae_Poecilia_kykesis_1:0.001080460224)100:0.02673708149,(Poeciliidae_Poecilia_velifera_1:1.0000005e-06,(Poeciliidae_Poecilia_velifera_2:0.001296069987,Poeciliidae_Poecilia_velifera_3:1.0000005e-06)94:1.0000005e-06)97:0.0208290921)97:0.01725058197,(((Poeciliidae_Poecilia_koperi_2:1.0000005e-06,(Poeciliidae_Poecilia_wandae_1:0.0005403122792,Poeciliidae_Poecilia_wandae_2:0.0005454208065)100:0.004924030509,Poeciliidae_Poecilia_koperi_1:0.001084336144)100:0.02679863502,((Poeciliidae_Poecilia_hondurensis_2:0.001254189722,Poeciliidae_Poecilia_hondurensis_3:0.004000021104)95:0.004640006536,Poeciliidae_Poecilia_hondurensis_1:0.002304602258)100:0.02126293519,((((Poeciliidae_Poecilia_thermalis_3:0.0003647929559,Poeciliidae_Poecilia_thermalis_2:2.000001e-06,Poeciliidae_Poecilia_thermalis_1:2.000001e-06)100:0.01199428259,(Poeciliidae_Poecilia_mexicana_3:0.003562698415,Poeciliidae_Poecilia_mexicana_1:0.002912816891,Poeciliidae_Poecilia_mexicana_2:0.0006826025944)90:0.005833258124)100:0.005959128697,(Poeciliidae_Poecilia_salvatoris_1:0.001845611531,Poeciliidae_Poecilia_salvatoris_2:0.002734784279)100:0.007619023682)100:0.006962995302,((Poeciliidae_Poecilia_nelsoni_3:0.002895125904,(Poeciliidae_Poecilia_nelsoni_2:1.0000005e-06,Poeciliidae_Poecilia_nelsoni_1:0.004198591186)78:0.003368663322)100:0.008324024741,(Poeciliidae_Poecilia_butleri_3:0.002203402498,(Poeciliidae_Poecilia_butleri_1:0.003382925574,Poeciliidae_Poecilia_butleri_2:0.001978716883)94:0.00669205255)74:0.006612830094)100:0.01428000735,((Poeciliidae_Poecilia_orri_2:0.003475164521,Poeciliidae_Poecilia_orri_3:0.005636502816,Poeciliidae_Poecilia_orri_1:0.007889606208)100:0.009437456845,((Poeciliidae_Poecilia_gillii_2:0.001314330518,Poeciliidae_Poecilia_gillii_3:0.0006517366489)100:0.001579875997,Poeciliidae_Poecilia_gillii_1:0.01149788406)100:0.009308820781)73:0.003396601401)100:0.007740926273)100:0.01542890844,(Poeciliidae_Poecilia_marcellinoi_1:0.007585534112,(Poeciliidae_Poecilia_sphenops_1:0.001033956977,Poeciliidae_Poecilia_sphenops_2:0.003122831279)84:0.002636633101,Poeciliidae_Poecilia_sphenops_3:0.00180570983)97:0.02890456223)91:0.005793309532)99:0.008844956457)100:0.0317045752,(Poeciliidae_Pamphorichthys_scalpridens_1:0.0272836389,Poeciliidae_Pamphorichthys_hasemani_1:0.09097252341,(Poeciliidae_Pamphorichthys_hollandi_2:0.01477402483,Poeciliidae_Pamphorichthys_araguaiensis_1:0.01852164362)100:0.03535408888,(Poeciliidae_Pamphorichthys_minor_2:1.0000005e-06,Poeciliidae_Pamphorichthys_minor_1:0.003043517032)100:0.04431002476,Poeciliidae_Pamphorichthys_hollandi_1:0.04195869111)100:0.08112540266,(((Poeciliidae_Poecilia_heterandria_1:0.0002751588998,Poeciliidae_Poecilia_heterandria_2:0.0005134447308)100:0.07942825643,(((Poeciliidae_Poecilia_melanogaster_2:1.0000005e-06,Poeciliidae_Poecilia_melanogaster_1:1.0000005e-06)90:1.0000005e-06,Poeciliidae_Poecilia_melanogaster_3:1.0000005e-06)100:0.04229394653,((Poeciliidae_Poecilia_pauciradiata_1:0.01762748123,((Poeciliidae_Poecilia_perugiae_1:0.008024598849,Poeciliidae_Poecilia_tridens_1:0.01070662015,Poeciliidae_Poecilia_melanonotata_1:0.005665125584,Poeciliidae_Poecilia_rivasi_1:0.005180863128,Poeciliidae_Poecilia_sulphurophila_2:0.001293053854,Poeciliidae_Poecilia_sulphurophila_1:0.002561132821)87:0.008897966211,((Poeciliidae_Poecilia_islai_1:1.0000005e-06,Poeciliidae_Poecilia_islai_2:0.000720749363)95:0.001376546269,(Poeciliidae_Poecilia_garnieri_1:1.0000005e-06,(Poeciliidae_Poecilia_nigrofasciata_1:1.0000005e-06,Poeciliidae_Poecilia_nigrofasciata_2:1.0000005e-06)86:2.000001e-06,Poeciliidae_Poecilia_nigrofasciata_3:0.001324333284)85:0.002558661946)90:0.00642891591)87:0.01257018144)86:0.00872958917,((Poeciliidae_Poecilia_vittata_1:0.003091201707,Poeciliidae_Poecilia_vittata_3:0.003645601742,Poeciliidae_Poecilia_vittata_2:0.0006622708836)96:0.005482388677,(Poeciliidae_Poecilia_caymanensis_2:1.0000005e-06,Poeciliidae_Poecilia_caymanensis_1:1.0000005e-06)99:0.008846214779)99:0.02924320109)87:0.01932164706,((Poeciliidae_Poecilia_versicolor_1:1.0000005e-06,Poeciliidae_Poecilia_versicolor_3:0.001912679435,Poeciliidae_Poecilia_versicolor_2:0.0006379742703)100:0.02597912647,((Poeciliidae_Poecilia_zonata_2:0.001414884432,Poeciliidae_Poecilia_zonata_3:1.0000005e-06)72:1.0000005e-06,Poeciliidae_Poecilia_zonata_1:1.0000005e-06)100:0.02988798845)100:0.02632775662)70:0.01219124868)70:0.010124069,((Poeciliidae_Poecilia_elegans_3:2.000001e-06,Poeciliidae_Poecilia_elegans_1:2.000001e-06,Poeciliidae_Poecilia_elegans_2:0.001092065543)100:0.02719893856,Poeciliidae_Poecilia_dominicensis_2:0.0421771632,Poeciliidae_Poecilia_dominicensis_1:0.02637448613,(Poeciliidae_Poecilia_hispaniolana_1:0.001353154868,(Poeciliidae_Poecilia_hispaniolana_3:1.0000005e-06,Poeciliidae_Poecilia_hispaniolana_2:0.0005566710093)95:0.001298962798)100:0.03058570717)77:0.01896891145)86:0.01279590426)75:0.01717382675)96:0.03849754126)94:0.022775265,(((Poeciliidae_Phalloceros_uai_2:1.0000005e-06,Poeciliidae_Phalloceros_uai_1:1.0000005e-06)100:0.04340608835,(Poeciliidae_Phalloceros_enneaktinos_3:1.0000005e-06,Poeciliidae_Phalloceros_enneaktinos_2:0.004910461467,Poeciliidae_Phalloceros_enneaktinos_1:0.001593646125)100:0.07434563702,((Poeciliidae_Phalloceros_harpagos_1:0.01028859011,Poeciliidae_Phalloceros_reisi_1:0.007962996655)92:0.007966740813,Poeciliidae_Phalloceros_caudimaculatus_1:0.004285036156)76:0.03642159439,Poeciliidae_Phalloceros_tupinamba_1:0.05306744035)100:0.07413558659,Poeciliidae_Phalloptychus_januarius_1:0.1337237962)88:0.006052679468)72:0.05258697398,Poeciliidae_Tomeurus_gracilis_1:0.237542533)94:0.05457946097,Poeciliidae_Xenodexia_ctenolepis_1:0.18466663)94:0.09407142338,((Anablepidae_Oxyzygonectes_dovii_3:0.003975283075,(Anablepidae_Oxyzygonectes_dovii_2:1.0000005e-06,Anablepidae_Oxyzygonectes_dovii_1:1.0000005e-06)100:0.0024455627)100:0.1124258652,(((((Anablepidae_Jenynsia_maculata_1:0.008883719842,Anablepidae_Jenynsia_alternimaculata_1:0.01122606168,(Anablepidae_Jenynsia_sulfurica_2:1.0000005e-06,Anablepidae_Jenynsia_sulfurica_1:1.0000005e-06)97:0.007583086593)95:0.02957539761,(Anablepidae_Jenynsia_tucumana_3:0.02921033961,(Anablepidae_Jenynsia_tucumana_2:1.0000005e-06,Anablepidae_Jenynsia_tucumana_1:1.0000005e-06)91:1.0000005e-06)100:0.04331220843,((Anablepidae_Jenynsia_darwini_3:1.0000005e-06,(Anablepidae_Jenynsia_darwini_2:1.0000005e-06,Anablepidae_Jenynsia_darwini_1:1.0000005e-06)86:1.0000005e-06)100:0.03027295531,(Anablepidae_Jenynsia_onca_1:0.0144392598,Anablepidae_Jenynsia_lineata_1:0.003340481931)98:0.00857758342)100:0.01418837581)70:0.002503632401,Anablepidae_Jenynsia_sanctaecatarinae_1:0.02249992411)100:0.02645200756,((Anablepidae_Jenynsia_eigenmanni_1:0.01828419718,Anablepidae_Jenynsia_eirmostigma_1:0.009783953768)99:0.006097622664,(Anablepidae_Jenynsia_weitzmani_1:0.002745681099,(Anablepidae_Jenynsia_unitaenia_1:1.0000005e-06,Anablepidae_Jenynsia_unitaenia_2:1.0000005e-06)99:0.02161484874)100:0.01285780445)97:0.01692556799)100:0.127040807,(Anablepidae_Anableps_dowei_1:0.01967817885,(Anablepidae_Anableps_microlepis_1:0.076117485,(Anablepidae_Anableps_anableps_1:1.0000005e-06,Anablepidae_Anableps_anableps_2:1.0000005e-06)89:0.007830371618)92:0.02536157098)100:0.134158658)81:0.02736775895)98:0.03183606027)90:1.16036567,(Fluviphylacidae_Fluviphylax_simplex_1:0.141437157,Fluviphylacidae_Fluviphylax_pygmaeus_1:0.07234461825)99:1.343052023,((((Atherinopsidae_Menidia_menidia_1:0.000418962846,(Atherinopsidae_Menidia_menidia_3:0.003424022987,Atherinopsidae_Menidia_menidia_2:0.003460461889)100:0.004197526321)100:0.09708356498,((Atherinopsidae_Menidia_beryllina_1:0.001898888526,Atherinopsidae_Menidia_beryllina_3:0.003124181086,Atherinopsidae_Menidia_beryllina_2:0.001129400439)100:0.04263752002,(Atherinopsidae_Menidia_conchorum_1:0.01728647804,((Atherinopsidae_Menidia_colei_2:0.001134068484,Atherinopsidae_Menidia_colei_3:0.001221309971)97:0.001467342928,Atherinopsidae_Menidia_colei_1:0.0005311117709)100:0.01120005979)100:0.03143534866,(((Atherinopsidae_Chirostoma_contrerasi_1:0.006364863731,Atherinopsidae_Chirostoma_arge_1:1.0000005e-06)100:0.06907637747,((((Atherinopsidae_Poblana_ferdebueni_3:0.002058213454,Atherinopsidae_Poblana_ferdebueni_2:1.0000005e-06)97:0.001237997184,Atherinopsidae_Poblana_ferdebueni_1:0.0009961708433)100:0.007363826453,(Atherinopsidae_Poblana_letholepis_1:1.0000005e-06,(((Atherinopsidae_Poblana_alchichica_3:0.001632424201,Atherinopsidae_Poblana_alchichica_1:0.0002779431809)86:0.000554680307,Atherinopsidae_Poblana_alchichica_2:0.001427549661)99:0.00169783885,(Atherinopsidae_Poblana_squamata_1:1.0000005e-06,(Atherinopsidae_Poblana_squamata_2:1.0000005e-06,Atherinopsidae_Poblana_squamata_3:1.0000005e-06)95:1.0000005e-06)94:0.0006173721792)100:0.006390321791)100:0.008584367643)100:0.01155496085,(Atherinopsidae_Chirostoma_riojai_2:0.0005869762133,Atherinopsidae_Chirostoma_riojai_1:0.0005225388396,Atherinopsidae_Chirostoma_riojai_3:0.0002398952188)100:0.02138989947)100:0.02370131891)85:0.005890272208,(((Atherinopsidae_Chirostoma_attenuatum_2:0.004486864723,Atherinopsidae_Chirostoma_attenuatum_1:0.002082548352)98:0.005673439993,Atherinopsidae_Chirostoma_attenuatum_3:0.002657445688)100:0.0304567226,(Atherinopsidae_Chirostoma_chapalae_2:0.002451182627,Atherinopsidae_Chirostoma_chapalae_1:0.002487063851,Atherinopsidae_Chirostoma_promelas_1:0.005360413295,Atherinopsidae_Chirostoma_humboldtianum_1:0.005400655195,Atherinopsidae_Chirostoma_estor_1:0.004309636343,Atherinopsidae_Chirostoma_patzcuaro_1:0.005550765615,Atherinopsidae_Chirostoma_consocium_1:0.007094378236,Atherinopsidae_Chirostoma_grandocule_1:0.005591158284,(Atherinopsidae_Chirostoma_sphyraena_1:0.001096641785,Atherinopsidae_Chirostoma_sphyraena_2:0.003220304912)94:0.008644240951,Atherinopsidae_Chirostoma_lucius_1:0.003664230701)100:0.01319262359)99:0.01551457264,((Atherinopsidae_Chirostoma_jordani_1:0.001844324292,(Atherinopsidae_Chirostoma_jordani_3:1.0000005e-06,Atherinopsidae_Chirostoma_jordani_2:1.0000005e-06)91:0.000606090395)100:0.02085792651,(Atherinopsidae_Chirostoma_labarcae_1:0.0004382737654,(Atherinopsidae_Chirostoma_labarcae_3:0.003201199705,Atherinopsidae_Chirostoma_labarcae_2:1.0000005e-06)95:0.002131617624)100:0.04364425038)99:0.01760832912)99:0.01989918494)81:0.03004024951)100:0.1381158084,((((Atherinopsidae_Atherinella_sallei_2:1.0000005e-06,Atherinopsidae_Atherinella_sallei_3:5.881829325e-06,Atherinopsidae_Atherinella_sallei_1:0.0003470900865)100:0.07570645242,((Atherinopsidae_Atherinella_chagresi_1:0.05108386843,((Atherinopsidae_Atherinella_hubbsi_1:1.0000005e-06,Atherinopsidae_Atherinella_hubbsi_2:0.0008125716316,(Atherinopsidae_Atherinella_sardina_2:0.003360237826,(Atherinopsidae_Atherinella_sardina_1:1.0000005e-06,Atherinopsidae_Atherinella_sardina_3:1.0000005e-06)100:0.003406754451)74:0.002035400282)100:0.0268279097,(Atherinopsidae_Atherinella_chagresi_3:0.00792630347,Atherinopsidae_Atherinella_chagresi_2:0.001707974341)100:0.02170964678)96:0.01820607664)99:0.02731669223,((Atherinopsidae_Atherinella_milleri_1:1.0000005e-06,Atherinopsidae_Atherinella_milleri_2:0.0007118747019,Atherinopsidae_Atherinella_milleri_3:0.0003569575598)100:0.01260003446,((Atherinopsidae_Atherinella_marvelae_1:1.0000005e-06,Atherinopsidae_Atherinella_marvelae_2:1.0000005e-06)100:0.01084633091,(Atherinopsidae_Atherinella_alvarezi_2:1.0000005e-06,Atherinopsidae_Atherinella_alvarezi_1:1.0000005e-06)100:0.009970009051)85:0.004590729694)100:0.04773265008)96:0.01539356071)99:0.03368255072,((((Atherinopsidae_Atherinella_pellosemeion_3:1.0000005e-06,(Atherinopsidae_Atherinella_pellosemeion_2:1.0000005e-06,Atherinopsidae_Atherinella_pellosemeion_1:1.0000005e-06)100:1.0000005e-06)100:0.00595460359,(Atherinopsidae_Atherinella_crystallina_1:0.0002377790769,Atherinopsidae_Atherinella_crystallina_2:0.001157904741)99:0.00661862272)100:0.09107511105,((Atherinopsidae_Atherinella_balsana_2:0.0003604823247,Atherinopsidae_Atherinella_balsana_3:0.0003604823247,Atherinopsidae_Atherinella_balsana_1:1.0000005e-06)100:0.06224542036,(Atherinopsidae_Atherinella_guatemalensis_2:0.01569968249,Atherinopsidae_Atherinella_guatemalensis_3:0.01797905867,Atherinopsidae_Atherinella_guatemalensis_1:0.02908629057)100:0.04300387827)100:0.04318993653)89:0.01813289593,(Atherinopsidae_Atherinella_argentea_1:1.0000005e-06,Atherinopsidae_Atherinella_argentea_2:0.0003544635427)100:0.08442600472)96:0.008644360561)98:0.02528513359,(Atherinopsidae_Atherinella_colombiensis_2:1.0000005e-06,Atherinopsidae_Atherinella_colombiensis_1:0.001428904734)100:0.2070968983,(Atherinopsidae_Atherinella_ammophila_1:0.01039056006,(Atherinopsidae_Atherinella_schultzi_1:0.01128364671,(Atherinopsidae_Atherinella_schultzi_3:1.0000005e-06,Atherinopsidae_Atherinella_schultzi_2:1.0000005e-06)100:0.009658084397)81:0.005979942841)100:0.09491974761)98:0.06982077793)97:0.129921293,(((Atherinopsidae_Atherinops_affinis_1:0.003142268621,(Atherinopsidae_Atherinops_affinis_3:1.0000005e-06,Atherinopsidae_Atherinops_affinis_2:1.0000005e-06)92:0.0006074231084)100:0.09318153169,((Atherinopsidae_Basilichthys_semotilus_1:1.0000005e-06,Atherinopsidae_Basilichthys_semotilus_3:0.002519641809,Atherinopsidae_Basilichthys_semotilus_2:0.001670515454)100:0.01587400496,(Atherinopsidae_Basilichthys_australis_1:0.001993053015,Atherinopsidae_Basilichthys_microlepidotus_2:0.002703626317,(Atherinopsidae_Basilichthys_microlepidotus_3:1.0000005e-06,Atherinopsidae_Basilichthys_microlepidotus_1:1.0000005e-06)86:0.002646700399)100:0.02668041995)100:0.07041997281)70:0.036499595,((Atherinopsidae_Odontesthes_incisa_1:0.003601131137,Atherinopsidae_Odontesthes_incisa_2:0.003280536031)100:0.03128224276,(Atherinopsidae_Odontesthes_nigricans_2:0.003525357593,(Atherinopsidae_Odontesthes_nigricans_1:1.0000005e-06,Atherinopsidae_Odontesthes_nigricans_3:1.0000005e-06)100:0.002018943062)100:0.0313044038,((((Atherinopsidae_Odontesthes_regia_2:0.00184326813,Atherinopsidae_Odontesthes_regia_1:0.002850451351)97:0.002151831457,(Atherinopsidae_Odontesthes_regia_3:1.0000005e-06,Atherinopsidae_Odontesthes_gracilis_1:1.0000005e-06)95:0.001389195661)99:0.004837942385,((Atherinopsidae_Odontesthes_hatcheri_1:1.0000005e-06,Atherinopsidae_Odontesthes_hatcheri_2:1.0000005e-06)83:1.0000005e-06,Atherinopsidae_Odontesthes_hatcheri_3:0.002648137537)98:0.01723368987)72:0.01221497988,(Atherinopsidae_Odontesthes_mauleanum_1:0.006854452345,Atherinopsidae_Odontesthes_brevianalis_1:0.002704132411)100:0.0298062525,((Atherinopsidae_Odontesthes_ledae_3:0.002559813243,Atherinopsidae_Odontesthes_ledae_2:0.0007290227617,Atherinopsidae_Odontesthes_ledae_1:0.001452024241)92:0.005945258855,Atherinopsidae_Odontesthes_piquava_1:0.007452133673,Atherinopsidae_Odontesthes_mirinensis_1:0.009202805453,(Atherinopsidae_Odontesthes_humensis_2:0.0009040161527,Atherinopsidae_Odontesthes_humensis_1:0.001473253269)82:0.0100225265,Atherinopsidae_Odontesthes_bonariensis_2:0.01337141981,(Atherinopsidae_Odontesthes_bonariensis_1:0.0007151633422,Atherinopsidae_Odontesthes_perugiae_1:0.001952587768)94:0.007762041161,Atherinopsidae_Odontesthes_retropinnis_2:0.005863040222,Atherinopsidae_Odontesthes_retropinnis_1:0.005863040222)91:0.02300754784,(Atherinopsidae_Odontesthes_platensis_2:0.001596486516,Atherinopsidae_Odontesthes_platensis_1:1.0000005e-06)100:0.00924217092)81:0.0155309902)98:0.05394991221)98:0.1011317283)85:0.9282510191,(Hemiramphidae_Hyporhamphus_brederi_1:0.2134950814,((Belonidae_Ablennes_hians_2:0.001866319086,(Belonidae_Ablennes_hians_1:1.0000005e-06,Belonidae_Ablennes_hians_3:0.04347686794)89:0.02006613698)100:0.1215901416,(((((Belonidae_Strongylura_timucu_2:1.0000005e-06,Belonidae_Strongylura_timucu_1:0.002185961675)100:0.008887095072,Belonidae_Strongylura_timucu_3:0.001222575732)100:0.09874717834,((Belonidae_Pseudotylosurus_microps_1:1.0000005e-06,Belonidae_Pseudotylosurus_microps_2:1.0000005e-06)100:0.0635504071,(Belonidae_Pseudotylosurus_angusticeps_1:1.0000005e-06,(Belonidae_Pseudotylosurus_angusticeps_2:1.0000005e-06,Belonidae_Pseudotylosurus_angusticeps_3:1.0000005e-06)100:1.0000005e-06)100:0.08096092388)100:0.09267506686)85:0.01371105536,(((((Belonidae_Strongylura_fluviatilis_2:0.0004811993288,Belonidae_Strongylura_fluviatilis_1:1.0000005e-06)77:1.0000005e-06,Belonidae_Strongylura_fluviatilis_3:0.002561054868)100:0.05971404146,(Belonidae_Strongylura_marina_1:0.04218489719,Belonidae_Strongylura_marina_2:0.01304962207)99:0.03491984613)90:0.02853302765,((Belonidae_Strongylura_exilis_2:0.002034285233,Belonidae_Strongylura_exilis_1:0.0005594391559,Belonidae_Strongylura_exilis_3:0.0005594391559)100:0.07353167857,(Belonidae_Strongylura_hubbsi_1:0.0002057936699,(Belonidae_Strongylura_hubbsi_2:1.0000005e-06,Belonidae_Strongylura_hubbsi_3:1.0000005e-06)93:0.001727193189)100:0.08246436788)99:0.03421037062)100:0.04948412695,((Belonidae_Potamorrhaphis_petersi_1:0.03399402678,((Belonidae_Potamorrhaphis_eigenmanni_1:1.0000005e-06,Belonidae_Potamorrhaphis_eigenmanni_2:0.003817928411)100:0.01410101459,(Belonidae_Potamorrhaphis_guianensis_2:1.0000005e-06,Belonidae_Potamorrhaphis_guianensis_1:1.0000005e-06)100:0.01721198649)100:0.02252721582)100:0.1177463635,(Belonidae_Belonion_apodion_1:0.08226481319,(Belonidae_Belonion_dibranchodon_1:1.0000005e-06,Belonidae_Belonion_dibranchodon_2:1.0000005e-06)100:0.04679025861)100:0.1035263663)99:0.05535305646)96:0.03556773208)81:0.02495773771,(Belonidae_Strongylura_notata_2:0.004314443265,Belonidae_Strongylura_notata_1:0.002816407036,Belonidae_Strongylura_notata_3:0.003476935402)100:0.1145766908)97:0.02587806003)98:0.1538835916,(Belonidae_Chriodorus_atherinoides_1:0.0009397781133,Belonidae_Chriodorus_atherinoides_2:2.000001e-06,Belonidae_Chriodorus_atherinoides_3:0.001399682935)100:0.2494008895)97:0.9802733538,(((Centropomidae_Centropomus_parallelus_1:0.07631813069,(Centropomidae_Centropomus_robalito__1:0.003175848007,Centropomidae_Centropomus_robalito__2:1.0000005e-06)100:0.187747317,Centropomidae_Centropomus_pectinatus_1:0.1711483415)72:0.08014293495,Centropomidae_Centropomus_ensiferus_1:0.1423045482,(Centropomidae_Centropomus_medius_2:1.0000005e-06,Centropomidae_Centropomus_medius_1:1.0000005e-06)100:0.1214893281,((Centropomidae_Centropomus_undecimalis_3:1.0000005e-06,Centropomidae_Centropomus_undecimalis_1:0.001907719701)96:0.005760856062,Centropomidae_Centropomus_undecimalis_2:0.001895483136)100:0.09943274575,(Centropomidae_Centropomus_poeyi_3:1.0000005e-06,(Centropomidae_Centropomus_poeyi_2:0.00391481544,Centropomidae_Centropomus_poeyi_1:1.0000005e-06)97:0.0120368191)99:0.1207886904,(Centropomidae_Centropomus_viridis_2:2.000001e-06,Centropomidae_Centropomus_viridis_3:2.000001e-06,Centropomidae_Centropomus_viridis_1:1.0000005e-06)97:0.06752851995,Centropomidae_Centropomus_nigrescens_1:0.1184045279)100:0.2492443833,(Paralichthyidae_Citharichthys_gilberti_2:0.001604215992,Paralichthyidae_Citharichthys_gilberti_1:1.0000005e-06)100:0.401738021,(((Achiridae_Hypoclinemus_mentalis_3:0.003594714528,(Achiridae_Hypoclinemus_mentalis_2:0.009501046914,Achiridae_Hypoclinemus_mentalis_1:0.001198308347)86:0.002271776065)100:0.1191585151,(Achiridae_Apionichthys_nattereri_1:0.1042302568,(Achiridae_Apionichthys_dumerili_2:0.01269713676,Achiridae_Apionichthys_dumerili_1:0.03065756992)98:0.05143808429)83:0.06730175367,Achiridae_Apionichthys_finis_1:0.1448128097)86:0.08272900802,((Achiridae_Achirus_achirus_2:1.0000005e-06,Achiridae_Achirus_achirus_1:0.001199176766)99:0.04192058328,((Achiridae_Achirus_lineatus_3:0.007009651413,(Achiridae_Achirus_lineatus_1:0.003443858859,Achiridae_Achirus_lineatus_2:0.002290034972)100:0.0002009042125)100:0.06426283883,(Achiridae_Achirus_declivis_2:0.001516861333,Achiridae_Achirus_declivis_1:0.003003556765)100:0.04144226186)75:0.04665218352)89:0.06646097437,((Achiridae_Catathyridium_jenynsii_2:2.000001e-06,Achiridae_Catathyridium_jenynsii_1:2.000001e-06,Achiridae_Catathyridium_jenynsii_3:1.0000005e-06)100:0.131758618,(Achiridae_Trinectes_inscriptus_1:0.07542800867,(Achiridae_Trinectes_paulistanus_1:0.05267569253,((Achiridae_Trinectes_maculatus_1:0.0009102290675,Achiridae_Trinectes_maculatus_2:0.007142270449)99:0.01748340158,Achiridae_Trinectes_maculatus_3:0.01364351633)96:0.03013507408)79:0.03590620687)72:0.01856467039)87:0.02555369921)100:0.2307025427,(Carangidae_Caranx_sexfasciatus_1:1.0000005e-06,Carangidae_Caranx_latus_1:0.002717802906)100:0.2591849049)77:0.7974470629,(Synbranchidae_Ophisternon_aenigmaticum_1:0.09164555955,Synbranchidae_Synbranchus_marmoratus_1:0.1473053133)100:1.371615621,(((Gerreidae_Eugerres_axillaris_1:0.07284941093,Gerreidae_Eugerres_awlae_1:0.04749357185)97:0.06874823698,((Gerreidae_Diapterus_peruvianus_1:0.02259599814,(Gerreidae_Diapterus_brevirostris_2:0.00328638351,Gerreidae_Diapterus_brevirostris_1:0.002131435398)92:0.008188142318)100:0.04701145641,(Gerreidae_Diapterus_auratus_3:0.01700586686,(Gerreidae_Diapterus_auratus_2:0.002010925343,Gerreidae_Diapterus_auratus_1:0.002417771582)86:0.004749875804)100:0.04241443949)99:0.05353018762)98:0.1552783209,(Gerreidae_Eucinostomus_lefroyi_1:0.05480022844,(Gerreidae_Eucinostomus_melanopterus_1:1.0000005e-06,Gerreidae_Eucinostomus_melanopterus_2:0.0009793436853)100:0.1447118837)100:0.2156064002)75:0.8321954653,(Percichthyidae_Percichthys_trucha_1:0.04794253248,(Perciliidae_Percilia_gillissi_1:0.009684946229,Perciliidae_Percilia_irwini_1:0.01642920282)100:0.06792942685)100:0.9244113399,Sparidae_Archosargus_probatocephalus_1:0.9957803699,Tetraodontidae_Colomesus_asellus_1:1.067411509,Labridae_Halichoeres_aestuaricola_1:1.093180321,Lutjanidae_Lutjanus_colorado_1:0.9641525245,(Haemulidae_Haemulopsis_leuciscus_1:0.1613504581,(Haemulidae_Rhonciscus_crocro_1:0.004484150823,Haemulidae_Rhonciscus_bayanus_1:0.04469122678)100:0.08334657809)98:0.9682792236,((Sciaenidae_Cynoscion_steindachneri_1:0.09426824785,Sciaenidae_Cynoscion_acoupa_1:0.06557905508)99:0.03429226667,(Sciaenidae_Petilipinnis_grunniens_1:0.188873424,(Sciaenidae_Pachyurus_bonariensis_1:0.1146724648,Sciaenidae_Pachyurus_junki_1:0.09209412064,Sciaenidae_Pachypops_fourcroi_1:0.07312093694)83:0.01915593613)86:0.1205644835,((Sciaenidae_Pachyurus_francisci_1:0.004360728655,Sciaenidae_Pachyurus_squamipennis_1:1.0000005e-06)100:0.01315609572,Sciaenidae_Pachyurus_adspersus_1:0.05507473269)93:0.05734974629,(((Sciaenidae_Plagioscion_magdalenae_1:1.0000005e-06,Sciaenidae_Plagioscion_surinamensis_1:1.0000005e-06)100:0.05212515772,(Sciaenidae_Plagioscion_ternetzi_1:0.03939464049,(Sciaenidae_Plagioscion_squamosissimus_2:0.003260724546,(Sciaenidae_Plagioscion_squamosissimus_1:1.0000005e-06,Sciaenidae_Plagioscion_squamosissimus_3:0.001757818222)97:0.001456126089)100:0.05123833283)72:0.01489558836,Sciaenidae_Plagioscion_montei_1:0.05239203465)98:0.03034874338,Sciaenidae_Plagioscion_auratus_1:0.05699265683)98:0.08437560323,Sciaenidae_Aplodinotus_grunniens_1:0.1177623611,Sciaenidae_Larimus_breviceps_1:0.1240393721)92:0.9743065331,Lobotidae_Lobotes_surinamensis_1:1.159050365,Syngnathidae_Microphis_lineatus_1:1.212362231,Syngnathidae_Syngnathus_scovelli_1:1.132205913,((Syngnathidae_Pseudophallus_brasiliensis_1:0.07822593309,Syngnathidae_Pseudophallus_mindii_1:0.03374441336)95:0.2564971884,Syngnathidae_Pseudophallus_starksii_1:0.1740601294)89:1.044783233,(((Gobiidae_Bathygobius_andrei_1:0.2347148309,(Gobiidae_Aboma_etheostoma_1:0.2369072112,Gobiidae_Microgobius_miraflorensis_1:0.1818526857)94:0.1495379695)96:0.08005106067,((Gobiidae_Sicydium_salvini_1:0.07045828037,Gobiidae_Sicydium_punctatum_1:0.06426466756)100:0.07471759206,((((Gobiidae_Gobioides_broussonnetii_1:0.04753955318,Gobiidae_Gobioides_peruanus_1:0.03743437396)100:0.1364500011,Gobiidae_Evorthodus_minutus_1:0.1529758347)97:0.05798088068,Gobiidae_Ctenogobius_sagittula_1:0.2629000933)94:0.05996499358,Gobiidae_Awaous_flavus_1:0.322118669)93:0.03347623782)99:0.08522230876)93:0.05429377617,((Eleotridae_Leptophilypnus_fluviatilis_2:0.0002127079523,(Eleotridae_Leptophilypnus_fluviatilis_3:0.003629606234,Eleotridae_Leptophilypnus_fluviatilis_1:0.002408925544)85:0.0006876114738)100:0.09992339864,(Eleotridae_Leptophilypnus_panamensis_1:0.00486787365,Eleotridae_Leptophilypnus_panamensis_2:0.003081887695)100:0.1508511489)100:0.1407326505,((((Eleotridae_Gobiomorus_maculatus_1:0.006811566263,(Eleotridae_Gobiomorus_maculatus_2:0.008095572274,Eleotridae_Gobiomorus_maculatus_3:0.01291226617)79:0.005568655965)100:0.1913112375,Eleotridae_Hemieleotris_latifasciata_1:0.0995297908,((Eleotridae_Gobiomorus_dormitor_3:0.001589478856,Eleotridae_Gobiomorus_dormitor_2:0.003331456827,Eleotridae_Gobiomorus_dormitor_1:0.001629750136)100:0.05381586644,(Eleotridae_Gobiomorus_polylepis_1:1.0000005e-06,Eleotridae_Gobiomorus_polylepis_2:1.0000005e-06)99:0.03160038208)100:0.08866057621)96:0.03868432022,(((((Eleotridae_Dormitator_cubanus_3:1.0000005e-06,Eleotridae_Dormitator_cubanus_2:0.0007487867332)72:0.0007076176544,Eleotridae_Dormitator_cubanus_1:0.0007944383019)100:0.02396447081,(Eleotridae_Dormitator_maculatus_2:0.00375617982,(Eleotridae_Dormitator_maculatus_1:0.002939691046,Eleotridae_Dormitator_maculatus_3:0.004603449517)80:1.0000005e-06)100:0.02014789486)99:0.03113135312,((Eleotridae_Dormitator_latifrons_2:0.0007804474548,Eleotridae_Dormitator_latifrons_3:0.0007802684563)100:0.003990373446,Eleotridae_Dormitator_latifrons_1:0.001426507612)100:0.03503738134)100:0.06836387097,Eleotridae_Guavina_guavina_1:0.1008739178)100:0.07601730053)87:0.03377532208,Eleotridae_Microphilypnus_ternetzi_1:0.215465415,(((Eleotridae_Eleotris_perniger_1:0.03488108901,Eleotridae_Eleotris_pisonis_1:0.05166619484)100:0.09667709402,(Eleotridae_Eleotris_picta_2:0.002687100445,Eleotridae_Eleotris_picta_3:0.00474438677,Eleotridae_Eleotris_picta_1:0.006438955127)100:0.06107330932)81:0.07402293783,(Eleotridae_Eleotris_amblyopsis_1:0.0745512286,(Eleotridae_Eleotris_amblyopsis_2:0.006668369999,Eleotridae_Eleotris_amblyopsis_3:0.01665223382)94:0.01651321145)99:0.09819557524)95:0.03905631066)91:0.1017814987)92:0.8777449831,Batrachoididae_Daector_quadrizonatus_1:1.863477865,Batrachoididae_Batrachoides_pacifici_1:1.371737519,(Bythitidae_Lucifuga_subterranea_1:0.06763399601,(Bythitidae_Lucifuga_dentata_1:0.03108005486,Bythitidae_Lucifuga_simile_1:0.03125753546)98:0.04975040867)96:1.196615365,((Galaxiidae_Aplochiton_marinus_1:0.02092545255,(Galaxiidae_Aplochiton_zebra_1:0.001677009767,Galaxiidae_Aplochiton_taeniatus_1:1.0000005e-06)100:0.08356494184,(Galaxiidae_Brachygalaxias_bullocki_1:0.04170925966,Galaxiidae_Brachygalaxias_gothei_1:0.06150352934)100:0.4119930109)100:0.3052383478,Galaxiidae_Galaxias_maculatus_1:0.28306135,Galaxiidae_Galaxias_platei_1:0.1556170675)100:0.6416383365,((Engraulidae_Anchoviella_lepidentostole_2:0.001886100967,(Engraulidae_Anchoviella_lepidentostole_3:0.0005862770814,Engraulidae_Anchoviella_lepidentostole_1:0.0005476257669)74:0.001080910449)100:0.0414322817,(Engraulidae_Pterengraulis_atherinoides_1:0.0238613759,((Engraulidae_Pterengraulis_atherinoides_2:0.006035799793,Engraulidae_Pterengraulis_atherinoides_3:0.002015673245)100:0.01922778028,Engraulidae_Anchoviella_jamesi_1:0.07245464408)72:0.003727166865)80:0.04375921389,((Engraulidae_Lycengraulis_grossidens_1:0.01235166097,(Engraulidae_Lycengraulis_grossidens_2:1.0000005e-06,Engraulidae_Lycengraulis_grossidens_3:0.001639536835)100:0.004226946205)99:0.03654057315,(Engraulidae_Lycengraulis_batesii_1:1.0000005e-06,Engraulidae_Lycengraulis_batesii_2:1.0000005e-06)88:0.00230114455)77:0.04202360588,(((Engraulidae_Jurengraulis_juruensis_1:1.0000005e-06,Engraulidae_Jurengraulis_juruensis_2:1.0000005e-06)100:1.0000005e-06,Engraulidae_Jurengraulis_juruensis_3:1.0000005e-06)100:0.06246763127,Engraulidae_Anchoa_spinifer_1:0.06764078382)80:0.06726087001,((Engraulidae_Anchoviella_guianensis_1:1.0000005e-06,Engraulidae_Anchoviella_guianensis_2:1.0000005e-06)100:0.08900708918,Engraulidae_Anchoviella_manamensis_1:0.08420813387,(Engraulidae_Anchoviella_carrikeri_2:0.03822193734,((Engraulidae_Anchoviella_alleni_1:0.0799758349,Engraulidae_Anchoviella_alleni_2:0.01728171791)100:0.01948269973,Engraulidae_Anchoviella_carrikeri_1:0.05817184854)92:0.005792640518)100:0.03735449144)79:0.06266934823,(Engraulidae_Amazonsprattus_scintilla_1:1.0000005e-06,Engraulidae_Amazonsprattus_scintilla_2:1.0000005e-06)100:0.2941582028,(Engraulidae_Anchovia_surinamensis_2:1.0000005e-06,Engraulidae_Anchovia_surinamensis_1:0.001516530169)100:0.1637103338)84:0.9883430097,(Clupeidae_Ramnogaster_melanostoma_1:1.0000005e-06,Clupeidae_Ramnogaster_melanostoma_2:0.003269602403)100:0.9211887491,(Clupeidae_Rhinosardinia_bahiensis_1:0.3593435891,Clupeidae_Lile_stolifera_1:0.1940504771)100:1.169278583,(Clupeidae_Platanichthys_platana_1:0.008445583747,Clupeidae_Platanichthys_platana_2:0.0001550124219)100:0.8979136742,((((Pristigasteridae_Pellona_flavipinnis_3:0.02217768704,(Pristigasteridae_Pellona_flavipinnis_2:0.002019589432,Pristigasteridae_Pellona_flavipinnis_1:1.0000005e-06)99:0.004427786047)79:0.002018868653,Pristigasteridae_Ilisha_amazonica_1:0.02412874368)100:0.04022348149,Pristigasteridae_Pellona_castelnaeana_1:0.01743328699)88:0.0733439131,Pristigasteridae_Pristigaster_cayana_1:0.1272529512,(Pristigasteridae_Odontognathus_mucronatus_2:1.0000005e-06,Pristigasteridae_Odontognathus_mucronatus_1:1.0000005e-06)100:0.1283246067)96:0.9697040586,((Serrasalmidae_Mylossoma_duriventre_1:0.08960668467,((Serrasalmidae_Colossoma_macropomum_3:1.0000005e-06,(Serrasalmidae_Colossoma_macropomum_1:1.0000005e-06,Serrasalmidae_Colossoma_macropomum_2:0.00146834587)99:1.0000005e-06)99:0.05047103861,((Serrasalmidae_Piaractus_mesopotamicus_1:0.005554854651,((Serrasalmidae_Piaractus_brachypomus_2:1.0000005e-06,Serrasalmidae_Piaractus_brachypomus_1:1.0000005e-06)100:1.0000005e-06,Serrasalmidae_Piaractus_brachypomus_3:0.01001925383)97:0.005260626805)74:0.01181544861,(Serrasalmidae_Piaractus_orinoquensis_1:0.001707287944,Serrasalmidae_Piaractus_orinoquensis_2:1.0000005e-06)100:0.01634768972)99:0.03425110739)86:0.01631143496,(Serrasalmidae_Mylossoma_albiscopum_1:0.04922620844,((Serrasalmidae_Mylossoma_aureum_3:1.0000005e-06,Serrasalmidae_Mylossoma_aureum_1:0.001792913438)72:1.0000005e-06,Serrasalmidae_Mylossoma_aureum_2:0.001784680444)93:0.03604562605)100:0.06713781673)82:0.01986168007,Serrasalmidae_Myloplus_ternetzi_1:0.08542374222,Serrasalmidae_Myloplus_rubripinnis_1:0.102736871,Serrasalmidae_Tometes_makue_1:0.1462799786,(Serrasalmidae_Tometes_lebaili_2:1.0000005e-06,Serrasalmidae_Tometes_lebaili_1:0.001589967969)99:0.1341144917,Serrasalmidae_Myloplus_planquettei_1:0.09741022812,(((Serrasalmidae_Myleus_setiger_3:0.00276776526,(Serrasalmidae_Myleus_setiger_2:1.0000005e-06,Serrasalmidae_Myleus_setiger_1:1.0000005e-06)99:0.009104447213)94:0.009801421745,(Serrasalmidae_Myloplus_torquatus_1:1.0000005e-06,Serrasalmidae_Myloplus_torquatus_2:1.0000005e-06)99:0.006347570489)76:0.004076256606,(Serrasalmidae_Mylesinus_paucisquamatus_3:0.0008441488488,(Serrasalmidae_Mylesinus_paucisquamatus_2:1.0000005e-06,Serrasalmidae_Mylesinus_paucisquamatus_1:1.0000005e-06)100:0.002872627984)98:0.01307944454,((((Serrasalmidae_Myloplus_lucienae_1:0.01755955695,(Serrasalmidae_Tometes_camunani_3:0.001786959659,Serrasalmidae_Tometes_camunani_1:0.001787959659,Serrasalmidae_Tometes_camunani_2:0.001787959659,Serrasalmidae_Myloplus_lobatus_1:1.0000005e-06)100:0.01003656422)97:0.01107187922,((Serrasalmidae_Tometes_ancylorhynchus_3:0.001601163821,Serrasalmidae_Tometes_ancylorhynchus_1:2.000001e-06,Serrasalmidae_Tometes_ancylorhynchus_2:1.0000005e-06)100:0.02290388695,(Serrasalmidae_Tometes_kranponhah_3:1.0000005e-06,Serrasalmidae_Tometes_kranponhah_2:0.001595513295,Serrasalmidae_Tometes_kranponhah_1:0.00318859102)100:0.01148056851)96:0.01184510659)89:0.006344649998,(Serrasalmidae_Myloplus_zorroi_2:0.001643486375,Serrasalmidae_Myloplus_zorroi_1:1.0000005e-06)100:0.01130198711)73:0.004664824087,((Serrasalmidae_Tometes_siderocarajensis_2:0.006369422257,Serrasalmidae_Tometes_siderocarajensis_1:0.003317180475)95:0.006678813477,Serrasalmidae_Tometes_trilobatus_1:0.005170145359)96:0.01668239986)70:0.007663428689,(Serrasalmidae_Mylesinus_paraschomburgkii_2:0.003273143945,(Serrasalmidae_Mylesinus_paraschomburgkii_3:1.0000005e-06,Serrasalmidae_Mylesinus_paraschomburgkii_1:1.0000005e-06)74:0.01261257826)100:0.02922795236)83:0.08077952463,(Serrasalmidae_Mylesinus_schomburgkii_1:1.0000005e-06,Serrasalmidae_Mylesinus_schomburgkii_2:1.0000005e-06)99:0.09069876709,(Serrasalmidae_Myleus_micans_3:1.0000005e-06,Serrasalmidae_Myleus_micans_1:0.003222696911,Serrasalmidae_Myleus_micans_2:0.0015926699)100:0.1663473943,(Serrasalmidae_Myloplus_levis_1:0.04898034868,(Serrasalmidae_Myloplus_rubripinnis_2:0.004026936926,(Serrasalmidae_Utiaritichthys_longidorsalis_1:1.0000005e-06,Serrasalmidae_Utiaritichthys_longidorsalis_2:1.0000005e-06)100:0.02051380775,Serrasalmidae_Myloplus_asterias_1:0.02043687254)91:0.01936164957)71:0.1058617303,((Serrasalmidae_Myloplus_rhomboidalis_3:1.0000005e-06,Serrasalmidae_Myloplus_rhomboidalis_1:1.0000005e-06)100:1.0000005e-06,Serrasalmidae_Myloplus_rhomboidalis_2:1.0000005e-06)100:0.1190764736,((Serrasalmidae_Myloplus_arnoldi_2:0.001633462858,Serrasalmidae_Myloplus_arnoldi_3:1.0000005e-06)76:0.001578418118,Serrasalmidae_Myloplus_arnoldi_1:0.001737080426)99:0.1785277676,(Serrasalmidae_Ossubtus_xinguense_2:1.0000005e-06,Serrasalmidae_Ossubtus_xinguense_1:0.001091650228)99:0.1121882927,Serrasalmidae_Myloplus_schomburgkii_2:0.1258456524,(Serrasalmidae_Myloplus_schomburgkii_3:1.0000005e-06,Serrasalmidae_Myloplus_schomburgkii_1:1.0000005e-06)100:0.1123666051,((Serrasalmidae_Acnodon_oligacanthus_1:0.001381749127,Serrasalmidae_Acnodon_oligacanthus_2:1.0000005e-06)100:0.03292019356,(Serrasalmidae_Acnodon_normani_1:1.0000005e-06,Serrasalmidae_Acnodon_normani_2:0.006452212371)100:0.07791596002)97:0.08598514844,(Serrasalmidae_Acnodon_senai_2:1.0000005e-06,Serrasalmidae_Acnodon_senai_1:1.0000005e-06)100:0.2679920747,((Serrasalmidae_Metynnis_argenteus_1:0.002669268892,Serrasalmidae_Metynnis_argenteus_2:1.0000005e-06)88:0.007895415418,((Serrasalmidae_Metynnis_hypsauchen_1:0.008078813398,(Serrasalmidae_Metynnis_fasciatus_2:1.0000005e-06,Serrasalmidae_Metynnis_fasciatus_1:0.002081987884)100:0.01025382699)99:0.02490388821,((Serrasalmidae_Metynnis_melanogrammus_1:2.000001e-06,Serrasalmidae_Metynnis_melanogrammus_2:2.000001e-06,Serrasalmidae_Metynnis_melanogrammus_3:0.001741761804)99:0.02569586026,((Serrasalmidae_Metynnis_luna_1:0.004682603044,Serrasalmidae_Metynnis_luna_2:0.002016400478)97:0.006945498807,(Serrasalmidae_Metynnis_guaporensis_2:1.0000005e-06,Serrasalmidae_Metynnis_guaporensis_3:0.003326737338,Serrasalmidae_Metynnis_guaporensis_1:2.000001e-06)87:0.007029000696)99:0.02577557707)89:0.02235452908,(Serrasalmidae_Metynnis_mola_1:0.05618055689,(((Serrasalmidae_Metynnis_polystictus_3:0.00168017484,Serrasalmidae_Metynnis_polystictus_2:1.0000005e-06)90:0.003635767922,Serrasalmidae_Metynnis_polystictus_1:1.0000005e-06)100:0.0258938194,(Serrasalmidae_Metynnis_lippincottianus_2:1.0000005e-06,Serrasalmidae_Metynnis_lippincottianus_1:1.0000005e-06)94:0.01681562224)99:0.02484475648)77:0.03213381103)77:0.01554909845,(Serrasalmidae_Metynnis_maculatus_1:0.01355241975,(Serrasalmidae_Metynnis_cuiaba_2:0.001655470538,Serrasalmidae_Metynnis_cuiaba_1:1.0000005e-06)90:0.01079918005,(Serrasalmidae_Metynnis_altidorsalis_3:0.006478485762,(Serrasalmidae_Metynnis_altidorsalis_2:0.005059838884,Serrasalmidae_Metynnis_altidorsalis_1:1.0000005e-06)100:0.01516586136)70:0.01213722266)100:0.05597566689)80:0.06963242045,((((Serrasalmidae_Pygocentrus_piraya_3:0.0006347813923,(Serrasalmidae_Pygocentrus_piraya_1:1.0000005e-06,Serrasalmidae_Pygocentrus_piraya_2:1.0000005e-06)94:0.001393773596)99:0.007441145237,(Serrasalmidae_Pygocentrus_nattereri_2:2.000001e-06,Serrasalmidae_Pygocentrus_nattereri_1:2.000001e-06,Serrasalmidae_Pygocentrus_nattereri_3:0.001134632406)98:0.005363472064)93:0.01384826858,((Serrasalmidae_Pygocentrus_cariba_1:1.0000005e-06,Serrasalmidae_Pygocentrus_cariba_2:1.0000005e-06)99:1.0000005e-06,Serrasalmidae_Pygocentrus_cariba_3:1.0000005e-06)100:0.02789315012,((Serrasalmidae_Serrasalmus_manueli_3:0.002748261998,Serrasalmidae_Serrasalmus_manueli_1:0.002407081557)99:0.002751625791,Serrasalmidae_Serrasalmus_manueli_2:0.004343610477)100:0.01868806824,(Serrasalmidae_Serrasalmus_gouldingi_2:0.001028587534,(Serrasalmidae_Serrasalmus_gouldingi_3:1.0000005e-06,Serrasalmidae_Serrasalmus_gouldingi_1:1.0000005e-06)100:0.00221883523)100:0.02755710649,((Serrasalmidae_Serrasalmus_humeralis_3:1.0000005e-06,Serrasalmidae_Serrasalmus_humeralis_1:2.000001e-06,Serrasalmidae_Serrasalmus_humeralis_2:0.00140069418)99:0.006866753017,((Serrasalmidae_Serrasalmus_eigenmanni_1:0.002687192111,Serrasalmidae_Serrasalmus_eigenmanni_2:0.0006127496798)89:0.001252235208,Serrasalmidae_Serrasalmus_eigenmanni_3:0.002401799529)98:0.00333748663)80:0.01868295561,Serrasalmidae_Pristobrycon_calmoni_1:0.02878401451,((Serrasalmidae_Serrasalmus_spilopleura_1:1.0000005e-06,Serrasalmidae_Serrasalmus_spilopleura_2:1.0000005e-06)100:0.001575071084,Serrasalmidae_Serrasalmus_spilopleura_3:0.0009601496749)100:0.02482003615,(Serrasalmidae_Serrasalmus_serrulatus_3:0.00749814947,(Serrasalmidae_Serrasalmus_serrulatus_1:0.005468599374,Serrasalmidae_Serrasalmus_serrulatus_2:0.009874067522)99:0.008645425764)99:0.01931462834,Serrasalmidae_Serrasalmus_medinai_3:0.04316471143,(Serrasalmidae_Serrasalmus_irritans_1:0.003981842701,Serrasalmidae_Serrasalmus_irritans_3:0.0006335688903,Serrasalmidae_Serrasalmus_irritans_2:0.0006335688903)93:0.04261080204,((Serrasalmidae_Serrasalmus_maculatus_3:1.0000005e-06,(Serrasalmidae_Serrasalmus_maculatus_2:1.0000005e-06,Serrasalmidae_Serrasalmus_maculatus_1:1.0000005e-06)100:0.00256299701)96:0.01457225312,(Serrasalmidae_Serrasalmus_altuvei_2:0.0006806370168,Serrasalmidae_Serrasalmus_altuvei_1:0.0006806370168,Serrasalmidae_Serrasalmus_brandtii_3:0.001226857222,(Serrasalmidae_Serrasalmus_brandtii_2:0.0005108484818,Serrasalmidae_Serrasalmus_brandtii_1:0.0006667536443)86:1.0000005e-06)100:0.0121765579)83:0.01815289879,Serrasalmidae_Serrasalmus_rhombeus_2:0.02401989995,(Serrasalmidae_Serrasalmus_gibbus_1:1.0000005e-06,Serrasalmidae_Serrasalmus_gibbus_2:0.001655887229)73:0.02234890422,Serrasalmidae_Serrasalmus_rhombeus_3:0.02318669449,Serrasalmidae_Serrasalmus_rhombeus_1:0.02270875193,(Serrasalmidae_Serrasalmus_geryi_2:1.0000005e-06,Serrasalmidae_Serrasalmus_geryi_1:0.0007465652536)100:0.03163872431,((Serrasalmidae_Serrasalmus_marginatus_2:1.0000005e-06,Serrasalmidae_Serrasalmus_marginatus_1:1.0000005e-06)97:0.001233681909,Serrasalmidae_Serrasalmus_marginatus_3:0.002352256403)92:0.02365913239,((Serrasalmidae_Serrasalmus_hollandi_2:0.0008167321862,Serrasalmidae_Serrasalmus_hollandi_3:0.003703625578,Serrasalmidae_Serrasalmus_hollandi_1:0.001560703542)91:0.002521501909,(Serrasalmidae_Serrasalmus_compressus_3:0.0005179019684,(Serrasalmidae_Serrasalmus_compressus_1:1.0000005e-06,Serrasalmidae_Serrasalmus_compressus_2:1.0000005e-06)92:0.0009975063834)98:0.002857494874)76:0.0231324763,(Serrasalmidae_Serrasalmus_sanchezi_1:0.0008796692219,Serrasalmidae_Serrasalmus_medinai_2:0.00153608512,Serrasalmidae_Serrasalmus_medinai_1:0.00153608512,Serrasalmidae_Serrasalmus_sanchezi_3:0.001663916134,Serrasalmidae_Serrasalmus_sanchezi_2:0.0007735471936)88:0.02807048799,(Serrasalmidae_Serrasalmus_altispinis_1:1.0000005e-06,Serrasalmidae_Serrasalmus_altispinis_2:1.0000005e-06)83:0.02272436078,((Serrasalmidae_Serrasalmus_hastatus_2:1.0000005e-06,Serrasalmidae_Serrasalmus_hastatus_1:1.0000005e-06)84:1.0000005e-06,Serrasalmidae_Serrasalmus_hastatus_3:1.0000005e-06)99:0.03099554675,(Serrasalmidae_Serrasalmus_elongatus_1:0.0004546103777,(Serrasalmidae_Serrasalmus_elongatus_2:1.0000005e-06,Serrasalmidae_Serrasalmus_elongatus_3:1.0000005e-06)96:0.002124979197)100:0.02798755868)75:0.03272581022,(((Serrasalmidae_Pristobrycon_striolatus_2:1.0000005e-06,Serrasalmidae_Pristobrycon_striolatus_1:1.0000005e-06)100:0.01342393272,Serrasalmidae_Pristobrycon_striolatus_3:0.01087125575)100:0.01603966053,((Serrasalmidae_Pygopristis_denticulata_1:0.008691778473,Serrasalmidae_Pygopristis_denticulata_2:0.001288358425)100:0.015842876,((Serrasalmidae_Catoprion_mento_2:1.0000005e-06,Serrasalmidae_Catoprion_mento_1:1.0000005e-06)100:0.002963254663,Serrasalmidae_Catoprion_mento_3:0.003211323957)96:0.05288979009)95:0.02239639301)95:0.02530066681)70:0.06857082488)73:0.8330103355,(Hemiodontidae_Hemiodus_gracilis_1:0.1299897379,(Hemiodontidae_Hemiodus_microlepis_1:1.0000005e-06,Hemiodontidae_Hemiodus_microlepis_2:0.001967264997)100:0.1622230593,Hemiodontidae_Hemiodus_unimaculatus_1:0.1624675066,Hemiodontidae_Argonectes_robertsi_1:0.1135865898,Hemiodontidae_Hemiodus_immaculatus_1:0.1393177526,(Hemiodontidae_Anodus_orinocensis_1:0.04160626674,Hemiodontidae_Anodus_orinocensis_2:0.02803117102)100:0.09514324209,(Hemiodontidae_Bivibranchia_velox_1:1.0000005e-06,Hemiodontidae_Bivibranchia_velox_2:1.0000005e-06)100:0.3050499809)96:0.8341239119,((Cynodontidae_Cynodon_gibbus_1:0.07983801327,(Cynodontidae_Hydrolycus_scomberoides_1:0.0109631476,Cynodontidae_Hydrolycus_armatus_1:0.06416933254)100:0.08200688548)84:0.02711324441,(Cynodontidae_Rhaphiodon_vulpinus_1:1.0000005e-06,Cynodontidae_Rhaphiodon_vulpinus_2:1.0000005e-06)100:0.1322473254)100:0.8782657874,(((Parodontidae_Parodon_hilarii_1:1.0000005e-06,Parodontidae_Parodon_hilarii_2:1.0000005e-06)100:0.09028859576,(Parodontidae_Apareiodon_ibitiensis_1:0.04338909949,Parodontidae_Apareiodon_vladii_1:0.06220851279,Parodontidae_Apareiodon_piracicabae_1:0.0527541174,Parodontidae_Apareiodon_affinis_3:0.05598612622,(Parodontidae_Apareiodon_affinis_1:1.0000005e-06,Parodontidae_Apareiodon_affinis_2:1.0000005e-06)100:0.05485236566,((Parodontidae_Apareiodon_vittatus_2:0.02529140485,Parodontidae_Apareiodon_vittatus_1:0.01985846943)92:0.02689158028,Parodontidae_Apareiodon_vittatus_3:0.0203065274)99:0.1372686096)72:0.04774339197,Parodontidae_Parodon_pongoensis_1:0.1249183967,(Parodontidae_Parodon_nasus_2:1.0000005e-06,Parodontidae_Parodon_nasus_1:1.0000005e-06)100:0.05797910269)76:0.0931745697,(Parodontidae_Saccodon_dariensis_2:1.0000005e-06,Parodontidae_Saccodon_dariensis_1:0.001719316327)100:0.08604674115)75:0.8560641112,((((Anostomidae_Leporinus_ecuadorensis_1:1.0000005e-06,Anostomidae_Leporinus_ecuadorensis_2:0.0004216441617)100:0.08330274161,(Anostomidae_Leporinus_brunneus_1:0.05055004473,Anostomidae_Leporinus_brunneus_2:0.03376661182)99:0.03909773385,(((Anostomidae_Leporinus_microphthalmus_3:0.009087339268,(Anostomidae_Leporinus_microphthalmus_2:0.00177953513,Anostomidae_Leporinus_microphthalmus_1:1.0000005e-06)100:0.03420140212)100:0.03027847229,(Anostomidae_Leporinus_amblyrhynchus_1:0.007882117546,(Anostomidae_Leporinus_amblyrhynchus_2:0.002001595025,Anostomidae_Leporinus_amblyrhynchus_3:0.02382945713)95:0.004488376936)100:0.06113680668)95:0.02831127581,((((Anostomidae_Leporinus_desmotes_1:0.008340443119,(Anostomidae_Leporinus_jatuncochi_1:0.01039548353,Anostomidae_Leporinus_jatuncochi_2:0.009321181881)98:0.005535654133)100:0.0465640525,Anostomidae_Leporinus_pearsoni_1:0.04609201086)100:0.01841473582,((Anostomidae_Leporinus_tigrinus_1:0.05083067735,(Anostomidae_Leporinus_bleheri_1:0.03537206286,((Anostomidae_Leporinus_affinis_2:0.002161521944,Anostomidae_Leporinus_affinis_1:0.00730557436)100:0.02174281917,(Anostomidae_Leporinus_fasciatus_1:0.01356475708,Anostomidae_Leporinus_fasciatus_2:0.0116451393)88:0.01214522045)100:0.02196690752)95:0.01295041103)74:0.01341796251,((Anostomidae_Leporinus_unitaeniatus_1:0.02279706184,Anostomidae_Leporinus_nigrotaeniatus_1:0.0251889873)100:0.03408083688,(Anostomidae_Leporinus_octomaculatus_2:0.01411529248,Anostomidae_Leporinus_octomaculatus_1:0.02418971625)100:0.02526259101)86:0.0162914428,Anostomidae_Leporinus_altipinnis_1:0.07441551382)94:0.01003718176)82:0.008259753382,((Anostomidae_Leporinus_boehlkei_1:0.02372171648,(Anostomidae_Leporinus_venerei_1:0.007422899767,(Anostomidae_Leporinus_parae_1:0.002148215038,Anostomidae_Leporinus_trimaculatus_1:0.0006941710143)100:0.01315955425)95:0.01079515723)100:0.01713087598,(((Anostomidae_Leporinus_octofasciatus_3:0.006785826183,Anostomidae_Leporinus_octofasciatus_1:0.01121417546,Anostomidae_Leporinus_octofasciatus_2:0.009570632565)97:0.01657618854,(Anostomidae_Leporinus_paranensis_1:0.002921805817,(Anostomidae_Leporinus_paranensis_3:0.0009407134072,Anostomidae_Leporinus_paranensis_2:0.0005491701378)100:0.01155069323)98:0.01140039387)86:0.007364539297,((Anostomidae_Leporinus_taeniatus_1:0.001478564504,Anostomidae_Leporinus_taeniatus_2:0.001935240318)100:0.003931679529,Anostomidae_Leporinus_taeniatus_3:0.001492035144)100:0.02200233769)100:0.01413155611,((Anostomidae_Leporinus_lacustris_2:0.01309113633,Anostomidae_Leporinus_lacustris_1:0.002852214999)100:0.008526938864,(Anostomidae_Leporinus_friderici_1:0.01682389691,(Anostomidae_Leporinus_piau_1:0.01195194377,(Anostomidae_Leporinus_agassizii_2:0.001727799331,(Anostomidae_Leporinus_agassizii_3:0.00541819819,Anostomidae_Leporinus_agassizii_1:1.0000005e-06)93:0.004397044153)98:0.009728878847)99:0.006416247672)93:0.006317376925)95:0.02627778754)100:0.03134195034)96:0.02648001987,Anostomidae_Hypomasticus_pachycheilus_1:0.08012915389,Anostomidae_Leporinus_geminis_1:0.07989836264,((((((Anostomidae_Megaleporinus_macrocephalus_2:0.008153884416,Anostomidae_Megaleporinus_macrocephalus_3:0.01387008953,Anostomidae_Megaleporinus_macrocephalus_1:0.0008463383562)100:0.02964958559,(Anostomidae_Megaleporinus_trifasciatus_2:0.0008745268381,Anostomidae_Megaleporinus_trifasciatus_1:0.0004536716837)100:0.01831468273)100:0.05896830207,((Anostomidae_Megaleporinus_reinhardti_1:0.002021712144,Anostomidae_Megaleporinus_reinhardti_2:0.00335119621)100:0.05255680159,((Anostomidae_Megaleporinus_garmani_3:1.0000005e-06,Anostomidae_Megaleporinus_garmani_2:1.0000005e-06)89:1.0000005e-06,Anostomidae_Megaleporinus_garmani_1:1.0000005e-06)100:0.05000532028,(Anostomidae_Megaleporinus_brinco_1:1.0000005e-06,(Anostomidae_Megaleporinus_brinco_3:1.0000005e-06,Anostomidae_Megaleporinus_brinco_2:1.0000005e-06)97:1.0000005e-06)100:0.05452385165,((Anostomidae_Megaleporinus_conirostris_3:1.0000005e-06,Anostomidae_Megaleporinus_conirostris_2:1.0000005e-06)100:0.02249286258,Anostomidae_Megaleporinus_conirostris_1:0.01819655601)100:0.03588525276,(((Anostomidae_Megaleporinus_elongatus_2:1.0000005e-06,Anostomidae_Megaleporinus_elongatus_1:1.0000005e-06)100:1.0000005e-06,Anostomidae_Megaleporinus_elongatus_3:1.0000005e-06)100:0.02006547797,((Anostomidae_Megaleporinus_obtusidens_2:1.0000005e-06,Anostomidae_Megaleporinus_obtusidens_1:0.0004068368495)74:0.0004505185792,Anostomidae_Megaleporinus_obtusidens_3:0.001667199763)81:0.0167467742,(Anostomidae_Megaleporinus_piavussu_3:1.0000005e-06,(Anostomidae_Megaleporinus_piavussu_2:1.0000005e-06,Anostomidae_Megaleporinus_piavussu_1:1.0000005e-06)100:0.00955058224)78:0.02077129451)100:0.03005574815)91:0.01065349855)84:0.01439824206,(Anostomidae_Megaleporinus_muyscorum_2:1.0000005e-06,Anostomidae_Megaleporinus_muyscorum_1:1.0000005e-06)100:0.07261463139)99:0.020911475,(Anostomidae_Abramites_hypselonotus_1:0.04377139457,(Anostomidae_Abramites_hypselonotus_2:0.002045750101,Anostomidae_Abramites_hypselonotus_3:0.002444653017)100:0.01800018971)100:0.09151437891)98:0.01297578138,(Anostomidae_Leporinus_striatus_3:0.01137229062,(Anostomidae_Leporinus_striatus_1:0.01596158721,Anostomidae_Leporinus_striatus_2:0.01223948493)95:0.005259184535)100:0.05934607658)98:0.03227930608,(Anostomidae_Anostomoides_atrianalis_1:0.06857038008,(((((Anostomidae_Schizodon_scotorhabdotus_1:1.0000005e-06,Anostomidae_Schizodon_scotorhabdotus_2:1.0000005e-06)100:0.0254516325,((Anostomidae_Schizodon_intermedius_1:0.03754787257,(Anostomidae_Schizodon_borellii_1:1.0000005e-06,Anostomidae_Schizodon_borellii_2:1.0000005e-06)100:0.008001172392)100:0.02240606932,(Anostomidae_Schizodon_fasciatus_1:0.01239059512,(Anostomidae_Schizodon_vittatus_2:0.008615152615,Anostomidae_Schizodon_vittatus_1:0.0108872325)71:0.003262353031)72:0.007006089061)98:0.009830183203)99:0.02135842167,((Anostomidae_Schizodon_nasutus_1:0.01188703851,(Anostomidae_Schizodon_knerii_1:0.01045728837,(Anostomidae_Schizodon_knerii_2:1.0000005e-06,Anostomidae_Schizodon_knerii_3:1.0000005e-06)87:0.001039451911)99:0.006932353807)97:0.01274488496,(Anostomidae_Schizodon_platae_3:1.0000005e-06,(Anostomidae_Schizodon_platae_2:1.0000005e-06,Anostomidae_Schizodon_platae_1:1.0000005e-06)73:0.001724499889)100:0.04932914745)97:0.01665553316)100:0.02228088613,((Anostomidae_Rhytiodus_lauzannei_1:0.001891439293,Anostomidae_Rhytiodus_argenteofuscus_1:1.0000005e-06)99:0.003491350211,(Anostomidae_Rhytiodus_microlepis_1:0.001943723457,Anostomidae_Rhytiodus_microlepis_2:1.0000005e-06)84:0.001891759206)100:0.07376310825)100:0.02408461786,(((Anostomidae_Laemolyta_fernandezi_1:0.008015794882,Anostomidae_Laemolyta_fernandezi_2:0.01293789067)98:0.003968126312,((Anostomidae_Laemolyta_proxima_3:1.0000005e-06,Anostomidae_Laemolyta_proxima_1:1.0000005e-06)90:1.0000005e-06,Anostomidae_Laemolyta_proxima_2:0.001600990115)100:0.007966617924)100:0.02892375809,(Anostomidae_Laemolyta_taeniata_2:0.01438655094,(Anostomidae_Laemolyta_taeniata_1:1.0000005e-06,Anostomidae_Laemolyta_taeniata_3:1.0000005e-06)100:0.01450513184,(Anostomidae_Laemolyta_garmani_2:1.0000005e-06,Anostomidae_Laemolyta_garmani_1:1.0000005e-06)100:0.02592934817)99:0.01825738865)100:0.03011814925)76:0.007868817991)98:0.01439237481)89:0.01923171893)90:0.01854936616,((Anostomidae_Leporinus_reticulatus_1:0.05067475301,(Anostomidae_Hypomasticus_steindachneri_1:0.02452149985,((Anostomidae_Hypomasticus_copelandii_2:0.001612330361,(Anostomidae_Hypomasticus_copelandii_1:1.0000005e-06,Anostomidae_Hypomasticus_copelandii_3:1.0000005e-06)81:1.0000005e-06)99:0.01343801748,Anostomidae_Hypomasticus_mormyrops_1:0.01950641307)97:0.01946488579)100:0.02868212848)100:0.02776477539,(Anostomidae_Hypomasticus_megalepis_2:0.01142844549,Anostomidae_Hypomasticus_megalepis_1:0.02331727834)100:0.07466387656)100:0.01332392987)90:0.03317176318,((((Anostomidae_Pseudanos_trimaculatus_3:0.01391330833,(Anostomidae_Pseudanos_trimaculatus_1:1.0000005e-06,Anostomidae_Pseudanos_trimaculatus_2:1.0000005e-06)100:0.003104146699)100:0.06606095255,(Anostomidae_Petulanos_spiloclistron_1:0.08971313405,(Anostomidae_Pseudanos_winterbottomi_1:0.03151456857,Anostomidae_Pseudanos_gracilis_1:0.02717520946)100:0.09622315703)78:0.01154600957)79:0.01399317281,(Anostomidae_Anostomus_anostomus_1:0.09116555925,(Anostomidae_Anostomus_ternetzi_3:0.04521809966,(Anostomidae_Anostomus_ternetzi_2:0.0170174715,Anostomidae_Anostomus_ternetzi_1:0.07066326131)100:0.0276302141)100:0.03007393555)86:0.01979981778)97:0.08321973937,Anostomidae_Sartor_respectus_1:0.2539861787,Anostomidae_Gnathodolus_bidens_1:0.1646089611,(Anostomidae_Leporellus_vittatus_2:1.0000005e-06,Anostomidae_Leporellus_vittatus_1:0.001453203559)100:0.1374907392)82:0.01752000077)95:0.8521372147,((((((Prochilodontidae_Semaprochilodus_varii_1:1.0000005e-06,Prochilodontidae_Semaprochilodus_varii_2:0.00171350064)100:0.01491090147,(Prochilodontidae_Semaprochilodus_laticeps_2:0.00389977431,Prochilodontidae_Semaprochilodus_laticeps_1:0.000428687518,Prochilodontidae_Semaprochilodus_laticeps_3:0.002036562153)99:0.008779789463)96:0.01295542264,(Prochilodontidae_Semaprochilodus_brama_1:0.01684149586,Prochilodontidae_Semaprochilodus_brama_2:0.008265900841)85:0.01035994891)100:0.03953028479,((Prochilodontidae_Semaprochilodus_insignis_2:0.0015399755,Prochilodontidae_Semaprochilodus_insignis_1:0.001557213095)86:0.003770716776,Prochilodontidae_Semaprochilodus_kneri_3:0.002806967041,(Prochilodontidae_Semaprochilodus_kneri_2:0.001433051921,Prochilodontidae_Semaprochilodus_kneri_1:0.0007310481303)82:0.00297739141)100:0.06186264232,((Prochilodontidae_Semaprochilodus_taeniurus_1:0.002370859538,Prochilodontidae_Semaprochilodus_taeniurus_2:0.001123958357)100:0.04679169322,Prochilodontidae_Semaprochilodus_taeniurus_3:0.01197566839)100:0.05031525081)77:0.02667595953,((Prochilodontidae_Prochilodus_vimboides_1:0.002278280908,Prochilodontidae_Prochilodus_vimboides_2:0.00154615497)100:0.04200972686,((Prochilodontidae_Prochilodus_reticulatus_1:0.0229282856,(Prochilodontidae_Prochilodus_reticulatus_3:0.001638759874,Prochilodontidae_Prochilodus_reticulatus_2:0.0003270129969)100:0.002647090244)100:0.006536398392,(Prochilodontidae_Prochilodus_magdalenae_1:0.005488830031,Prochilodontidae_Prochilodus_magdalenae_2:0.002119395464,Prochilodontidae_Prochilodus_magdalenae_3:0.001418724305)97:0.005607189794)100:0.0292649146,(((Prochilodontidae_Prochilodus_lacustris_3:0.0003015697738,Prochilodontidae_Prochilodus_lacustris_2:0.0009027081834,Prochilodontidae_Prochilodus_lacustris_1:0.0009081357945)92:0.003457894864,(Prochilodontidae_Prochilodus_brevis_3:1.0000005e-06,Prochilodontidae_Prochilodus_brevis_2:1.0000005e-06)92:0.006038269339,Prochilodontidae_Prochilodus_brevis_1:0.002608982545,(Prochilodontidae_Prochilodus_britskii_2:0.002566009892,Prochilodontidae_Prochilodus_britskii_1:1.0000005e-06)98:0.007972685078)98:0.01628063952,Prochilodontidae_Prochilodus_nigricans_1:0.02142916939,(Prochilodontidae_Prochilodus_nigricans_2:0.007335106863,Prochilodontidae_Prochilodus_nigricans_3:0.002683878256)79:0.01844579142,(Prochilodontidae_Prochilodus_rubrotaeniatus_1:0.0009950940396,Prochilodontidae_Prochilodus_rubrotaeniatus_2:0.00534359948)77:0.01620028413,((Prochilodontidae_Prochilodus_lineatus_1:0.004723126898,(Prochilodontidae_Prochilodus_lineatus_2:0.001196912791,Prochilodontidae_Prochilodus_lineatus_3:0.000954085536)99:0.0009313560994)100:0.003607848676,Prochilodontidae_Prochilodus_costatus_1:0.004837143888)96:0.01308323793,(Prochilodontidae_Prochilodus_argenteus_1:0.01081040486,(Prochilodontidae_Prochilodus_harttii_2:0.002062594323,Prochilodontidae_Prochilodus_harttii_1:0.003148140804)100:0.007160541759)98:0.008816369526,((Prochilodontidae_Prochilodus_mariae_2:1.0000005e-06,Prochilodontidae_Prochilodus_mariae_3:0.001015516867)89:0.001702485794,Prochilodontidae_Prochilodus_mariae_1:0.003822657713)100:0.01533148974)98:0.02730946538)99:0.04331141578)98:0.06863271609,(Prochilodontidae_Ichthyoelephas_longirostris_1:0.03546349716,(Prochilodontidae_Ichthyoelephas_humeralis_2:1.0000005e-06,Prochilodontidae_Ichthyoelephas_humeralis_1:1.0000005e-06)100:0.01563480011)100:0.1031620251)93:0.815327976,((Curimatidae_Curimatopsis_macrolepis_1:0.0357106359,(Curimatidae_Curimatopsis_macrolepis_3:0.01033456653,Curimatidae_Curimatopsis_macrolepis_2:0.003478933861)100:0.04022418953)100:0.0957962506,(Curimatidae_Curimatopsis_evelynae_1:0.1170961999,(((Curimatidae_Curimatopsis_myersi_2:0.00333958143,Curimatidae_Curimatopsis_myersi_1:0.003428352557)83:0.004502379653,Curimatidae_Curimatopsis_myersi_3:1.0000005e-06)100:0.0436089503,(Curimatidae_Curimatopsis_cryptica_3:0.007184917416,(Curimatidae_Curimatopsis_cryptica_2:0.002067949116,Curimatidae_Curimatopsis_cryptica_1:0.0009093035713)70:0.003495110635)100:0.02128915273)99:0.07570745938,(Curimatidae_Curimatopsis_evelynae_3:0.001608172186,Curimatidae_Curimatopsis_evelynae_2:1.0000005e-06)100:0.0937171032)75:0.02533384424)100:0.9008693018,((Curimatidae_Psectrogaster_falcata_1:0.01914940947,Curimatidae_Psectrogaster_essequibensis_1:0.0110601704)100:0.04202468599,((Curimatidae_Psectrogaster_rutiloides_3:0.002261245182,Curimatidae_Psectrogaster_rutiloides_2:0.004470931596,Curimatidae_Psectrogaster_rutiloides_1:0.002524336703)100:0.05492772128,(((Curimatidae_Psectrogaster_ciliata_1:1.0000005e-06,Curimatidae_Psectrogaster_ciliata_2:0.001396506296)99:0.02347981428,(Curimatidae_Psectrogaster_amazonica_3:0.002160249627,(Curimatidae_Psectrogaster_curviventris_1:0.003272487506,(Curimatidae_Psectrogaster_curviventris_2:1.0000005e-06,Curimatidae_Psectrogaster_curviventris_3:1.0000005e-06)85:0.001165840177)91:0.008474436295,(Curimatidae_Psectrogaster_amazonica_1:0.005413842016,Curimatidae_Psectrogaster_amazonica_2:0.006767575189)80:0.005448130362)82:0.006431939493)70:0.003962658944,(Curimatidae_Psectrogaster_rhomboides_2:1.0000005e-06,Curimatidae_Psectrogaster_rhomboides_1:1.0000005e-06)91:0.02011496958)100:0.02896531785)72:0.007645379088)100:0.9988455259,((Curimatidae_Cyphocharax_gilbert_2:0.014813223,Curimatidae_Cyphocharax_gilbert_3:0.002066314524,Curimatidae_Cyphocharax_gilbert_1:0.01136507613)100:0.02807893015,(Curimatidae_Cyphocharax_corumbae_3:1.0000005e-06,(Curimatidae_Cyphocharax_corumbae_1:0.0005950244333,Curimatidae_Cyphocharax_corumbae_2:1.0000005e-06)99:1.0000005e-06)92:0.04593860104,(Curimatidae_Cyphocharax_modestus_3:0.003491917204,Curimatidae_Cyphocharax_modestus_2:0.003491917204,Curimatidae_Cyphocharax_modestus_1:0.004199724699)100:0.04701959343,Curimatidae_Cyphocharax_spilotus_1:0.059747945,(Curimatidae_Cyphocharax_naegelii_2:0.001607399103,Curimatidae_Cyphocharax_naegelii_1:2.000001e-06,Curimatidae_Cyphocharax_platanus_2:0.006976211492,Curimatidae_Cyphocharax_platanus_1:0.003752285994)99:0.05557633041,(Curimatidae_Cyphocharax_santacatarinae_2:1.0000005e-06,Curimatidae_Cyphocharax_santacatarinae_1:0.003218486721)100:0.03495910404,(Curimatidae_Cyphocharax_voga_2:0.004878524427,(Curimatidae_Cyphocharax_voga_3:1.0000005e-06,Curimatidae_Cyphocharax_voga_1:1.0000005e-06)94:0.001592914055)100:0.03855212802)85:0.9893431707,((Curimatidae_Pseudocurimata_boulengeri_1:0.0684303438,(Curimatidae_Pseudocurimata_troschelii_1:0.0004288011014,Curimatidae_Pseudocurimata_troschelii_2:1.0000005e-06)100:0.06544701458)100:0.0184953483,((Curimatidae_Pseudocurimata_lineopunctata_1:0.003254794634,Curimatidae_Pseudocurimata_lineopunctata_2:0.00480903309)100:0.05740620976,(Curimatidae_Pseudocurimata_boehlkei_2:0.001224334247,Curimatidae_Pseudocurimata_boehlkei_1:0.001340426026)100:0.04624967491)96:0.0151860272)100:1.003916961,(Curimatidae_Cyphocharax_multilineatus_2:0.0004387031412,Curimatidae_Cyphocharax_multilineatus_1:0.0004103928297)100:0.9911317018,((Curimatidae_Steindachnerina_argentea_1:0.05864171605,(((Curimatidae_Steindachnerina_quasimodoi_1:0.02348345648,(Curimatidae_Steindachnerina_hypostoma_1:1.0000005e-06,Curimatidae_Steindachnerina_hypostoma_2:0.002872359857)100:0.02181520337)81:0.007531566792,((Curimatidae_Steindachnerina_gracilis_1:0.002401741622,Curimatidae_Steindachnerina_gracilis_2:0.002292985105)100:0.009097454873,(Curimatidae_Steindachnerina_planiventris_1:1.0000005e-06,Curimatidae_Steindachnerina_planiventris_2:1.0000005e-06)100:0.02992378622)100:0.007974652261)100:0.01917361501,((Curimatidae_Steindachnerina_fasciata_2:1.0000005e-06,Curimatidae_Steindachnerina_fasciata_1:1.0000005e-06)98:0.02969345502,Curimatidae_Steindachnerina_seriata_1:0.03260541456,Curimatidae_Steindachnerina_amazonica_1:0.03442083448,(Curimatidae_Steindachnerina_pupula_1:0.0296835805,(Curimatidae_Steindachnerina_dobula_1:0.01265774913,((Curimatidae_Steindachnerina_nigrotaenia_1:0.003433974257,(Curimatidae_Steindachnerina_brevipinna_1:1.0000005e-06,Curimatidae_Steindachnerina_brevipinna_2:0.001597408785)90:0.002481499601)99:0.004657017114,(Curimatidae_Steindachnerina_insculpta_2:0.005106809616,Curimatidae_Steindachnerina_insculpta_1:0.003985014244)94:0.003702782785)100:0.01080331075)74:0.003296042732)100:0.02226832609,((Curimatidae_Steindachnerina_notonota_1:1.0000005e-06,Curimatidae_Steindachnerina_notonota_2:0.0004924604563,Curimatidae_Steindachnerina_notonota_3:2.000001e-06)100:0.02268994814,(Curimatidae_Steindachnerina_varii_1:1.0000005e-06,Curimatidae_Steindachnerina_varii_2:1.0000005e-06)100:0.01944223389,Curimatidae_Steindachnerina_guentheri_1:0.0140318704)77:0.0115796246,(Curimatidae_Steindachnerina_elegans_2:0.003465789231,Curimatidae_Steindachnerina_elegans_1:0.0006560757279,Curimatidae_Steindachnerina_elegans_3:0.0006560757279)86:0.04791647269)77:0.009521097502)83:0.0121691697)83:0.01633499955,((Curimatidae_Steindachnerina_conspersa_1:1.0000005e-06,(Curimatidae_Steindachnerina_conspersa_2:0.001721843879,Curimatidae_Steindachnerina_conspersa_3:1.0000005e-06)95:1.0000005e-06)100:0.03697456861,(Curimatidae_Steindachnerina_bimaculata_1:0.05441739298,Curimatidae_Steindachnerina_leucisca_1:0.03770814691)94:0.009565269164)100:0.03339775642)83:0.966426033,(Curimatidae_Curimatella_lepidura_3:0.001433455756,(Curimatidae_Curimatella_lepidura_2:0.003398003681,Curimatidae_Curimatella_lepidura_1:0.003429645771)79:0.003077077011)100:0.9976331548,(((Curimatidae_Cyphocharax_magdalenae_2:0.005093007861,Curimatidae_Cyphocharax_magdalenae_1:0.0006131199774)100:0.02498998753,Curimatidae_Cyphocharax_aspilos_1:0.02298831835)100:0.06652250283,(((((Curimatidae_Curimatella_immaculata_3:0.01128307062,(Curimatidae_Curimatella_immaculata_2:0.01106242677,Curimatidae_Curimatella_immaculata_1:0.002342715858)92:0.00810394052)100:0.02125481672,(Curimatidae_Cyphocharax_leucostictus_1:0.02642201728,(Curimatidae_Cyphocharax_plumbeus_3:0.001000634862,Curimatidae_Cyphocharax_plumbeus_1:0.00257803662,Curimatidae_Cyphocharax_plumbeus_2:0.002175568168)100:0.02294362614)100:0.01423851355)100:0.03736623166,(Curimatidae_Cyphocharax_notatus_2:0.0007590914517,Curimatidae_Cyphocharax_notatus_1:0.003553193535)100:0.05931523534,(Curimatidae_Curimatella_meyeri_2:0.001339665161,Curimatidae_Curimatella_meyeri_1:0.0004860870744,Curimatidae_Curimatella_meyeri_3:0.0004860870744)100:0.07783946474,((Curimatidae_Curimatella_alburnus_1:0.03131287162,(Curimatidae_Cyphocharax_festivus_1:0.02366139974,Curimatidae_Cyphocharax_microcephalus_1:0.01979660718)100:0.01574830269)100:0.02304149015,((Curimatidae_Curimatella_dorsalis_3:0.07270405898,Curimatidae_Curimatella_dorsalis_1:0.01905517158)93:0.008652818225,Curimatidae_Curimatella_dorsalis_2:0.03219202016)98:0.03290142076)92:0.008516503548)96:0.01661542436,(Curimatidae_Cyphocharax_mestomyllon_2:0.0007709482896,Curimatidae_Cyphocharax_mestomyllon_1:0.001619707314)100:0.06446560695)75:0.008048076866,((Curimatidae_Cyphocharax_gouldingi_2:0.0191843494,Curimatidae_Cyphocharax_gouldingi_1:0.02070538785)100:0.0225608203,Curimatidae_Cyphocharax_helleri_1:0.03987696359)100:0.027659759)85:0.01287207849,(Curimatidae_Cyphocharax_sanctigabrielis_1:0.07717952729,(((((Curimatidae_Cyphocharax_gillii_1:1.0000005e-06,Curimatidae_Cyphocharax_gillii_3:1.0000005e-06)87:1.0000005e-06,Curimatidae_Cyphocharax_gillii_2:0.001649561603)100:0.03013629915,(Curimatidae_Cyphocharax_spiluropsis_2:0.02208252886,Curimatidae_Cyphocharax_spiluropsis_1:0.02071196199)75:0.007651200289)81:0.004190560266,(Curimatidae_Cyphocharax_oenas_2:0.002870182015,Curimatidae_Cyphocharax_oenas_1:0.005052594386)100:0.02043640923)93:0.008794461333,((Curimatidae_Cyphocharax_spilurus_1:0.006397585121,Curimatidae_Cyphocharax_spilurus_3:0.004908118932)97:0.008293593424,Curimatidae_Cyphocharax_spilurus_2:0.01547822928)100:0.01387112439)100:0.03225222039,((Curimatidae_Cyphocharax_boiadeiro_2:0.0005247286645,Curimatidae_Cyphocharax_boiadeiro_1:0.000911369766)100:0.02800502127,((Curimatidae_Cyphocharax_vanderi_2:1.0000005e-06,Curimatidae_Cyphocharax_vanderi_1:1.0000005e-06)100:1.0000005e-06,Curimatidae_Cyphocharax_vanderi_3:1.0000005e-06)100:0.03993356875,(Curimatidae_Cyphocharax_saladensis_2:0.002623100784,Curimatidae_Cyphocharax_saladensis_1:0.00121201451)100:0.02661978282)100:0.03540353444)83:0.01762810235)73:0.9384252472,Curimatidae_Cyphocharax_abramoides_1:1.026574331,Curimatidae_Cyphocharax_nigripinnis_1:1.015279489,((((Curimatidae_Potamorhina_pristigaster_1:0.005489877924,(Curimatidae_Potamorhina_pristigaster_2:1.0000005e-06,Curimatidae_Potamorhina_pristigaster_3:0.001854892514)75:1.0000005e-06)100:0.08010610104,(Curimatidae_Potamorhina_laticeps_2:0.00434988176,Curimatidae_Potamorhina_laticeps_1:0.00112687426)100:0.05764742718)98:0.0279813053,(((Curimatidae_Potamorhina_latior_3:1.0000005e-06,Curimatidae_Potamorhina_latior_2:1.0000005e-06)97:0.001301188348,Curimatidae_Potamorhina_latior_1:0.00507813934)100:0.04919862364,((Curimatidae_Potamorhina_squamoralevis_1:0.002780755938,Curimatidae_Potamorhina_squamoralevis_2:1.0000005e-06)100:0.01811743893,(Curimatidae_Potamorhina_altamazonica_3:0.002799686293,Curimatidae_Potamorhina_altamazonica_1:0.005807273204,Curimatidae_Potamorhina_altamazonica_2:0.002555439479)100:0.01207154436)100:0.03046305508)99:0.03547249132)97:0.0175413941,((((Curimatidae_Curimata_roseni_1:0.02261578703,Curimatidae_Curimata_roseni_2:0.02580251878)100:0.02031401954,(Curimatidae_Curimata_inornata_2:0.004062306658,Curimatidae_Curimata_inornata_1:0.005394101559)100:0.04318575362)87:0.009611567267,((Curimatidae_Curimata_cyprinoides_2:0.002171498862,Curimatidae_Curimata_cyprinoides_1:0.005181422549)100:0.009137095309,(Curimatidae_Curimata_knerii_2:0.003287345324,Curimatidae_Curimata_knerii_1:0.003584744376)94:0.005589302964)100:0.03594596002)99:0.04541083078,(Curimatidae_Curimata_incompta_1:0.07702372117,(Curimatidae_Curimata_acutirostris_2:0.01003954387,(Curimatidae_Curimata_acutirostris_3:0.002696903853,Curimatidae_Curimata_acutirostris_1:0.00117949358)97:0.00183157041)100:0.0654596248)78:0.02140063888,(Curimatidae_Curimata_vittata_1:0.01860459971,Curimatidae_Curimata_vittata_3:0.01105330916,Curimatidae_Curimata_vittata_2:0.01593679597)100:0.1033671297,(Curimatidae_Curimata_mivartii_1:1.0000005e-06,Curimatidae_Curimata_mivartii_3:0.07274699795,Curimatidae_Curimata_mivartii_2:0.0104815039)99:0.1310618477)80:0.01041784929)94:0.9063611305,(((Chilodontidae_Caenotropus_maculosus_1:0.04412508407,(Chilodontidae_Caenotropus_maculosus_2:0.002777554262,Chilodontidae_Caenotropus_maculosus_3:0.003365643022)100:0.06447783693)100:0.06322595372,((Chilodontidae_Caenotropus_mestomorgmatos_1:0.001325610951,Chilodontidae_Caenotropus_mestomorgmatos_2:0.000484916265)100:0.07654125305,((Chilodontidae_Caenotropus_labyrinthicus_3:0.1261510066,(Chilodontidae_Caenotropus_labyrinthicus_2:0.1076010024,Chilodontidae_Caenotropus_labyrinthicus_1:0.06032375782)95:0.03210521144)98:0.02435796714,(Chilodontidae_Caenotropus_schizodon_1:0.001088785278,Chilodontidae_Caenotropus_schizodon_2:0.003011587882)100:0.06255344016)99:0.031875357)73:0.01141247483)90:0.01859152533,((Chilodontidae_Chilodus_fritillus_1:0.01654175999,(Chilodontidae_Chilodus_zunevei_1:0.03624012165,Chilodontidae_Chilodus_punctatus_1:0.01688841707)81:0.00835619162)100:0.05879945275,(Chilodontidae_Chilodus_gracilis_2:0.002588367664,Chilodontidae_Chilodus_gracilis_3:0.0127182868,Chilodontidae_Chilodus_gracilis_1:0.0005641381404)100:0.05639986009)100:0.1213844958)99:0.872325765,((Chalceidae_Chalceus_erythrurus_2:0.01069267174,Chalceidae_Chalceus_erythrurus_1:0.02211205985)100:0.06005997944,(Chalceidae_Chalceus_macrolepidotus_1:0.007209333617,(Chalceidae_Chalceus_epakros_2:1.0000005e-06,Chalceidae_Chalceus_epakros_1:1.0000005e-06)100:0.003974040396)100:0.1018542)100:0.9248741284,Triportheidae_Lignobrycon_myersi_1:1.00548815,Triportheidae_Engraulisoma_taeniatum_1:1.362950291,Triportheidae_Clupeacharax_anchoveoides_1:1.259377386,((Triportheidae_Agoniates_anchovia_1:1.0000005e-06,Triportheidae_Agoniates_anchovia_2:1.0000005e-06)100:0.1491687487,(Triportheidae_Agoniates_halecinus_1:0.003835023161,Triportheidae_Agoniates_halecinus_2:0.07865827606)100:0.07629076837)80:1.050061236,(Triportheidae_Triportheus_auritus_1:0.01455227436,Triportheidae_Triportheus_auritus_2:0.01928545775)100:1.038545531,Triportheidae_Triportheus_culter_1:1.270086957,(Triportheidae_Triportheus_magdalenae_1:1.0000005e-06,Triportheidae_Triportheus_magdalenae_2:1.0000005e-06)100:1.137466758,(Triportheidae_Triportheus_rotundatus_1:0.01138025918,Triportheidae_Triportheus_rotundatus_2:0.0949703078)100:1.092116058,((Triportheidae_Triportheus_guentheri_2:0.006696919629,Triportheidae_Triportheus_guentheri_1:0.00121009337)100:0.04227542083,((Triportheidae_Triportheus_brachipomus_2:0.04589254092,Triportheidae_Triportheus_brachipomus_1:0.03313652452)98:0.01709388243,(Triportheidae_Triportheus_albus_1:0.01286246336,Triportheidae_Triportheus_albus_2:0.01031047963)99:0.02681645941)98:0.02218176337)98:1.032029204,(((Triportheidae_Triportheus_venezuelensis_1:0.002310696311,Triportheidae_Triportheus_venezuelensis_2:0.002404519579)100:0.01938928966,(((Triportheidae_Triportheus_pantanensis_1:0.006577385727,Triportheidae_Triportheus_pantanensis_2:0.001305955467)99:0.01013227863,(Triportheidae_Triportheus_angulatus_2:0.006656514689,Triportheidae_Triportheus_angulatus_1:0.02232887431)95:0.006397132561)100:0.01389195207,((Triportheidae_Triportheus_trifurcatus_2:0.008329829649,Triportheidae_Triportheus_trifurcatus_1:0.002141722654)100:0.01053670986,(Triportheidae_Triportheus_signatus_2:0.005617130473,Triportheidae_Triportheus_signatus_1:0.002259881444)100:0.01443880949)99:0.008670018562)90:0.005252570786)83:0.008933534831,(Triportheidae_Triportheus_orinocensis_1:0.002471563674,Triportheidae_Triportheus_orinocensis_2:0.01959829187)100:0.0315470525)96:1.039902857,Triportheidae_Triportheus_nematurus_1:1.076986286,((Gasteropelecidae_Gasteropelecus_maculatus_1:0.02404949266,Gasteropelecidae_Gasteropelecus_maculatus_2:0.001889320943)100:0.1210886919,(Gasteropelecidae_Thoracocharax_stellatus_1:0.02437437681,Gasteropelecidae_Thoracocharax_stellatus_2:0.1093465639,Gasteropelecidae_Thoracocharax_stellatus_3:0.05352719438)99:0.1230932876,(Gasteropelecidae_Gasteropelecus_sternicla_1:0.05767932509,(Gasteropelecidae_Gasteropelecus_sternicla_2:1.0000005e-06,Gasteropelecidae_Gasteropelecus_sternicla_3:1.0000005e-06)100:0.2284556408)81:0.1215509807,((Gasteropelecidae_Carnegiella_marthae_1:0.00194935057,(Gasteropelecidae_Carnegiella_marthae_2:0.0006732117842,Gasteropelecidae_Carnegiella_marthae_3:0.01322302186)100:0.07855242156)99:0.09102399042,(Gasteropelecidae_Carnegiella_strigata_2:0.01146125095,Gasteropelecidae_Carnegiella_strigata_1:0.01910443146)100:0.03806220966)96:0.1384336651,Gasteropelecidae_Carnegiella_schereri_1:0.2015601017)86:0.9836124588,(Bryconidae_Brycon_vermelha_1:0.09820292283,(((Bryconidae_Brycon_meeki_1:1.0000005e-06,Bryconidae_Brycon_meeki_2:0.001158353907)100:0.05817356618,(Bryconidae_Brycon_oligolepis_1:1.0000005e-06,Bryconidae_Brycon_oligolepis_2:0.001145418164,Bryconidae_Brycon_oligolepis_3:0.002286574001)100:0.04272569902)99:0.1427628246,((Bryconidae_Brycon_chagrensis_2:1.0000005e-06,Bryconidae_Brycon_chagrensis_1:1.0000005e-06)100:1.0000005e-06,((Bryconidae_Brycon_guatemalensis_2:1.0000005e-06,Bryconidae_Brycon_guatemalensis_1:0.00159215245)99:0.004650591574,(Bryconidae_Brycon_striatulus_1:1.0000005e-06,Bryconidae_Brycon_striatulus_2:1.0000005e-06)100:0.02654995334,(Bryconidae_Brycon_behreae_1:0.001589626702,Bryconidae_Brycon_behreae_2:0.004863202413)77:0.008751274102)74:0.01027044867)99:0.1192332146)83:0.1045685159,((Bryconidae_Brycon_petrosus_3:0.001620071367,Bryconidae_Brycon_petrosus_1:3.0000015e-06,Bryconidae_Brycon_petrosus_2:3.0000015e-06,(Bryconidae_Brycon_obscurus_1:1.0000005e-06,Bryconidae_Brycon_obscurus_2:0.001622079916)83:0.003260072943)74:0.001812133595,((Bryconidae_Brycon_argenteus_3:0.001619909189,Bryconidae_Brycon_argenteus_1:1.0000005e-06)85:0.001626946556,Bryconidae_Brycon_argenteus_2:0.001624799088)97:0.009896629806)99:0.1476410987,Bryconidae_Brycon_atrocaudatus_1:0.1301818954,(Bryconidae_Brycon_henni_2:2.000001e-06,Bryconidae_Brycon_henni_1:2.000001e-06,Bryconidae_Brycon_henni_3:1.0000005e-06)99:0.1449956949,(Bryconidae_Chilobrycon_deuterodon_1:0.0102913021,Bryconidae_Chilobrycon_deuterodon_2:0.002809558363)94:0.1282375106,(((((Bryconidae_Brycon_melanopterus_2:0.0006770913639,Bryconidae_Brycon_melanopterus_1:0.00077238396)100:0.08316401283,(Bryconidae_Brycon_falcatus_3:0.01747825113,Bryconidae_Brycon_falcatus_1:0.03068288805,Bryconidae_Brycon_falcatus_2:0.0109699294)100:0.07727878236,((Bryconidae_Brycon_opalinus_2:0.004159717339,(Bryconidae_Brycon_opalinus_1:1.0000005e-06,Bryconidae_Brycon_opalinus_3:1.0000005e-06)78:0.003655064149)100:0.08272401289,(((Bryconidae_Brycon_insignis_3:1.0000005e-06,(Bryconidae_Brycon_insignis_1:1.0000005e-06,Bryconidae_Brycon_insignis_2:1.0000005e-06)100:0.001490444409)100:0.02327601709,Bryconidae_Brycon_ferox_2:0.008997260393,Bryconidae_Brycon_ferox_3:0.03213217446,Bryconidae_Brycon_ferox_1:0.006119635027)92:0.01114356163,(Bryconidae_Henochilus_wheatlandii_1:1.0000005e-06,Bryconidae_Henochilus_wheatlandii_2:1.0000005e-06)100:0.05759634666)99:0.0287618512,(Bryconidae_Brycon_nattereri_2:0.01265611094,Bryconidae_Brycon_nattereri_1:0.07276817423,Bryconidae_Brycon_nattereri_3:0.004148882549)98:0.0494245388)94:0.01694737693)98:0.02428266585,((Bryconidae_Brycon_moorei_2:0.04294728716,Bryconidae_Brycon_moorei_1:0.005066783237)100:0.0562600944,((Bryconidae_Brycon_gouldingi_1:0.06032249648,(Bryconidae_Brycon_amazonicus_2:0.05373704481,(Bryconidae_Brycon_amazonicus_3:0.002416979563,Bryconidae_Brycon_amazonicus_1:0.001435832537)94:0.009246378531)100:0.02490336196)82:0.01009190978,(Bryconidae_Brycon_orbignyanus_1:1.0000005e-06,Bryconidae_Brycon_orbignyanus_3:2.000001e-06,Bryconidae_Brycon_orbignyanus_2:2.000001e-06)100:0.03673532125,(Bryconidae_Brycon_hilarii_2:0.004860070477,(Bryconidae_Brycon_hilarii_3:0.02606604887,Bryconidae_Brycon_hilarii_1:0.04527952589)85:0.004246734626)100:0.04774314121,((Bryconidae_Brycon_orthotaenia_2:1.0000005e-06,Bryconidae_Brycon_orthotaenia_1:1.0000005e-06)93:0.002097566255,Bryconidae_Brycon_orthotaenia_3:1.0000005e-06)100:0.04721297685)87:0.0133402125)100:0.01582952095)98:0.03006154282,((Bryconidae_Brycon_pesu_3:0.01439359362,Bryconidae_Brycon_pesu_1:0.04309699769)84:0.009025429573,Bryconidae_Brycon_pesu_2:0.01755726797)100:0.1201692398)82:0.01506424211,((Bryconidae_Salminus_affinis_2:0.0003202609259,(Bryconidae_Salminus_affinis_3:0.00289341111,Bryconidae_Salminus_affinis_1:1.0000005e-06)75:0.0007029347658)100:0.05538842916,(Bryconidae_Salminus_brasiliensis_2:0.07611796032,(Bryconidae_Salminus_brasiliensis_3:0.002046802708,Bryconidae_Salminus_brasiliensis_1:0.0006442768094)92:0.01274427373)94:0.04501098783,Bryconidae_Salminus_hilarii_3:0.07748214728,Bryconidae_Salminus_hilarii_1:0.06343632884,Bryconidae_Salminus_hilarii_2:0.05913437388,(Bryconidae_Salminus_franciscanus_2:1.0000005e-06,(Bryconidae_Salminus_franciscanus_1:0.0004318107259,Bryconidae_Salminus_franciscanus_3:0.0005808008341)96:1.0000005e-06)100:0.04836389084)100:0.159766709)98:0.04755043531)97:0.8960445886,(((Iguanodectidae_Iguanodectes_geisleri_1:0.001165498608,Iguanodectidae_Iguanodectes_geisleri_2:0.008060790789)100:0.3790265898,((Iguanodectidae_Bryconops_melanurus_1:0.01368601272,(Iguanodectidae_Bryconops_affinis_2:1.0000005e-06,Iguanodectidae_Bryconops_affinis_1:1.0000005e-06)100:0.02635690698)100:0.04319995071,Iguanodectidae_Bryconops_caudomaculatus_1:0.1067865334)100:0.07642808763)90:0.04669118584,(Iguanodectidae_Piabucus_melanostoma_2:1.0000005e-06,Iguanodectidae_Piabucus_melanostoma_1:1.0000005e-06)100:0.2405437119)98:0.8956885304,(((Characidae_Spintherobolus_broccae_1:0.02530839048,Characidae_Spintherobolus_broccae_2:0.001685462421)86:0.01949243437,(Characidae_Spintherobolus_ankoseion_1:0.04282827626,Characidae_Spintherobolus_leptoura_1:0.009823200872)98:0.0223139453)100:0.1320496185,Characidae_Amazonspinther_dalmata_1:0.2136643659)100:0.9430238366,Characidae_Parecbasis_cyclolepis_1:1.145054826,Characidae_Erythrocharax_altipinnis_1:1.196181121,((Characidae_Hemigrammus_bleheri_1:1.0000005e-06,Characidae_Hemigrammus_bleheri_2:0.003223141324)100:0.09422889694,Characidae_Petitella_georgiae_1:0.08554940818)100:1.199381523,Characidae_Hyphessobrycon_megalopterus_3:1.238096492,((Characidae_Hyphessobrycon_loretoensis_1:0.001979793905,Characidae_Hyphessobrycon_loretoensis_2:1.0000005e-06)100:0.08231486323,(Characidae_Hyphessobrycon_herbertaxelrodi_2:1.0000005e-06,Characidae_Hyphessobrycon_herbertaxelrodi_1:1.0000005e-06)100:0.0371670672)99:1.148384585,(Characidae_Macropsobrycon_xinguensis_1:0.1797743644,Characidae_Moenkhausia_cotinho_1:0.09485397889)94:1.024365789,((Characidae_Hyphessobrycon_columbianus_1:0.1148550252,((Characidae_Hyphessobrycon_savagei_1:1.0000005e-06,Characidae_Hyphessobrycon_savagei_2:0.008160452371)100:0.06466631418,Characidae_Hyphessobrycon_panamensis_1:0.05390793071,Characidae_Hyphessobrycon_panamensis_2:0.04907195071)97:0.05793548417)75:0.02291914213,(Characidae_Hyphessobrycon_compressus_1:0.06855218003,(Characidae_Hyphessobrycon_tortuguerae_1:0.008158668046,Characidae_Hyphessobrycon_tortuguerae_2:1.0000005e-06)96:0.05650757309)98:0.05180579262)86:1.021322706,((Characidae_Rhoadsia_altipinna_1:1.0000005e-06,((Characidae_Rhoadsia_minor_3:1.0000005e-06,Characidae_Rhoadsia_minor_2:0.001679885605)70:0.001685763819,Characidae_Rhoadsia_minor_1:0.001696435445)71:0.003369709389)95:0.09484278324,Characidae_Pseudochalceus_kyburzi_2:0.07404618227)97:1.077643871,(Characidae_Moenkhausia_pirauba_1:0.1166204383,Characidae_Moenkhausia_xinguensis_1:0.07475928322)78:1.032281965,Characidae_Moenkhausia_celibela_1:1.202569888,((Characidae_Astyanax_vermilion_1:0.006123234425,(Characidae_Astyanax_vermilion_2:1.0000005e-06,Characidae_Astyanax_vermilion_3:1.0000005e-06)100:0.005659679367)99:0.05750229867,((Characidae_Nematocharax_varii_2:1.0000005e-06,Characidae_Nematocharax_varii_1:0.002698792684)100:0.03367439025,(Characidae_Nematocharax_venustus_2:0.002150507321,Characidae_Nematocharax_venustus_1:0.0007632897008)100:0.05178586671)95:0.05120599303)96:1.170624892,((Characidae_Hasemania_hanseni_2:0.00166063756,Characidae_Hasemania_hanseni_3:0.009945286594,Characidae_Hasemania_hanseni_1:0.00157144069)99:0.0556718644,((Characidae_Hasemania_nana_1:0.001611400484,Characidae_Hemigrammus_gracilis_1:1.0000005e-06)99:0.02257710898,(Characidae_Hyphessobrycon_parvellus_1:0.004696166574,(Characidae_Hemigrammus_rodwayi_1:1.0000005e-06,Characidae_Hemigrammus_rodwayi_2:0.002189371584)98:0.01309423694)98:0.04990987878)82:0.02072370539)97:1.173971857,((Characidae_Moenkhausia_dichroura_1:0.05972248361,(Characidae_Moenkhausia_lopesi_1:0.01082946619,Characidae_Hemigrammus_marginatus_1:0.01490883144)96:0.02296082413)97:0.05605724092,(Characidae_Moenkhausia_gracilima_1:1.0000005e-06,(Characidae_Moenkhausia_gracilima_3:0.003899441798,Characidae_Moenkhausia_gracilima_2:0.001898572693)86:0.003911485234)98:0.08178769957)81:1.105754328,Characidae_Moenkhausia_lepidura_1:1.188460172,((((Characidae_Moenkhausia_bonita_2:1.0000005e-06,Characidae_Moenkhausia_bonita_3:0.003885622636)100:1.0000005e-06,Characidae_Moenkhausia_bonita_1:1.0000005e-06)98:0.05554531763,(Characidae_Moenkhausia_intermedia_2:1.0000005e-06,Characidae_Moenkhausia_intermedia_1:1.0000005e-06)100:0.04421906218)89:0.02679178856,(Characidae_Moenkhausia_costae_2:0.002179264453,Characidae_Moenkhausia_costae_1:0.001732987286)100:0.07970607557)91:1.128754485,Characidae_Moenkhausia_comma_3:1.208544699,(Characidae_Moenkhausia_comma_2:0.01437366927,Characidae_Moenkhausia_comma_1:0.00756453924)92:1.12884129,(Characidae_Moenkhausia_grandisquamis_1:0.004520703512,Characidae_Moenkhausia_grandisquamis_2:2.000001e-06,Characidae_Moenkhausia_agnesae_1:0.01535948941)100:1.203275911,Characidae_Moenkhausia_melogramma_1:1.237394204,Characidae_Moenkhausia_collettii_1:1.195486264,(Characidae_Moenkhausia_copei_2:1.0000005e-06,Characidae_Moenkhausia_copei_1:0.01750329028)96:1.214292846,(Characidae_Hemigrammus_ulreyi_1:0.005294026232,Characidae_Hemigrammus_ulreyi_2:0.01849550068)100:1.158125395,(Characidae_Hemigrammus_unilineatus_1:0.02551422939,Characidae_Moenkhausia_hemigrammoides_1:0.02295524972)100:1.13732944,Characidae_Bryconella_pallidifrons_1:1.149036312,(((Characidae_Gymnocorymbus_bondi_2:1.0000005e-06,Characidae_Gymnocorymbus_bondi_1:1.0000005e-06)100:0.01370439616,(((Characidae_Gymnocorymbus_thayeri_3:1.0000005e-06,Characidae_Gymnocorymbus_thayeri_2:1.0000005e-06)100:0.01124747988,Characidae_Gymnocorymbus_thayeri_1:0.01084602738)97:0.01216890858,(Characidae_Gymnocorymbus_ternetzi_3:2.000001e-06,Characidae_Gymnocorymbus_ternetzi_1:0.001203222615,Characidae_Gymnocorymbus_ternetzi_2:0.001230948366)100:0.03424782947)81:0.007323701341)97:0.04482956646,((Characidae_Poptella_paraguayensis_2:1.0000005e-06,Characidae_Poptella_paraguayensis_1:1.0000005e-06)100:0.106778274,(Characidae_Poptella_compressa_1:0.03448814952,(Characidae_Brachychalcinus_nummus_1:0.00457677967,Characidae_Brachychalcinus_copei_1:0.01137524897)86:0.02841676267)73:0.04534051403,Characidae_Stethaprion_crenatum_1:0.1348807818,(Characidae_Orthospinus_franciscensis_2:1.0000005e-06,Characidae_Orthospinus_franciscensis_1:1.0000005e-06)100:0.08966720123)82:0.03293204761)74:1.041057265,((Characidae_Paracheirodon_axelrodi_2:1.0000005e-06,Characidae_Paracheirodon_axelrodi_3:0.001902506597)95:0.002326238037,Characidae_Paracheirodon_axelrodi_1:0.001700072624)95:1.151055223,Characidae_Paracheirodon_innesi_1:1.181913389,(Characidae_Jupiaba_essequibensis_1:0.02667466126,(Characidae_Jupiaba_acanthogaster_1:1.0000005e-06,Characidae_Jupiaba_acanthogaster_2:0.001618055844)99:0.04057687417)96:1.136088449,Characidae_Hyphessobrycon_pulchripinnis_1:1.201314871,Characidae_Hyphessobrycon_copelandi_1:1.128214767,(Characidae_Hyphessobrycon_eques_2:0.00462844353,(Characidae_Hyphessobrycon_eques_3:1.0000005e-06,Characidae_Hyphessobrycon_eques_1:1.0000005e-06)100:0.007742613065)100:1.154356781,((Characidae_Hyphessobrycon_rosaceus_1:1.0000005e-06,Characidae_Hyphessobrycon_rosaceus_2:1.0000005e-06)100:1.0000005e-06,Characidae_Hyphessobrycon_bentosi_1:0.01170881225)100:1.217784798,(Characidae_Hyphessobrycon_megalopterus_1:1.0000005e-06,Characidae_Hyphessobrycon_megalopterus_2:1.0000005e-06)100:1.197965376,(Characidae_Hyphessobrycon_erythrostigma_2:0.03403458065,(Characidae_Hyphessobrycon_erythrostigma_1:1.0000005e-06,Characidae_Hyphessobrycon_erythrostigma_3:1.0000005e-06)100:0.01993905143)99:1.163743172,((Characidae_Hyphessobrycon_micropterus_1:1.0000005e-06,(Characidae_Hyphessobrycon_santae_1:2.000001e-06,Characidae_Hyphessobrycon_santae_2:2.000001e-06,Characidae_Hyphessobrycon_santae_3:1.0000005e-06)97:1.0000005e-06)100:0.02359143466,(Characidae_Hyphessobrycon_caru_1:0.01485959366,(Characidae_Hyphessobrycon_piorskii_1:1.0000005e-06,Characidae_Hyphessobrycon_piorskii_2:0.002206003944)93:0.02089818213)86:0.02219238218)99:1.156491853,Characidae_Hemigrammus_hyanuary_1:1.357432313,Characidae_Pristella_maxillaris_1:1.190912239,Characidae_Hemigrammus_erythrozonus_1:1.132111263,(Characidae_Hemigrammus_guyanensis_1:0.1017832483,Characidae_Hemigrammus_ocellifer_1:0.1226184081)80:1.161122986,(Characidae_Hemigrammus_pulcher_1:1.0000005e-06,Characidae_Hemigrammus_pulcher_2:1.0000005e-06)100:1.283551003,(((Characidae_Astyanax_venezuelae_1:1.0000005e-06,Characidae_Astyanax_venezuelae_2:0.001619117312)100:0.03323733923,(Characidae_Astyanax_metae_3:0.003205838893,Characidae_Astyanax_metae_2:0.003222596421,Characidae_Astyanax_metae_1:2.000001e-06)98:0.05049706957)93:0.0390484497,Characidae_Astyanax_pirapuan_1:0.06377160274)83:1.047731882,((Characidae_Astyanax_elachylepis_2:1.0000005e-06,Characidae_Astyanax_elachylepis_1:0.001654487635)100:0.058407274,((Characidae_Astyanax_lacustris_1:0.01872411407,(Characidae_Astyanax_lacustris_3:1.0000005e-06,Characidae_Astyanax_lacustris_2:0.0006562785274)100:0.01342263021)94:0.009691504731,((Characidae_Astyanax_bimaculatus_2:0.003740299444,Characidae_Astyanax_abramis_3:0.003680471558,Characidae_Astyanax_abramis_1:0.003681471558,Characidae_Astyanax_abramis_2:0.003681471558,Characidae_Astyanax_maximus_1:0.02139598832)97:0.01195674646,Characidae_Astyanax_bimaculatus_1:0.02602971799)85:0.009730220385)89:0.04274087605,((Characidae_Astyanax_goyacensis_1:1.0000005e-06,(Characidae_Astyanax_goyacensis_2:1.0000005e-06,Characidae_Astyanax_varzeae_1:1.0000005e-06)91:1.0000005e-06)100:0.02878635809,Characidae_Astyanax_argyrimarginatus_1:0.03397349927)86:0.03530692077)84:1.096467613,(Characidae_Astyanax_microlepis_2:1.0000005e-06,Characidae_Astyanax_microlepis_1:1.0000005e-06)100:1.120288667,(((Characidae_Astyanax_nasutus_3:0.001047625403,(Characidae_Astyanax_nasutus_2:0.002544419843,Characidae_Astyanax_nasutus_1:0.0005091784066)75:0.000472075349)100:0.02154873799,(Characidae_Astyanax_belizianus_2:0.0005063559052,Characidae_Astyanax_belizianus_1:0.001056094598,Characidae_Astyanax_belizianus_3:0.0005048765583)100:0.02020088452,(Characidae_Astyanax_bransfordii_1:1.0000005e-06,(Characidae_Astyanax_nicaraguensis_1:0.0005070845085,Characidae_Astyanax_nicaraguensis_2:0.001010320446)94:0.007647451137)83:0.006574099932)84:0.01327923336,(Characidae_Astyanax_jordani_3:0.01594257058,Characidae_Astyanax_jordani_2:0.01166092147)83:0.01923964534,(Characidae_Astyanax_aeneus_1:0.01465631594,((Characidae_Astyanax_aeneus_2:1.0000005e-06,Characidae_Astyanax_aeneus_3:0.001130035063)100:0.006448253329,Characidae_Astyanax_caballeroi_1:0.00177397929)89:0.007811617296,(Characidae_Astyanax_petenensis_1:0.0004996986338,(Characidae_Astyanax_petenensis_2:0.001573543821,Characidae_Astyanax_petenensis_3:0.002488082461)79:0.002628092355)95:0.01277283386,Characidae_Astyanax_baileyi_1:0.00775093645,(Characidae_Hyphessobrycon_anisitsi_1:1.0000005e-06,Characidae_Astyanax_jordani_1:0.006571223309)75:0.007900936432,Characidae_Astyanax_altior_1:0.009977352239)92:0.0291375695,(Characidae_Astyanax_mexicanus_1:0.02238860686,(Characidae_Astyanax_orthodus_2:1.0000005e-06,Characidae_Astyanax_orthodus_1:1.0000005e-06)99:0.01601821839)80:0.08195014077,((Characidae_Astyanax_panamensis_2:0.003327283425,Characidae_Astyanax_panamensis_3:0.003152140051)100:0.02360668014,Characidae_Astyanax_panamensis_1:0.01592453543)87:0.01633827978)74:1.106741676,Characidae_Oligosarcus_longirostris_1:1.103540564,((Characidae_Oligosarcus_solitarius_1:1.0000005e-06,Characidae_Oligosarcus_argenteus_2:0.001609964306,Characidae_Oligosarcus_argenteus_1:0.001609964306)100:0.02873592477,Characidae_Oligosarcus_macrolepis_1:0.02033796762,((Characidae_Oligosarcus_robustus_3:0.00161233409,Characidae_Oligosarcus_robustus_1:0.00161233409,Characidae_Oligosarcus_robustus_2:0.001611334089,Characidae_Oligosarcus_oligolepis_1:2.000001e-06,Characidae_Oligosarcus_oligolepis_2:0.001743325589)76:0.005894829156,((Characidae_Oligosarcus_hepsetus_3:1.0000005e-06,(Characidae_Oligosarcus_hepsetus_2:1.0000005e-06,Characidae_Oligosarcus_hepsetus_1:1.0000005e-06)100:1.0000005e-06)98:0.006393276034,(Characidae_Oligosarcus_acutirostris_1:1.0000005e-06,Characidae_Oligosarcus_acutirostris_2:2.000001e-06,Characidae_Oligosarcus_acutirostris_3:2.000001e-06)75:0.003385391947)91:0.01870118906)84:0.0146373979)74:1.133235477,(Characidae_Oligosarcus_pintoi_1:1.0000005e-06,Characidae_Oligosarcus_pintoi_2:1.0000005e-06)97:1.125224326,Characidae_Oligosarcus_planaltinae_1:1.127113571,((Characidae_Oligosarcus_paranensis_1:1.0000005e-06,Characidae_Oligosarcus_paranensis_2:1.0000005e-06)100:1.0000005e-06,Characidae_Oligosarcus_paranensis_3:0.001617912363)95:1.128336519,Characidae_Oligosarcus_brevioris_3:1.127121687,Characidae_Oligosarcus_brevioris_2:1.128023516,Characidae_Oligosarcus_brevioris_1:1.127120687,(Characidae_Oligosarcus_jacuiensis_2:0.001608620091,Characidae_Oligosarcus_jacuiensis_1:1.0000005e-06)98:1.130962414,Characidae_Oligosarcus_varii_1:1.126528454,Characidae_Oligosarcus_perdido_1:1.118927522,Characidae_Oligosarcus_jenynsii_1:1.155801656,(Characidae_Astyanax_dissensus_1:0.003264979563,Characidae_Astyanax_rivularis_1:0.002840273197)83:1.128620867,Characidae_Astyanax_obscurus_1:1.142852009,Characidae_Astyanax_gymnogenys_1:1.140727527,Characidae_Astyanax_xavante_1:1.137415952,((Characidae_Astyanax_paranae_2:1.0000005e-06,Characidae_Astyanax_paranae_1:1.0000005e-06)82:1.0000005e-06,Characidae_Astyanax_paranae_3:1.0000005e-06)100:1.130468419,(Characidae_Astyanax_bockmanni_3:0.003222755488,(Characidae_Astyanax_bockmanni_1:1.0000005e-06,Characidae_Astyanax_bockmanni_2:0.00160800556)91:0.001612227481)86:1.126197555,(Characidae_Astyanax_bifasciatus_3:0.001598542272,Characidae_Astyanax_bifasciatus_2:0.001599913561,Characidae_Astyanax_bifasciatus_1:2.000001e-06)93:1.120190493,((Characidae_Astyanax_trierythropterus_1:0.00320972346,(Characidae_Astyanax_schubarti_2:0.00665053125,Characidae_Astyanax_schubarti_1:2.000001e-06,Characidae_Astyanax_trierythropterus_2:0.001605207197)84:1.0000005e-06)100:0.01774858032,Characidae_Astyanax_erythropterus_1:0.01675984327,Characidae_Astyanax_erythropterus_3:0.0199938297,Characidae_Astyanax_erythropterus_2:0.02156325522)97:1.142261255,(Characidae_Hasemania_crenuchoides_1:1.0000005e-06,Characidae_Hasemania_crenuchoides_2:1.0000005e-06)100:1.145801821,((Characidae_Astyanax_biotae_3:1.0000005e-06,Characidae_Astyanax_biotae_2:0.001607453247)95:0.01136056855,Characidae_Astyanax_pampa_3:0.00972620018,Characidae_Astyanax_pampa_2:0.008127584883,Characidae_Astyanax_pampa_1:0.009725426332,Characidae_Astyanax_biotae_1:0.00824454007,Characidae_Astyanax_eigenmanniorum_1:0.01136232101,(Characidae_Astyanax_fasciatus_2:0.00399100481,Characidae_Astyanax_fasciatus_1:1.0000005e-06)99:0.02263811746,(Characidae_Astyanax_parahybae_3:0.001599674807,Characidae_Astyanax_parahybae_1:0.001600692678,Characidae_Astyanax_parahybae_2:2.000001e-06)100:0.008127018306)89:1.160262546,(Characidae_Astyanax_anterior_1:0.1357175648,Characidae_Astyanax_anterior_2:1.0000005e-06)92:1.282212025,(Characidae_Astyanax_goyanensis_1:1.0000005e-06,Characidae_Astyanax_goyanensis_2:0.001597247647)99:1.143133283,(Characidae_Astyanax_gymnodontus_1:0.001577604996,Characidae_Astyanax_longirhinus_1:0.001636526005)98:1.132143384,(Characidae_Astyanax_dissimilis_2:0.00165620314,Characidae_Astyanax_dissimilis_1:0.001565514846,Characidae_Astyanax_dissimilis_3:0.00477833106)97:1.122255155,((Characidae_Astyanax_xiru_1:0.009932460752,Characidae_Astyanax_cremnobates_1:0.004657780909)84:0.003041290051,((Characidae_Astyanax_serratus_1:0.001601083228,Characidae_Astyanax_serratus_3:0.01307919184,Characidae_Astyanax_serratus_2:0.006427159506,Characidae_Astyanax_laticeps_1:1.0000005e-06)92:0.001206165045,Characidae_Astyanax_brachypterygium_1:0.01373097448)93:0.006908651616)80:1.119428559,(Characidae_Hasemania_kalunga_1:1.0000005e-06,Characidae_Hasemania_kalunga_2:0.00426386754)100:1.142254307,(Characidae_Hyphessobrycon_balbus_1:0.001661507891,Characidae_Hyphessobrycon_balbus_2:1.0000005e-06)100:1.124532422,Characidae_Hasemania_crenuchoides_3:1.112588961,(Characidae_Astyanax_henseli_1:0.04250567395,(Characidae_Astyanax_saguazu_3:0.00159912114,Characidae_Astyanax_saguazu_1:0.003196305751,Characidae_Astyanax_saguazu_2:1.0000005e-06)100:0.02157329107)97:1.122701525,(Characidae_Astyanax_bagual_1:0.01783844585,(Characidae_Astyanax_douradilho_1:1.0000005e-06,Characidae_Astyanax_douradilho_2:1.0000005e-06)100:0.03972604325)100:1.132882363,(Characidae_Hyphessobrycon_bifasciatus_2:1.0000005e-06,Characidae_Hyphessobrycon_bifasciatus_1:1.0000005e-06)100:1.144413781,Characidae_Gymnocharacinus_bergii_1:1.193695119,((Characidae_Astyanax_magdalenae_1:0.01564696249,(Characidae_Astyanax_magdalenae_2:0.001424361065,Characidae_Astyanax_gisleni_1:0.01227444013)73:1.0000005e-06)100:0.1043636104,Characidae_Ctenobrycon_spilurus_1:0.09415782905)73:1.120371995,((Characidae_Psellogrammus_kennedyi_2:1.0000005e-06,Characidae_Psellogrammus_kennedyi_1:1.0000005e-06)100:0.01591793276,(Characidae_Ctenobrycon_hauxwellianus_1:0.01720377109,Characidae_Ctenobrycon_hauxwellianus_2:0.004574255959)88:0.002890853055)100:1.1544199,(Characidae_Astyanax_bopiensis_1:0.05879907158,(Characidae_Astyanax_boliviensis_2:1.0000005e-06,Characidae_Astyanax_boliviensis_1:1.0000005e-06)100:0.02171208633)99:1.140555119,(Characidae_Inpaichthys_kerri_3:1.0000005e-06,(Characidae_Inpaichthys_kerri_2:1.0000005e-06,Characidae_Inpaichthys_kerri_1:1.0000005e-06)100:1.0000005e-06)100:1.199127799,(Characidae_Pseudochalceus_kyburzi_1:0.02706254176,(Characidae_Carlana_eigenmanni_1:0.08158562142,Characidae_Carlana_eigenmanni_2:0.01649141999)100:0.08253506254,(Characidae_Nematobrycon_palmeri_1:0.01112906673,(Characidae_Nematobrycon_palmeri_2:1.0000005e-06,Characidae_Nematobrycon_palmeri_3:1.0000005e-06)100:0.03830684463)100:0.06777727728)80:1.05283211,(Characidae_Stygichthys_typhlops_2:0.1242162521,((Characidae_Deuterodon_pedri_2:1.0000005e-06,Characidae_Deuterodon_singularis_2:1.0000005e-06)100:0.005840243353,Characidae_Deuterodon_pedri_1:1.0000005e-06)100:0.08859021733,(Characidae_Astyanax_pelecus_1:0.04369158482,(Characidae_Astyanax_intermedius_1:0.001556341695,(Characidae_Astyanax_intermedius_2:1.0000005e-06,Characidae_Astyanax_intermedius_3:0.001629425821)97:0.003369316973)100:0.03313835683,(Characidae_Astyanax_giton_3:0.006996980504,Characidae_Astyanax_giton_2:0.001543922089,Characidae_Astyanax_giton_1:0.001745502872)87:0.0320846439,Characidae_Astyanax_scabripinnis_2:0.03087055674,Characidae_Astyanax_scabripinnis_1:0.03087055674,Characidae_Astyanax_jenynsii_1:0.04087879771,Characidae_Astyanax_hastatus_1:0.05858157495,((Characidae_Astyanax_taeniatus_2:1.0000005e-06,Characidae_Astyanax_taeniatus_1:1.0000005e-06)100:0.01711185332,Characidae_Astyanax_janeiroensis_1:0.001579124094)75:0.03597797054,(Characidae_Astyanax_ribeirae_2:1.0000005e-06,Characidae_Astyanax_ribeirae_1:1.0000005e-06)100:0.05844962732,(((Characidae_Deuterodon_langei_1:1.0000005e-06,Characidae_Deuterodon_supparis_1:0.001627279697,Characidae_Deuterodon_langei_3:0.004940674714)75:0.001605724703,Characidae_Deuterodon_langei_2:0.003297811036)96:0.003719163668,((Characidae_Deuterodon_stigmaturus_2:1.0000005e-06,Characidae_Deuterodon_stigmaturus_1:1.0000005e-06)100:0.003494657114,Characidae_Deuterodon_singularis_1:0.005050083697)95:0.01164042117)73:0.04604610926,(Characidae_Hyphessobrycon_luetkenii_2:1.0000005e-06,Characidae_Hyphessobrycon_luetkenii_1:0.001624860042)100:0.05823181325,(Characidae_Deuterodon_parahybae_2:0.001635905641,Characidae_Deuterodon_parahybae_1:1.0000005e-06)100:0.03622080584,(Characidae_Astyanax_burgerai_1:0.001726501362,Characidae_Astyanax_burgerai_3:0.005188889576,Characidae_Astyanax_burgerai_2:1.0000005e-06)99:0.04144031365,Characidae_Astyanax_microschemos_1:0.05497586379,Characidae_Astyanax_hamatilis_1:0.05776573518)97:0.06691713962)91:1.052686315,(Characidae_Astyanax_mutator_1:0.04726107366,(Characidae_Astyanax_mutator_3:0.003815953658,Characidae_Astyanax_mutator_2:1.0000005e-06)99:0.05818930138)94:1.076901225,Characidae_Jupiaba_polylepis_1:1.162514451,Characidae_Jupiaba_anteroides_1:1.115153135,((Characidae_Hollandichthys_multifasciatus_1:0.04319179676,((Characidae_Rachoviscus_crassiceps_2:1.0000005e-06,Characidae_Rachoviscus_crassiceps_1:0.006676782397)100:0.05986146837,(Characidae_Rachoviscus_graciliceps_2:0.008463910281,Characidae_Rachoviscus_graciliceps_1:0.02337465525)100:0.02801673753)95:0.02495403021)80:0.02088071651,(Characidae_Hyphessobrycon_flammeus_1:0.03058844044,(Characidae_Hyphessobrycon_itaparicensis_2:1.0000005e-06,Characidae_Hyphessobrycon_itaparicensis_1:0.001645540323)99:0.03386562756)99:0.058512175)94:1.059928629,(Characidae_Coptobrycon_bilineatus_1:0.1787643851,Characidae_Stygichthys_typhlops_1:0.08123336472)74:1.03149694,(Characidae_Myxiops_aphos_1:0.05592202642,(Characidae_Probolodus_heterostomus_2:0.001925568891,(Characidae_Probolodus_heterostomus_3:1.0000005e-06,Characidae_Probolodus_heterostomus_1:1.0000005e-06)98:0.002275285703)100:0.04110240254,(Characidae_Deuterodon_iguape_1:1.0000005e-06,Characidae_Deuterodon_iguape_2:1.0000005e-06)100:0.07374888688)79:1.083514074,Characidae_Bryconamericus_orinocoensis_1:1.166202651,(Characidae_Thayeria_ifati_1:1.0000005e-06,(Characidae_Thayeria_obliqua_2:1.0000005e-06,Characidae_Thayeria_obliqua_1:1.0000005e-06)100:1.0000005e-06)92:1.106109695,((Characidae_Bario_steindachneri_1:0.109022829,(((Characidae_Moenkhausia_australis_1:1.0000005e-06,Characidae_Moenkhausia_australe_1:1.0000005e-06)100:0.02094862048,Characidae_Moenkhausia_forestii_1:0.06178547024)100:0.0776816611,(Characidae_Moenkhausia_oligolepis_2:0.0898730739,Characidae_Moenkhausia_oligolepis_3:0.02867219937,Characidae_Moenkhausia_oligolepis_1:0.01123819152)94:0.1204216187,(Characidae_Moenkhausia_sanctaefilomenae_1:0.02410785748,(Characidae_Moenkhausia_sanctaefilomenae_2:1.0000005e-06,Characidae_Moenkhausia_sanctaefilomenae_3:0.00254864154)78:0.01597897563)81:0.06120565216)89:0.01363050033)93:0.03583617423,Characidae_Moenkhausia_cosmops_1:0.1104971236)90:1.016878745,(Characidae_Hyphessobrycon_reticulatus_1:1.0000005e-06,Characidae_Hyphessobrycon_reticulatus_2:1.0000005e-06)100:1.096589538,((Characidae_Protocheirodon_pi_1:0.1976664766,(((Characidae_Pseudocheirodon_terrabae_1:0.0544515072,(Characidae_Pseudocheirodon_arnoldi_1:1.0000005e-06,Characidae_Pseudocheirodon_arnoldi_2:1.0000005e-06)100:0.02725027231)99:0.04147624719,(Characidae_Nanocheirodon_insignis_2:1.0000005e-06,Characidae_Nanocheirodon_insignis_1:1.0000005e-06)100:0.1605315349)98:0.02853637202,(((Characidae_Cheirodon_stenodon_3:1.0000005e-06,Characidae_Cheirodon_stenodon_2:1.0000005e-06)100:0.00598248519,Characidae_Cheirodon_stenodon_1:0.02409248641)100:0.05637614287,(((Characidae_Odontostilbe_pequira_3:0.01477570049,Characidae_Odontostilbe_pequira_2:0.01512078421)74:0.002513053878,Characidae_Odontostilbe_pequira_1:0.0117284295)100:0.01886344587,(Characidae_Serrapinnus_heterodon_1:0.00773092896,Characidae_Serrapinnus_heterodon_2:0.006730821946)97:0.02386884896)100:0.05975787222,((Characidae_Aphyocheirodon_hemigrammus_1:0.002371418698,(Characidae_Aphyocheirodon_hemigrammus_2:1.0000005e-06,Characidae_Aphyocheirodon_hemigrammus_3:1.0000005e-06)90:0.0006458228528)100:0.08333242114,(Characidae_Acinocheirodon_melanogramma_2:0.008381694841,Characidae_Acinocheirodon_melanogramma_1:0.008042032212)100:0.02750796026)70:0.04295934291,((((Characidae_Odontostilbe_fugitiva_2:1.0000005e-06,Characidae_Odontostilbe_fugitiva_3:1.0000005e-06)100:0.03749609321,Characidae_Odontostilbe_fugitiva_1:0.01350847772)100:0.04240083031,(Characidae_Odontostilbe_paraguayensis_1:0.03059720377,Characidae_Odontostilbe_ecuadorensis_1:0.02980311146)98:0.02701679367,(Characidae_Serrapinnus_notomelas_3:0.02001426503,Characidae_Serrapinnus_notomelas_1:0.008365548838,Characidae_Serrapinnus_notomelas_2:0.01814664186)100:0.04026108942,(Characidae_Compsura_heterura_3:0.008646587549,(Characidae_Compsura_heterura_2:0.001663104994,Characidae_Compsura_heterura_1:0.004398194846)100:0.0102751669)100:0.06115018839,(Characidae_Serrapinnus_piaba_2:1.0000005e-06,Characidae_Serrapinnus_piaba_1:1.0000005e-06)100:0.07464394824,(Characidae_Serrapinnus_calliurus_1:1.0000005e-06,Characidae_Serrapinnus_calliurus_2:1.0000005e-06)100:0.042287392,Characidae_Serrapinnus_kriegi_1:0.05165926573)100:0.03086746204,(Characidae_Odontostilbe_pulchra_1:0.007951016388,Characidae_Odontostilbe_splendida_1:0.02240873995)100:0.07624125668)98:0.03522953827,(((Characidae_Kolpotocheirodon_theloura_1:1.0000005e-06,Characidae_Kolpotocheirodon_theloura_2:1.0000005e-06)100:0.0337400313,(Characidae_Kolpotocheirodon_figueiredoi_1:0.003776673097,Characidae_Kolpotocheirodon_figueiredoi_2:0.001308648766)100:0.03414507723)96:0.01411815602,((Characidae_Macropsobrycon_uruguayanae_1:1.0000005e-06,Characidae_Macropsobrycon_uruguayanae_2:1.0000005e-06)100:1.0000005e-06,Characidae_Macropsobrycon_uruguayanae_3:0.01563858602)100:0.06018676543)82:0.01150773717)100:0.0473659655,((((Characidae_Cheirodon_ibicuhiensis_3:1.0000005e-06,Characidae_Cheirodon_ibicuhiensis_1:0.0006983884359)83:0.003195419523,Characidae_Cheirodon_ibicuhiensis_2:0.003329924015)100:0.01936226477,(((Characidae_Cheirodon_interruptus_2:0.008789917631,Characidae_Cheirodon_interruptus_1:0.004080671837)96:0.004458741715,(Characidae_Cheirodon_australe_1:0.00109257747,Characidae_Cheirodon_australe_2:0.03006015864)99:0.005941277869)99:0.007718678201,(Characidae_Cheirodon_kiliani_2:0.004891595228,Characidae_Cheirodon_kiliani_1:0.006725764618,Characidae_Cheirodon_kiliani_3:0.01025478542)100:0.01003740232)100:0.01277893349)100:0.02357023996,(Characidae_Heterocheirodon_yatai_2:1.0000005e-06,Characidae_Heterocheirodon_yatai_1:1.0000005e-06)100:0.04166863418)100:0.0752376508,((Characidae_Prodontocharax_melanotus_1:1.0000005e-06,Characidae_Prodontocharax_melanotus_2:1.0000005e-06)100:0.06702051816,((Characidae_Saccoderma_melanostigma_2:1.0000005e-06,Characidae_Saccoderma_melanostigma_1:1.0000005e-06)100:0.04732666144,((Characidae_Odontostilbe_dialeptura_1:1.0000005e-06,(Characidae_Odontostilbe_dialeptura_2:0.0032519781,Characidae_Odontostilbe_dialeptura_3:1.0000005e-06)83:1.0000005e-06)100:0.03307089925,Characidae_Compsura_gorgonae_1:0.02295503342,(Characidae_Odontostilbe_mitoptera_2:0.003237344622,Characidae_Odontostilbe_mitoptera_1:1.0000005e-06)96:0.006695924685)100:0.02619102525)99:0.05112011035)75:0.02210192965)97:0.04062823062)96:0.05575217946,(((((Characidae_Aphyocharax_nattereri_2:1.0000005e-06,Characidae_Aphyocharax_nattereri_1:1.0000005e-06)100:0.1464175562,((Characidae_Aphyocharax_pusillus_2:0.004758095448,Characidae_Aphyocharax_pusillus_1:0.04232157288)97:0.03004291804,(Characidae_Aphyocharax_rathbuni_2:1.0000005e-06,Characidae_Aphyocharax_rathbuni_1:1.0000005e-06)100:0.08154749446,(Characidae_Aphyocharax_dentatus_2:1.0000005e-06,Characidae_Aphyocharax_dentatus_1:1.0000005e-06)99:0.08608041533,(Characidae_Aphyocharax_anisitsi_1:0.007226246991,Characidae_Aphyocharax_anisitsi_2:0.007328172535,Characidae_Aphyocharax_anisitsi_3:0.005974432796)100:0.0718954656)98:0.06806579623)96:0.02793345735,((Characidae_Prionobrama_filigera_2:1.0000005e-06,Characidae_Prionobrama_filigera_1:1.0000005e-06)100:0.009116455012,(Characidae_Prionobrama_paraguayensis_1:0.1250314179,(Characidae_Prionobrama_paraguayensis_2:1.0000005e-06,Characidae_Prionobrama_paraguayensis_3:1.0000005e-06)100:0.04272945302)97:0.01150239753)100:0.06220030569)97:0.08477103601,((Characidae_Paragoniates_alburnus_2:0.103850634,Characidae_Paragoniates_alburnus_1:0.05448510156)99:0.06422794954,((Characidae_Xenagoniates_bondi_1:0.06808128009,Characidae_Leptagoniates_steindachneri_1:0.08129057346)100:0.03652856896,Characidae_Phenagoniates_macrolepis_1:0.1233924367)96:0.0351590865)99:0.04553303586)87:0.02053650995,Characidae_Aphyocharacidium_bolivianum_1:0.1451454014)86:0.03371981971)80:0.9237254802,(Characidae_Microschemobrycon_melanotus_1:0.05982066647,Characidae_Microschemobrycon_casiquiare_1:0.04696683511)100:1.053713974,(((((Characidae_Roeboides_bussingi_1:0.007932923454,Characidae_Roeboides_loftini_1:0.01781532689,(Characidae_Roeboides_guatemalensis_2:1.0000005e-06,Characidae_Roeboides_guatemalensis_1:1.0000005e-06)99:0.01452855134,Characidae_Roeboides_occidentalis_1:0.001534784195)80:0.009724414432,(Characidae_Roeboides_carti_2:1.0000005e-06,Characidae_Roeboides_carti_1:0.001603494407)100:0.03884110988)87:0.0120810305,((Characidae_Roeboides_ilseae_1:0.004954684664,Characidae_Roeboides_ilseae_2:0.009964937054)99:0.01020832247,(Characidae_Roeboides_bouchellei_1:0.002372162312,Characidae_Roeboides_bouchellei_2:0.001601430545)96:0.004912061833)99:0.02559345978)100:0.1048194014,((Characidae_Charax_stenopterus_3:0.03612079547,(Characidae_Charax_stenopterus_2:0.01000676706,Characidae_Charax_stenopterus_1:0.009264827343)100:0.02300632309)100:0.05224502921,((Characidae_Charax_caudimaculatus_1:1.0000005e-06,((Characidae_Charax_leticiae_2:1.0000005e-06,Characidae_Charax_leticiae_1:1.0000005e-06)100:1.0000005e-06,Characidae_Charax_leticiae_3:0.0009552306034)100:0.03752771237,Characidae_Charax_michaeli_1:0.003665042643)99:0.02747033567,Characidae_Charax_tectifer_1:0.1004340685)81:0.02865967565,((Characidae_Roeboides_myersii_1:1.0000005e-06,Characidae_Roeboides_myersii_2:0.001994641922)100:0.07048157511,(Characidae_Roeboides_xenodon_1:1.0000005e-06,Characidae_Roeboides_xenodon_2:0.003249308178)100:0.04397985976,(Characidae_Roeboides_descalvadensis_2:1.0000005e-06,Characidae_Roeboides_descalvadensis_1:0.00110143442,Characidae_Roeboides_descalvadensis_3:0.00110143442)100:0.06922053402)90:0.02370234607)93:0.01960698562)98:0.02799178631,(Characidae_Cynopotamus_amazonum_1:0.08899040838,(Characidae_Cynopotamus_magdalenae_1:0.0122488988,Characidae_Cynopotamus_venezuelae_1:0.01928961662)74:0.07817207202,((Characidae_Galeocharax_gulo_2:0.001876993388,Characidae_Galeocharax_gulo_1:1.0000005e-06)100:0.01177047469,(Characidae_Galeocharax_humeralis_3:0.001627848674,Characidae_Galeocharax_humeralis_2:2.000001e-06,Characidae_Galeocharax_humeralis_1:0.00163289397)83:0.002419490133)99:0.08765001407,(Characidae_Acestrocephalus_sardina_1:1.0000005e-06,Characidae_Acestrocephalus_sardina_2:1.0000005e-06)100:0.1243871382,(Characidae_Cynopotamus_argenteus_1:1.0000005e-06,Characidae_Cynopotamus_argenteus_2:0.001618144044)99:0.1235553707)81:0.03480038441)89:0.9948813623,(Characidae_Phenacogaster_calverti_3:0.02931971653,(Characidae_Phenacogaster_calverti_2:1.0000005e-06,Characidae_Phenacogaster_calverti_1:1.0000005e-06)100:0.02451110148)74:1.065485489,(Characidae_Tetragonopterus_georgiae_1:0.1241937386,((Characidae_Tetragonopterus_rarus_1:0.01990295887,Characidae_Tetragonopterus_rarus_3:0.02483826142,Characidae_Tetragonopterus_rarus_2:0.01650071888)100:0.05537727483,((Characidae_Tetragonopterus_denticulatus_2:0.001528881455,Characidae_Tetragonopterus_denticulatus_1:0.003878071739)100:0.0650997435,(Characidae_Tetragonopterus_anostomus_3:2.000001e-06,Characidae_Tetragonopterus_anostomus_2:0.0005920972086,Characidae_Tetragonopterus_anostomus_1:1.0000005e-06)100:0.04510779079)100:0.08472843711,(((Characidae_Tetragonopterus_argenteus_3:0.02095306367,Characidae_Tetragonopterus_argenteus_2:0.004954835448)79:0.00908428478,Characidae_Tetragonopterus_argenteus_1:0.01537973865)100:0.04674415987,((Characidae_Tetragonopterus_chalceus_1:0.009348233039,Characidae_Tetragonopterus_chalceus_2:0.006575660567)100:0.03424228058,(Characidae_Tetragonopterus_carvalhoi_2:0.001868539127,Characidae_Tetragonopterus_carvalhoi_3:0.002430527325,Characidae_Tetragonopterus_carvalhoi_1:0.0007992354731)100:0.06231933749,(Characidae_Tetragonopterus_araguaiensis_2:0.005707546805,Characidae_Tetragonopterus_araguaiensis_1:0.00181279405)100:0.0994065732)73:0.01515383448)85:0.04616240397)90:0.02824613802)95:0.9761392206,(Characidae_Roeboexodon_guyanensis_1:0.1154655259,(Characidae_Exodon_paradoxus_2:0.01694603166,Characidae_Exodon_paradoxus_1:0.02200821196)100:0.07875510941)92:1.02360001,(((Characidae_Eretmobrycon_brevirostris_2:1.0000005e-06,Characidae_Eretmobrycon_brevirostris_1:1.0000005e-06)100:0.05061206234,(((Characidae_Eretmobrycon_scleroparius_2:0.00763156373,Characidae_Eretmobrycon_scleroparius_1:0.006899207519)98:0.008451820296,(Characidae_Eretmobrycon_bayano_2:1.0000005e-06,Characidae_Eretmobrycon_bayano_1:1.0000005e-06)100:0.0206620708,(Characidae_Eretmobrycon_terrabensis_3:0.002358567436,Characidae_Eretmobrycon_terrabensis_1:0.002311019055,Characidae_Eretmobrycon_terrabensis_2:0.004943539192)92:0.007391762296,(Characidae_Eretmobrycon_gonzalezi_2:1.0000005e-06,Characidae_Eretmobrycon_gonzalezi_1:1.0000005e-06)100:0.01210364246)83:0.01486001617,(Characidae_Eretmobrycon_dahli_3:0.00253428097,Characidae_Eretmobrycon_dahli_2:0.01972466254,Characidae_Eretmobrycon_guaytarae_1:0.001454036794,Characidae_Eretmobrycon_dahli_1:0.002592314193)93:0.03566714901,(Characidae_Eretmobrycon_peruanus_2:0.0007275579178,Characidae_Eretmobrycon_peruanus_1:1.0000005e-06)99:0.04077502559,(Characidae_Eretmobrycon_emperador_1:0.01121805173,Characidae_Eretmobrycon_emperador_2:0.01368796439,Characidae_Eretmobrycon_emperador_3:0.02141911015,Characidae_Eretmobrycon_ichoensis_1:0.02472049732)94:0.02380352544,Characidae_Eretmobrycon_miraensis_1:0.01124957014)71:0.007828257696)99:0.04927359496,(Characidae_Markiana_nigripinnis_1:0.002074131293,(Characidae_Markiana_nigripinnis_2:0.001676329545,Characidae_Markiana_nigripinnis_3:1.0000005e-06)96:1.0000005e-06)100:0.1461992619)89:0.9609248431,(((Characidae_Tyttocharax_tambopatensis_2:0.06784031439,Characidae_Tyttocharax_tambopatensis_1:0.06811420649)99:0.103895557,(((Characidae_Tyttocharax_madeirae_2:1.0000005e-06,Characidae_Tyttocharax_madeirae_1:1.0000005e-06)100:0.01390600216,(Characidae_Xenurobrycon_polyancistrus_2:1.0000005e-06,Characidae_Xenurobrycon_polyancistrus_1:0.001580431654)100:0.0190807188)94:0.007375509931,(Characidae_Xenurobrycon_coracoralinae_1:0.06012297838,(Characidae_Xenurobrycon_heterodon_3:0.04618775925,(Characidae_Xenurobrycon_heterodon_2:0.002410937501,Characidae_Xenurobrycon_heterodon_1:0.003923276968)100:0.03368145647)89:0.01547307858)81:0.005606545912)86:0.01798297156)81:0.02236016875,(Characidae_Xenurobrycon_pteropus_1:1.0000005e-06,Characidae_Xenurobrycon_pteropus_2:1.0000005e-06)100:0.07998007233)79:1.059695996,Characidae_Tyttocharax_cochui_1:1.21715961,((((Characidae_Pseudocorynopoma_heterandria_1:1.0000005e-06,(Characidae_Pseudocorynopoma_heterandria_2:1.0000005e-06,Characidae_Pseudocorynopoma_heterandria_3:1.0000005e-06)100:1.0000005e-06)100:0.02722661261,(Characidae_Pseudocorynopoma_doriae_2:0.01879599112,(Characidae_Pseudocorynopoma_doriae_3:0.1171829658,Characidae_Pseudocorynopoma_doriae_1:0.002256526218)88:0.01511052508)88:0.01354911106)86:0.05261161761,Characidae_Chrysobrycon_myersi_2:0.007013558519,Characidae_Chrysobrycon_myersi_1:0.02454168496,((Characidae_Gephyrocharax_valencia_1:0.02095980337,(((Characidae_Gephyrocharax_chocoensis_3:0.002600629036,Characidae_Gephyrocharax_chocoensis_2:0.006659008934)88:0.002211087698,Characidae_Gephyrocharax_chocoensis_1:0.008151199506)88:0.005616736116,((Characidae_Gephyrocharax_intermedius_2:0.0007942611792,Characidae_Gephyrocharax_intermedius_1:0.0009887225983)99:0.007575725087,(Characidae_Gephyrocharax_atracaudatus_3:0.004344822871,Characidae_Gephyrocharax_atracaudatus_2:0.003101943378,Characidae_Gephyrocharax_atracaudatus_1:0.004139718567)73:0.001228915703)98:0.01142044974)85:0.02855071797)84:0.02188063508,(Characidae_Corynopoma_riisei_2:1.0000005e-06,Characidae_Corynopoma_riisei_1:0.003624615251,Characidae_Corynopoma_riisei_3:0.01076637727)100:0.05822570517)84:0.02732079902)86:0.03804742878,(((Characidae_Glandulocauda_caerulea_1:1.0000005e-06,Characidae_Glandulocauda_caerulea_3:0.001387654022,Characidae_Glandulocauda_caerulea_2:0.001387654022)100:0.04403016029,((Characidae_Mimagoniates_sylvicola_2:0.01216312739,(Characidae_Mimagoniates_sylvicola_1:0.001388620942,Characidae_Mimagoniates_sylvicola_3:0.001434755103)100:0.006737051348)99:0.02250588326,(((Characidae_Mimagoniates_microlepis_2:0.003648998875,Characidae_Mimagoniates_microlepis_1:0.01671413904)93:0.02647419571,Characidae_Mimagoniates_microlepis_3:0.02181429105)97:0.03039608421,(Characidae_Mimagoniates_lateralis_3:0.0009962452731,(Characidae_Mimagoniates_lateralis_1:1.0000005e-06,Characidae_Mimagoniates_lateralis_2:1.0000005e-06)100:0.005271442406)100:0.02962393862,(((Characidae_Mimagoniates_inequalis_3:1.0000005e-06,Characidae_Mimagoniates_inequalis_2:1.0000005e-06)99:0.01452260879,Characidae_Mimagoniates_inequalis_1:1.0000005e-06)97:0.009352896752,(Characidae_Mimagoniates_rheocharis_3:0.002034651525,(Characidae_Mimagoniates_rheocharis_2:0.002998086967,Characidae_Mimagoniates_rheocharis_1:0.0010899221)97:0.007371918091)86:0.005883445947)100:0.01817612522)80:0.01059936429)99:0.02333811893)91:0.01736803058,(((Characidae_Glandulocauda_melanopleura_3:1.0000005e-06,Characidae_Glandulocauda_melanopleura_2:1.0000005e-06)100:0.005736283563,Characidae_Glandulocauda_melanopleura_1:0.001896161183)100:0.04106981827,(Characidae_Lophiobrycon_weitzmani_2:0.005929727434,(Characidae_Lophiobrycon_weitzmani_3:1.0000005e-06,Characidae_Lophiobrycon_weitzmani_1:0.005489919659)81:0.007240177401)100:0.05974899041)72:0.007105385473)97:0.04734188143,(((Characidae_Planaltina_britskii_3:1.0000005e-06,(Characidae_Planaltina_britskii_2:1.0000005e-06,Characidae_Planaltina_britskii_1:1.0000005e-06)100:0.006436698165)93:0.01186058923,((Characidae_Lepidocharax_burnsi_1:0.001667611109,Characidae_Lepidocharax_burnsi_2:0.006361923654)100:0.004488552989,(Characidae_Planaltina_myersi_2:1.0000005e-06,Characidae_Planaltina_myersi_1:1.0000005e-06)100:0.01740726908)94:0.008113612975)99:0.06485293568,(Characidae_Carlastyanax_aurocaudatus_1:0.07023374268,((Characidae_Creagrutus_affinis_1:0.02394993259,(Characidae_Creagrutus_magdalenae_3:0.02395701747,(Characidae_Creagrutus_magdalenae_2:0.007106409328,Characidae_Creagrutus_magdalenae_1:0.003252926921)100:0.02655889319)95:0.01973722077)70:0.003642224741,(Characidae_Creagrutus_brevipinnis_2:1.0000005e-06,Characidae_Creagrutus_brevipinnis_1:1.0000005e-06)100:0.02331747867)99:0.0663986833,((Characidae_Creagrutus_phasma_1:0.02594961612,(Characidae_Creagrutus_maxillaris_2:0.01226961766,Characidae_Creagrutus_maxillaris_1:1.0000005e-06)100:0.03707254623)75:0.007093072984,Characidae_Creagrutus_bolivari_1:0.03713153194)70:0.03896023007,Characidae_Creagrutus_meridionalis_1:0.1228788929,(Characidae_Creagrutus_flavescens_1:0.02194540466,(Characidae_Creagrutus_muelleri_2:0.003164496386,Characidae_Creagrutus_muelleri_1:1.0000005e-06)100:0.02984635996)73:0.05374101199,((Characidae_Creagrutus_ignotus_1:0.01101138916,Characidae_Creagrutus_petilus_1:0.02637707833)100:0.05494195053,Characidae_Creagrutus_atrisignum_1:0.06508870937,Characidae_Creagrutus_britskii_1:0.03700317506,((Characidae_Creagrutus_barrigai_3:0.02552587193,(Characidae_Creagrutus_barrigai_1:0.007165301404,Characidae_Creagrutus_barrigai_2:0.01423400106)100:0.03451664367)99:0.0173443671,(Characidae_Creagrutus_seductus_1:1.0000005e-06,Characidae_Creagrutus_seductus_2:0.000905057583)100:0.02055494082)98:0.02631427962,(Characidae_Creagrutus_paraguayensis_1:0.001719599367,Characidae_Creagrutus_paraguayensis_3:0.001149194792,Characidae_Creagrutus_paraguayensis_2:0.0005850938158)99:0.05042010114,Characidae_Creagrutus_beni_1:0.05234489466,Characidae_Creagrutus_zephyrus_1:0.1299364365)73:0.060109325,Characidae_Creagrutus_melanzonus_1:0.09594915696,(((Characidae_Creagrutus_ungulus_2:1.0000005e-06,Characidae_Creagrutus_ungulus_1:1.0000005e-06)100:0.02346159306,((Characidae_Creagrutus_pila_1:0.001109575731,Characidae_Creagrutus_changae_1:1.0000005e-06)100:0.01683603423,(Characidae_Creagrutus_occidaneus_3:1.0000005e-06,(Characidae_Creagrutus_occidaneus_2:0.001440073623,Characidae_Creagrutus_occidaneus_1:0.007861111524)90:0.006265351119)91:0.009004840188)86:0.02084733717)81:0.0113572378,(Characidae_Creagrutus_peruanus_1:1.0000005e-06,Characidae_Creagrutus_peruanus_2:1.0000005e-06)100:0.1130222246)80:0.04238553009)94:0.03140297316,Characidae_Knodus_smithi_1:0.1592409317,Characidae_Knodus_smithi_2:0.1146766773,(Characidae_Knodus_tanaothoros_2:1.0000005e-06,Characidae_Knodus_tanaothoros_1:1.0000005e-06)99:0.13215833,Characidae_Knodus_moenkhausii_1:0.1450121252,(Characidae_Knodus_chapadae_2:0.009936984357,Characidae_Knodus_chapadae_1:0.01257791308)82:0.1266151543,(Characidae_Knodus_victoriae_3:1.0000005e-06,Characidae_Knodus_victoriae_2:0.00161625391,Characidae_Knodus_victoriae_1:2.000001e-06)99:0.1757297815,(Characidae_Knodus_orteguasae_1:0.03594795507,Characidae_Knodus_orteguasae_2:0.006386514958)97:0.1531966653,Characidae_Knodus_macarenae_1:0.1460248214,((Characidae_Knodus_alpha_3:0.004050254778,Characidae_Knodus_alpha_2:1.0000005e-06)100:0.006025284719,Characidae_Knodus_alpha_1:0.01021948734)100:0.145828376,(((Characidae_Knodus_cismontanus_2:1.0000005e-06,Characidae_Knodus_cismontanus_1:0.002227030332)93:0.009591556494,(Characidae_Knodus_deuterodonoides_1:0.0009494934252,Characidae_Knodus_deuterodonoides_2:0.001880543136)100:0.03089582957,(Characidae_Knodus_meridae_2:1.0000005e-06,Characidae_Knodus_meridae_1:1.0000005e-06)100:0.02315227807)95:0.02217497768,Characidae_Knodus_cinarucoense_1:0.0115368946)92:0.09903249289,(Characidae_Knodus_megalops_1:0.04040042005,((Characidae_Knodus_borki_2:0.001629662115,Characidae_Knodus_borki_1:0.001629662115,Characidae_Knodus_borki_3:1.0000005e-06)99:0.0334102377,(Characidae_Knodus_hypopterus_1:0.01045403566,Characidae_Knodus_hypopterus_2:0.01362179959)99:0.02604156257)82:0.0125272049)78:0.09720356068,Characidae_Knodus_breviceps_1:0.0919155634,(Characidae_Knodus_heteresthes_1:0.04548627448,(Characidae_Knodus_heteresthes_2:0.001218809026,Characidae_Knodus_heteresthes_3:0.002886290152)100:0.02297320535)99:0.1079729574,((Characidae_Rhinobrycon_negrensis_2:1.0000005e-06,Characidae_Rhinobrycon_negrensis_1:0.001700589627)92:0.01353024961,Characidae_Rhinobrycon_negrensis_3:0.007337503076)82:0.08394889992,(((Characidae_Attonitus_irisae_2:1.0000005e-06,Characidae_Attonitus_irisae_1:1.0000005e-06)78:1.0000005e-06,Characidae_Attonitus_irisae_3:1.0000005e-06)100:0.06539085488,(Characidae_Attonitus_bounites_1:0.05821481433,(Characidae_Attonitus_ephimeros_2:1.0000005e-06,Characidae_Attonitus_ephimeros_1:0.003948382821)100:0.04514707505)98:0.01441966018)99:0.1025930071,Characidae_Boehlkea_fredcochui_1:0.134578561,((Characidae_Knodus_tiquiensis_3:1.0000005e-06,Characidae_Knodus_tiquiensis_1:1.0000005e-06)81:1.0000005e-06,Characidae_Knodus_tiquiensis_2:1.0000005e-06)100:0.1587157592,(Characidae_Ceratobranchia_obtusirostris_1:0.03450438675,(Characidae_Ceratobranchia_delotaenia_2:1.0000005e-06,Characidae_Ceratobranchia_delotaenia_1:1.0000005e-06)100:0.03027368532)98:0.1161080515,(Characidae_Bryconamericus_diaphanus_3:0.0007963443015,(Characidae_Bryconamericus_diaphanus_2:1.0000005e-06,Characidae_Bryconamericus_diaphanus_1:1.0000005e-06)98:0.005998453623)100:0.1660132179,Characidae_Bryconacidnus_pectinatus_1:0.1515684689,((Characidae_Piabarchus_stramineus_2:0.001885710958,Characidae_Piabarchus_stramineus_1:0.003028463962)100:0.00985535751,(Characidae_Piabarchus_analis_2:1.0000005e-06,Characidae_Piabarchus_analis_1:1.0000005e-06)100:0.03074544175)93:0.09817095535,Characidae_Piabina_thomasi_1:0.1162342318,((Characidae_Piabina_argentea_2:0.01047021454,(Characidae_Piabina_anhembi_3:0.0008717482677,Characidae_Piabina_anhembi_2:0.0008744096489,Characidae_Piabina_anhembi_1:2.000001e-06)92:0.01141287756)89:0.00982810234,Characidae_Piabina_argentea_1:0.01718572237)86:0.1116178753,(Characidae_Diapoma_itaimbe_1:0.009313291109,(Characidae_Diapoma_dicropotamicus_1:1.0000005e-06,(Characidae_Diapoma_dicropotamicus_2:1.0000005e-06,Characidae_Diapoma_dicropotamicus_3:1.0000005e-06)78:1.0000005e-06)99:0.008655779075)93:0.102315275,(Characidae_Diapoma_alburnum_1:0.002944323778,(Characidae_Diapoma_alburnum_3:1.0000005e-06,Characidae_Diapoma_alburnum_2:0.001763899405)92:0.00164159813)99:0.1201346197,Characidae_Diapoma_lepiclastum_2:0.1148919393,Characidae_Diapoma_uruguayensis_1:0.1148919393,Characidae_Diapoma_lepiclastum_1:0.1139997499,(((Characidae_Diapoma_obi_3:1.0000005e-06,Characidae_Diapoma_obi_1:1.0000005e-06)77:1.0000005e-06,Characidae_Diapoma_obi_2:1.0000005e-06)80:0.0103830928,Characidae_Diapoma_guarani_2:0.02915722252,Characidae_Diapoma_guarani_1:0.03482404104)94:0.1411004933,(Characidae_Diapoma_alegretense_2:0.003227187496,Characidae_Diapoma_alegretense_1:1.0000005e-06)99:0.1584076506,(Characidae_Diapoma_speculiferum_1:0.002181691702,Characidae_Diapoma_speculiferum_2:0.001560562633,Characidae_Diapoma_speculiferum_3:2.000001e-06)97:0.1412433052,Characidae_Diapoma_terofali_2:0.1262274458,(Characidae_Diapoma_tipiaia_1:0.001735862931,Characidae_Diapoma_tipiaia_2:0.00344002571)98:0.1308416088,Characidae_Diapoma_pyrrhopteryx_1:0.1277711998,Characidae_Diapoma_terofali_1:0.1265265979,Characidae_Bryconamericus_turiuba_2:0.1502877881,Characidae_Bryconamericus_turiuba_1:0.1555709851,(Characidae_Bryconamericus_ornaticeps_1:0.06056139886,Characidae_Bryconamericus_microcephalus_1:0.03464639719,(((Characidae_Bryconamericus_rubropictus_1:0.006828360691,Characidae_Bryconamericus_iheringii_2:0.02764582956,Characidae_Bryconamericus_iheringii_1:0.01218908682,(Characidae_Bryconamericus_ikaa_2:0.001936095486,Characidae_Bryconamericus_ikaa_1:0.003714740346)97:0.006549685716,(Characidae_Bryconamericus_exodon_1:0.01080760457,(Characidae_Bryconamericus_exodon_2:1.0000005e-06,Characidae_Bryconamericus_exodon_3:1.0000005e-06)96:0.0009211879815)100:0.01345107872)93:0.01222071006,(Characidae_Bryconamericus_lethostigmus_1:1.0000005e-06,(Characidae_Bryconamericus_lethostigmus_3:0.0007462552929,Characidae_Bryconamericus_lethostigmus_2:1.0000005e-06)100:0.004355248513)100:0.02384198058,(Characidae_Bryconamericus_ecai_2:0.00342896977,Characidae_Bryconamericus_ecai_3:2.000001e-06,Characidae_Bryconamericus_ecai_1:0.00170855692)99:0.01373220347)78:0.005905487028,((Characidae_Bryconamericus_uporas_1:0.001273668484,(Characidae_Bryconamericus_maromba_2:1.0000005e-06,Characidae_Bryconamericus_maromba_1:1.0000005e-06)100:0.005560115455)100:0.01320552711,((Characidae_Bryconamericus_patriciae_3:1.0000005e-06,Characidae_Bryconamericus_patriciae_1:1.0000005e-06)99:0.003490788681,Characidae_Bryconamericus_patriciae_2:0.001610952192)99:0.009410891882)77:0.006277360407)83:0.01091338139)70:0.09685266935,(Characidae_Bryconamericus_pachacuti_1:1.0000005e-06,Characidae_Bryconamericus_pachacuti_2:1.0000005e-06)100:0.1483740437,(((Characidae_Hemibrycon_huambonicus_3:1.0000005e-06,Characidae_Hemibrycon_huambonicus_2:0.002712409493,Characidae_Hemibrycon_huambonicus_1:0.003620179752)97:0.01165500085,((Characidae_Hemibrycon_jelskii_1:0.01104746082,Characidae_Hemibrycon_jelskii_2:0.004185956758)98:0.01519321451,Characidae_Hemibrycon_beni_1:0.02053141236)80:0.002228746321)94:0.02606683425,(((Characidae_Hemibrycon_mikrostiktos_1:0.0126595104,Characidae_Hemibrycon_polyodon_1:0.005439746957)99:0.01496806601,((Characidae_Hemibrycon_taeniurus_2:0.005834146158,(Characidae_Hemibrycon_taeniurus_3:1.0000005e-06,Characidae_Hemibrycon_taeniurus_1:0.008376304228)90:0.002473804804)100:0.01413990035,Characidae_Hemibrycon_loisae_1:0.03198554155,(Characidae_Hemibrycon_metae_1:1.0000005e-06,Characidae_Hemibrycon_cristiani_1:1.0000005e-06)94:0.01517251324)99:0.01237772915)97:0.0116359577,(Characidae_Hemibrycon_helleri_1:0.03764450211,(Characidae_Hemibrycon_inambari_2:1.0000005e-06,Characidae_Hemibrycon_inambari_1:1.0000005e-06)100:0.02636088646)99:0.02115205103)72:0.01782556817,(((Characidae_Hemibrycon_virolinica_1:0.001449420785,Characidae_Hemibrycon_dariensis_1:0.001953894607,Characidae_Hemibrycon_dariensis_2:0.006349142145,Characidae_Hemibrycon_dariensis_3:0.007324593602)89:0.005236090601,(Characidae_Hemibrycon_multiradiatus_1:0.004056703524,Characidae_Hemibrycon_raqueliae_1:0.007872360658)73:0.00382732916)100:0.05067622491,(Characidae_Hemibrycon_dentatus_1:0.006067966917,((Characidae_Hemibrycon_jabonero_1:1.0000005e-06,(Characidae_Hemibrycon_jabonero_3:1.0000005e-06,Characidae_Hemibrycon_jabonero_2:0.001805706814)74:1.0000005e-06)88:0.008387937669,Characidae_Hemibrycon_andresoi_1:0.02096571532,Characidae_Bryconamericus_caldasi_1:0.01497552458)87:0.02501871973,((Characidae_Hemibrycon_boquiae_1:0.0007314323869,Characidae_Hemibrycon_caucanus_1:0.0007207400263,Characidae_Hemibrycon_brevispini_1:0.001445554669,Characidae_Hemibrycon_galvisi_2:0.001446554669,Characidae_Hemibrycon_galvisi_1:0.001446554669,Characidae_Hemibrycon_brevispini_3:0.0007227400273,Characidae_Hemibrycon_brevispini_2:0.0007217400268)99:0.02196022642,(Characidae_Hemibrycon_arilepis_1:0.003965949378,Characidae_Hemibrycon_plutarcoi_1:0.001611939882)87:0.01191026797,Characidae_Hemibrycon_foncensis_1:0.01532531674,Characidae_Hemibrycon_tolimae_1:0.03248471707)86:0.0130321332)97:0.01376013083)93:0.0226368389,(Characidae_Acrobrycon_ipanquianus_2:1.0000005e-06,Characidae_Acrobrycon_ipanquianus_1:1.0000005e-06)100:0.04770716429)97:0.01564337579)73:0.02017213861,(Characidae_Argopleura_magdalenensis_1:0.03706711197,(Characidae_Argopleura_chocoensis_2:1.0000005e-06,Characidae_Argopleura_chocoensis_1:0.00739483704)100:0.02988096861)100:0.08419629097)70:0.9713955507,Acestrorhynchidae_Hoplocharax_goethei_1:1.06755281,Acestrorhynchidae_Heterocharax_macrolepis_1:1.149804059,(Acestrorhynchidae_Gnathocharax_steindachneri_1:1.0000005e-06,Acestrorhynchidae_Gnathocharax_steindachneri_2:1.0000005e-06)100:1.173543033,((Acestrorhynchidae_Gilbertolus_maracaiboensis_1:0.2504629898,Acestrorhynchidae_Roestes_ogilviei_1:0.1894905304)93:0.04881609042,(((Acestrorhynchidae_Acestrorhynchus_heterolepis_2:1.0000005e-06,Acestrorhynchidae_Acestrorhynchus_heterolepis_1:0.005865576479)100:0.3242363191,(((((Acestrorhynchidae_Acestrorhynchus_lacustris_2:1.0000005e-06,Acestrorhynchidae_Acestrorhynchus_lacustris_1:1.0000005e-06)89:1.0000005e-06,Acestrorhynchidae_Acestrorhynchus_lacustris_3:0.0008893360371)84:0.03841951998,(Acestrorhynchidae_Acestrorhynchus_altus_2:1.0000005e-06,Acestrorhynchidae_Acestrorhynchus_altus_1:0.002798850076,(Acestrorhynchidae_Acestrorhynchus_pantaneiro_2:1.0000005e-06,Acestrorhynchidae_Acestrorhynchus_pantaneiro_1:1.0000005e-06)100:0.007680064567)99:0.05684180178,Acestrorhynchidae_Acestrorhynchus_abbreviatus_1:0.04426524714)100:0.1110592706,(Acestrorhynchidae_Acestrorhynchus_falcatus_2:0.02530415467,(Acestrorhynchidae_Acestrorhynchus_falcatus_1:1.0000005e-06,Acestrorhynchidae_Acestrorhynchus_falcatus_3:1.0000005e-06)100:0.03364746254)100:0.1225992885)95:0.03648794024,((Acestrorhynchidae_Acestrorhynchus_grandoculis_1:0.06851695826,(Acestrorhynchidae_Acestrorhynchus_minimus_1:1.0000005e-06,Acestrorhynchidae_Acestrorhynchus_minimus_2:0.001724293528)100:0.08945545139)93:0.02917254661,((Acestrorhynchidae_Acestrorhynchus_microlepis_1:0.0007518702951,Acestrorhynchidae_Acestrorhynchus_microlepis_2:1.0000005e-06)100:0.06926019389,Acestrorhynchidae_Acestrorhynchus_britskii_1:0.08749834127)100:0.03964659369)97:0.03421118176)80:0.02104803386)83:0.02188797779,((Acestrorhynchidae_Acestrorhynchus_falcirostris_2:0.01866872507,Acestrorhynchidae_Acestrorhynchus_falcirostris_1:0.00915076885)100:0.2296086644,Acestrorhynchidae_Acestrorhynchus_nasutus_1:0.1056712656)92:0.05869125263)96:0.06875753072)89:0.9959667889,(Tarumaniidae_Tarumania_walkerae_1:0.5099620468,(((Erythrinidae_Hoplias_misionera_2:0.003225148568,Erythrinidae_Hoplias_misionera_1:1.0000005e-06)99:0.02400914459,Erythrinidae_Hoplias_malabaricus_1:0.1090309914,(((Erythrinidae_Hoplias_microlepis_3:0.001978224412,(Erythrinidae_Hoplias_microlepis_2:1.0000005e-06,Erythrinidae_Hoplias_microlepis_1:1.0000005e-06)100:0.003486277985)100:0.04878532796,(Erythrinidae_Hoplias_mbigua_2:0.001598823075,Erythrinidae_Hoplias_mbigua_3:0.001601477295,Erythrinidae_Hoplias_mbigua_1:0.001600982173)100:0.01754487414)72:0.01247962357,Erythrinidae_Hoplias_intermedius_1:0.02346750439)80:0.03199115233)82:0.03361946771,(Erythrinidae_Hoplias_intermedius_2:0.05999339506,((Erythrinidae_Hoplias_australis_2:0.003224546194,(Erythrinidae_Hoplias_australis_3:1.0000005e-06,Erythrinidae_Hoplias_australis_1:1.0000005e-06)86:1.0000005e-06)100:0.03834807115,(Erythrinidae_Hoplias_lacerdae_3:1.0000005e-06,Erythrinidae_Hoplias_lacerdae_2:0.004793620867,Erythrinidae_Hoplias_lacerdae_1:0.001536926803)99:0.01953716625)76:0.05327408906,(Erythrinidae_Hoplias_curupira_1:0.00821270837,Erythrinidae_Hoplias_curupira_2:0.0295868893)100:0.2376700431,(Erythrinidae_Hoplias_aimara_2:0.007675046318,Erythrinidae_Hoplias_aimara_1:0.0159013681)100:0.1132899283)87:0.03424375105)93:0.0966383633,(((Erythrinidae_Hoplerythrinus_unitaeniatus_3:1.0000005e-06,Erythrinidae_Hoplerythrinus_unitaeniatus_1:1.0000005e-06)90:1.0000005e-06,Erythrinidae_Hoplerythrinus_unitaeniatus_2:1.0000005e-06)100:0.1685290559,(Erythrinidae_Erythrinus_erythrinus_3:0.004864697422,(Erythrinidae_Erythrinus_erythrinus_2:1.0000005e-06,Erythrinidae_Erythrinus_erythrinus_1:1.0000005e-06)100:1.0000005e-06)100:0.1094638295)83:0.1122459187)98:0.8205824493,((Ctenoluciidae_Ctenolucius_hujeta_1:0.1536776848,(Ctenoluciidae_Ctenolucius_hujeta_2:0.05592838511,(Ctenoluciidae_Ctenolucius_beani_1:0.001607232112,Ctenoluciidae_Ctenolucius_beani_2:1.0000005e-06)99:0.05740589393)96:0.06315354754)70:0.06969726195,(Ctenoluciidae_Boulengerella_cuvieri_1:0.003978323075,Ctenoluciidae_Boulengerella_cuvieri_2:1.0000005e-06)100:0.1553317147)97:0.9635383101,((Ctenoluciidae_Boulengerella_lateristriga_3:1.0000005e-06,Ctenoluciidae_Boulengerella_lateristriga_1:1.0000005e-06)99:1.0000005e-06,Ctenoluciidae_Boulengerella_lateristriga_2:1.0000005e-06)100:1.112165526,(Ctenoluciidae_Boulengerella_maculata_2:1.0000005e-06,Ctenoluciidae_Boulengerella_maculata_1:1.0000005e-06)98:1.143220864,Lebiasinidae_Nannostomus_mortenthaleri_1:1.133462755,(Lebiasinidae_Nannostomus_trifasciatus_1:1.0000005e-06,Lebiasinidae_Nannostomus_trifasciatus_2:0.002016544631)100:1.196346978,(Lebiasinidae_Nannostomus_eques_1:0.07048597249,Lebiasinidae_Nannostomus_eques_2:0.02497207043)94:0.9237446197,((Lebiasinidae_Lebiasina_boruca_1:0.02666442866,Lebiasinidae_Lebiasina_festae_1:0.01555787657)99:0.1254874935,((Lebiasinidae_Lebiasina_astrigata_1:1.0000005e-06,Lebiasinidae_Lebiasina_multimaculata_1:1.0000005e-06)100:0.0323959558,Lebiasinidae_Lebiasina_panamensis_1:0.02570751274,Lebiasinidae_Lebiasina_panamensis_2:0.0253646588)96:0.04070572663)94:0.8780933737,((Lebiasinidae_Pyrrhulina_australis_1:0.2311552401,Lebiasinidae_Pyrrhulina_cf_zigzag_1:0.1349211932)98:0.1025442443,(Lebiasinidae_Copella_nattereri_2:0.02392116858,Lebiasinidae_Copella_nattereri_1:0.05462777664)99:0.2217851883)90:0.9504722094,(((Crenuchidae_Crenuchus_spilurus_2:0.1086312849,Crenuchidae_Crenuchus_spilurus_1:0.02684181156)100:0.1274859166,Crenuchidae_Poecilocharax_weitzmani_1:0.1657194202)100:0.16158091,(Crenuchidae_Characidium_marshi_1:0.09310601814,(((Crenuchidae_Characidium_cricarense_1:0.01109156036,Crenuchidae_Characidium_cricarense_2:0.002208192536)99:0.04786632112,(Crenuchidae_Characidium_alipioi_1:0.001186635064,Crenuchidae_Characidium_alipioi_2:0.001819416872)99:0.04271545671)93:0.02789608951,((((Crenuchidae_Characidium_oiticicai_2:1.0000005e-06,Crenuchidae_Characidium_oiticicai_1:1.0000005e-06)100:0.02120820505,(Crenuchidae_Characidium_lauroi_1:0.0005271962364,Crenuchidae_Characidium_lauroi_2:0.00270590598)100:0.01141771647)99:0.01998895352,(((Crenuchidae_Characidium_schubarti_2:1.0000005e-06,Crenuchidae_Characidium_schubarti_1:1.0000005e-06)100:0.04393115292,(Crenuchidae_Characidium_lanei_2:0.0304276908,(Crenuchidae_Characidium_lanei_1:0.0005290226534,Crenuchidae_Characidium_lanei_3:0.001990663039)100:0.0210560374)100:0.02345256649)83:0.006310642224,((Crenuchidae_Characidium_timbuiense_2:1.0000005e-06,Crenuchidae_Characidium_timbuiense_1:1.0000005e-06)100:0.02337812524,(Crenuchidae_Characidium_serrano_1:0.01368262627,(Crenuchidae_Characidium_pterostictum_1:0.006171413252,Crenuchidae_Characidium_pterostictum_2:0.0102129429)99:0.01490522327)92:0.007721092376)88:0.009080659286)74:0.005815424113)97:0.04472889379,(Crenuchidae_Characidium_vidali_2:1.0000005e-06,Crenuchidae_Characidium_vidali_1:1.0000005e-06)100:0.0389647199)82:0.02369485697,Crenuchidae_Characidium_purpuratum_1:0.06577860099)91:0.05821423328,(((((Crenuchidae_Characidium_litorale_1:0.01630555308,(Crenuchidae_Characidium_xanthopterum_1:0.001618317916,Crenuchidae_Characidium_xanthopterum_2:0.004877814864,Crenuchidae_Characidium_xanthopterum_3:0.001622666489,Crenuchidae_Ammocryptocharax_elegans_1:2.000001e-06)76:0.01254966124)99:0.1080213382,(Crenuchidae_Characidium_rachovii_1:0.001615150969,Crenuchidae_Characidium_rachovii_2:1.0000005e-06)100:0.07446480875)94:0.07222494514,((Crenuchidae_Characidium_lagosantense_3:1.0000005e-06,(Crenuchidae_Characidium_lagosantense_1:1.0000005e-06,Crenuchidae_Characidium_lagosantense_2:1.0000005e-06)100:1.0000005e-06)100:0.03230197465,((Crenuchidae_Characidium_zebra_1:1.0000005e-06,Crenuchidae_Characidium_zebra_3:1.0000005e-06)100:0.00499419959,(Crenuchidae_Characidium_bimaculatum_1:0.009055912155,Crenuchidae_Characidium_zebra_2:0.003464789496)92:0.001635515929)98:0.01794193346)91:0.01532102502)87:0.0682503431,(Crenuchidae_Characidium_fasciatum_1:1.0000005e-06,Crenuchidae_Characidium_fasciatum_2:1.0000005e-06)100:0.02404556271)75:0.04658021457,Crenuchidae_Characidium_laterale_1:0.1312000548)75:0.0519825595,(Crenuchidae_Characidium_gomesi_1:0.0271152552,Crenuchidae_Characidium_gomesi_2:0.03983854657)100:0.05845951865)98:0.06940959522)99:0.8421768517,((((Gymnotidae_Gymnotus_pantherinus_1:0.0008866882596,Gymnotidae_Gymnotus_pantherinus_2:0.002533675305,Gymnotidae_Gymnotus_pantherinus_3:0.02871632098)100:0.07105466775,(((Gymnotidae_Gymnotus_inaequilabiatus_1:0.08334035318,((Gymnotidae_Gymnotus_esmeraldas_1:0.02628305803,Gymnotidae_Gymnotus_henni_1:0.01310590445)100:0.06382207595,Gymnotidae_Gymnotus_tigre_1:0.05604254282)77:0.01437221232)99:0.02834952105,(((((Gymnotidae_Gymnotus_omarorum_3:1.0000005e-06,(Gymnotidae_Gymnotus_omarorum_2:1.0000005e-06,Gymnotidae_Gymnotus_omarorum_1:0.0007126419792)98:1.0000005e-06)99:0.0172002975,Gymnotidae_Gymnotus_chimarrao_1:0.00647885195,((Gymnotidae_Gymnotus_cuia_3:0.004013023605,Gymnotidae_Gymnotus_cuia_1:0.00426672056,Gymnotidae_Gymnotus_cuia_2:0.003726491876)100:0.006976512632,Gymnotidae_Gymnotus_mamiraua_1:0.009489747678)97:0.01712231335)95:0.009576242941,(((Gymnotidae_Gymnotus_bahianus_1:1.0000005e-06,Gymnotidae_Gymnotus_bahianus_2:1.0000005e-06)100:0.006199409903,((Gymnotidae_Gymnotus_ucamara_2:0.001763571553,(Gymnotidae_Gymnotus_ucamara_1:0.0005051735981,Gymnotidae_Gymnotus_ucamara_3:0.002686054265)81:0.0005614847854)98:0.002389476196,(Gymnotidae_Gymnotus_arapaima_3:7.660419387e-05,Gymnotidae_Gymnotus_arapaima_2:0.000831266009,Gymnotidae_Gymnotus_arapaima_1:0.0009309332133)70:0.001768997658)76:0.002477442985)80:0.007526369833,(Gymnotidae_Gymnotus_chaviro_1:0.01079387012,(Gymnotidae_Gymnotus_sylvius_1:0.001646390915,Gymnotidae_Gymnotus_sylvius_2:1.0000005e-06)99:0.005219876939)92:0.01282837738,(Gymnotidae_Gymnotus_paraguensis_1:0.001849621506,Gymnotidae_Gymnotus_paraguensis_2:0.001850194486,Gymnotidae_Gymnotus_paraguensis_3:2.000001e-06)98:0.01903817888,(Gymnotidae_Gymnotus_carapo_1:0.01167277647,Gymnotidae_Gymnotus_carapo_2:0.006103238344,(Gymnotidae_Gymnotus_ardilai_3:0.0006793934011,(Gymnotidae_Gymnotus_ardilai_2:1.0000005e-06,Gymnotidae_Gymnotus_ardilai_1:0.0006696141131)95:0.0006793934011,Gymnotidae_Gymnotus_choco_1:0.005391799841)78:0.001103911237)71:0.02757721285)99:0.007746894808)99:0.01791557848,(((Gymnotidae_Gymnotus_obscurus_1:0.002169561275,Gymnotidae_Gymnotus_obscurus_2:2.000001e-06,Gymnotidae_Gymnotus_obscurus_3:1.0000005e-06)100:0.01349914238,(Gymnotidae_Gymnotus_curupira_1:1.0000005e-06,Gymnotidae_Gymnotus_curupira_2:1.0000005e-06)100:0.0318023401)89:0.009784126426,(Gymnotidae_Gymnotus_pantanal_1:0.001579932066,(Gymnotidae_Gymnotus_pantanal_3:0.0127822353,Gymnotidae_Gymnotus_pantanal_2:1.0000005e-06)100:0.003475639202)100:0.02963935434,(Gymnotidae_Gymnotus_varzea_2:1.0000005e-06,(Gymnotidae_Gymnotus_varzea_3:1.0000005e-06,Gymnotidae_Gymnotus_varzea_1:0.002976565027)93:1.0000005e-06)100:0.02339629442)100:0.01758346938)99:0.01989632657,(Gymnotidae_Gymnotus_panamensis_1:0.03810815939,(Gymnotidae_Gymnotus_cylindricus_3:0.00927556514,(Gymnotidae_Gymnotus_cylindricus_2:0.01221710917,Gymnotidae_Gymnotus_cylindricus_1:0.004558842408)100:0.01503713524)100:0.0281036988)100:0.02157735751)99:0.03436685659)99:0.02842660061,((Gymnotidae_Gymnotus_pedanopterus_2:1.0000005e-06,Gymnotidae_Gymnotus_pedanopterus_1:0.0007427255742)100:0.05021217477,(Gymnotidae_Gymnotus_cataniapo_2:0.0009267560326,Gymnotidae_Gymnotus_cataniapo_1:0.0005499182499)100:0.08709680435,(Gymnotidae_Gymnotus_anguillaris_2:0.00642840963,Gymnotidae_Gymnotus_anguillaris_1:1.0000005e-06)100:0.1020844958)99:0.024770247)80:0.006750786532)95:0.04137140981,((Gymnotidae_Gymnotus_jonasi_1:0.001751982184,Gymnotidae_Gymnotus_jonasi_2:0.000475855944)100:0.06152027944,((Gymnotidae_Gymnotus_coatesi_1:0.009558133198,Gymnotidae_Gymnotus_javari_1:0.01096820714)100:0.05157300226,((Gymnotidae_Gymnotus_coropinae_2:0.01892023512,(Gymnotidae_Gymnotus_coropinae_1:0.01624640247,Gymnotidae_Gymnotus_coropinae_3:0.002930912725)75:0.01067554761)100:0.02622440718,(Gymnotidae_Gymnotus_stenoleucus_3:0.01024449035,(Gymnotidae_Gymnotus_stenoleucus_1:0.0008885107889,Gymnotidae_Gymnotus_stenoleucus_2:0.004299615655)100:0.017871357)100:0.01563983523)81:0.01100643845)99:0.02208122775)100:0.05424804067)99:0.1926538189,(((Gymnotidae_Electrophorus_varii_3:0.001168364544,(Gymnotidae_Electrophorus_varii_1:1.0000005e-06,Gymnotidae_Electrophorus_varii_2:0.001167538158)70:1.0000005e-06)99:0.06379796957,(Gymnotidae_Electrophorus_electricus_1:0.0007387667443,Gymnotidae_Electrophorus_electricus_2:1.0000005e-06)100:0.03234709873)72:0.03364071756,Gymnotidae_Electrophorus_voltai_1:2.000001e-06,Gymnotidae_Electrophorus_voltai_2:0.001175282256)100:0.7153928625,((((Rhamphichthyidae_Gymnorhamphichthys_rosamariae_2:1.0000005e-06,Rhamphichthyidae_Gymnorhamphichthys_rosamariae_1:0.005269778229)100:0.05971228963,(Rhamphichthyidae_Gymnorhamphichthys_hypostomus_3:1.0000005e-06,(Rhamphichthyidae_Gymnorhamphichthys_hypostomus_2:1.0000005e-06,Rhamphichthyidae_Gymnorhamphichthys_hypostomus_1:0.01557507125)75:0.005048315877)100:0.05487008255)100:0.02915129217,((Rhamphichthyidae_Gymnorhamphichthys_rondoni_3:0.03394921535,(Rhamphichthyidae_Gymnorhamphichthys_rondoni_2:0.0225008465,Rhamphichthyidae_Gymnorhamphichthys_rondoni_1:0.01705993771)100:0.03192910753)99:0.02841289773,(Rhamphichthyidae_Gymnorhamphichthys_britskii_3:0.004987357734,(Rhamphichthyidae_Gymnorhamphichthys_britskii_1:0.003844780206,Rhamphichthyidae_Gymnorhamphichthys_britskii_2:1.0000005e-06)100:0.003732551069)100:0.1280518658)72:0.009177605161)100:0.07655565496,(Rhamphichthyidae_Gymnorhamphichthys_bogardusae_3:0.02072457436,(Rhamphichthyidae_Gymnorhamphichthys_bogardusae_2:0.003753928431,Rhamphichthyidae_Gymnorhamphichthys_bogardusae_1:0.002790757028)90:0.01968514872)100:0.1976823215)73:0.2259508258,((Rhamphichthyidae_Rhamphichthys_heleios_1:0.01945132012,((Rhamphichthyidae_Rhamphichthys_rostratus_1:0.01925024669,(Rhamphichthyidae_Rhamphichthys_marmoratus_2:0.004065756208,Rhamphichthyidae_Rhamphichthys_marmoratus_1:0.00157146144)97:0.02856005884)80:0.01019628593,(Rhamphichthyidae_Rhamphichthys_apurensis_2:0.003067321515,Rhamphichthyidae_Rhamphichthys_apurensis_1:0.003941753927,Rhamphichthyidae_Rhamphichthys_apurensis_3:0.001382019475)98:0.01817575269)87:0.02026323554,(Rhamphichthyidae_Rhamphichthys_drepanium_1:0.006216524444,(Rhamphichthyidae_Rhamphichthys_hahni_2:0.001259675323,(Rhamphichthyidae_Rhamphichthys_hahni_3:0.001036172528,Rhamphichthyidae_Rhamphichthys_hahni_1:0.0004979786257)73:0.0006931021028)74:0.003543770718)95:0.0347991783)77:0.01374031189,(Rhamphichthyidae_Rhamphichthys_lineatus_1:0.00393503806,Rhamphichthyidae_Rhamphichthys_lineatus_2:1.0000005e-06)100:0.03309659307)95:0.2451843642,((((Rhamphichthyidae_Steatogenys_elegans_2:0.01855804804,Rhamphichthyidae_Steatogenys_elegans_3:0.0139701588)97:0.008299434036,Rhamphichthyidae_Steatogenys_elegans_1:0.009671038651)100:0.06954111241,Rhamphichthyidae_Steatogenys_ocellatus_1:0.07327247125,(Rhamphichthyidae_Steatogenys_duidae_2:0.006982318366,Rhamphichthyidae_Steatogenys_duidae_1:0.04473915916,Rhamphichthyidae_Steatogenys_duidae_3:1.0000005e-06)100:0.09025632057)100:0.0735628406,((Rhamphichthyidae_Hypopygus_minissimus_1:0.08500999726,((Rhamphichthyidae_Hypopygus_lepturus_2:1.0000005e-06,Rhamphichthyidae_Hypopygus_lepturus_3:0.0005620068057)100:0.1189675946,Rhamphichthyidae_Hypopygus_lepturus_1:0.05986103603)85:0.006285158447)97:0.0501343454,(Rhamphichthyidae_Hypopygus_nijsseni_1:0.03934739355,(Rhamphichthyidae_Hypopygus_neblinae_1:0.004288504049,Rhamphichthyidae_Hypopygus_neblinae_2:1.0000005e-06)98:0.01788822824)100:0.07516515182)99:0.1007757877)97:0.1469525809,(((Hypopomidae_Hypopomus_artedi_1:0.0202919116,(Hypopomidae_Hypopomus_artedi_3:1.0000005e-06,Hypopomidae_Hypopomus_artedi_2:0.0006854866353)100:0.01729701855)100:0.134748901,(((((Hypopomidae_Brachyhypopomus_sullivani_1:1.0000005e-06,Hypopomidae_Brachyhypopomus_sullivani_2:1.0000005e-06)100:0.03148878606,Hypopomidae_Brachyhypopomus_sullivani_3:0.02568566473)100:0.05218207574,((Hypopomidae_Brachyhypopomus_regani_3:0.0007670409393,(Hypopomidae_Brachyhypopomus_regani_1:1.0000005e-06,Hypopomidae_Brachyhypopomus_regani_2:0.0007312055067)75:0.0006216516297)100:0.03237119964,((Hypopomidae_Brachyhypopomus_bombilla_3:0.000730302506,Hypopomidae_Brachyhypopomus_bombilla_1:0.0008372471902)100:0.007254668605,Hypopomidae_Brachyhypopomus_bombilla_2:0.007817765395)100:0.03149024732)100:0.05581872416,((((Hypopomidae_Brachyhypopomus_batesi_3:1.0000005e-06,Hypopomidae_Brachyhypopomus_batesi_1:1.0000005e-06)100:0.008476989009,Hypopomidae_Brachyhypopomus_batesi_2:0.00838124562)76:0.005010202758,(Hypopomidae_Brachyhypopomus_benjamini_1:0.0007281375541,(Hypopomidae_Brachyhypopomus_benjamini_3:1.0000005e-06,Hypopomidae_Brachyhypopomus_benjamini_2:1.0000005e-06)70:1.0000005e-06)100:0.01566255245)100:0.03272526275,(Hypopomidae_Brachyhypopomus_provenzanoi_2:0.002079807271,(Hypopomidae_Brachyhypopomus_provenzanoi_3:1.0000005e-06,Hypopomidae_Brachyhypopomus_provenzanoi_1:1.0000005e-06)96:0.001582977945)100:0.02580487302)100:0.0420097491)99:0.01808633289,(((Hypopomidae_Brachyhypopomus_diazae_1:1.0000005e-06,(Hypopomidae_Brachyhypopomus_diazae_2:1.0000005e-06,Hypopomidae_Brachyhypopomus_diazae_3:1.0000005e-06)100:0.003498313385)100:0.03060340259,(Hypopomidae_Brachyhypopomus_occidentalis_2:0.02781567552,Hypopomidae_Brachyhypopomus_occidentalis_1:0.01830035204)98:0.02607998765)100:0.03728883992,(Hypopomidae_Brachyhypopomus_palenque_3:1.0000005e-06,Hypopomidae_Brachyhypopomus_palenque_1:2.000001e-06,Hypopomidae_Brachyhypopomus_palenque_2:0.0007315156435)100:0.09040761501)98:0.01728811603)100:0.03600835305,((((Hypopomidae_Brachyhypopomus_bullocki_3:1.0000005e-06,Hypopomidae_Brachyhypopomus_bullocki_2:0.001547944304)98:1.0000005e-06,Hypopomidae_Brachyhypopomus_bullocki_1:1.0000005e-06)100:0.01172190938,(Hypopomidae_Brachyhypopomus_hendersoni_2:1.0000005e-06,Hypopomidae_Brachyhypopomus_hendersoni_1:1.0000005e-06)100:0.01089219694)90:0.02343264682,((Hypopomidae_Brachyhypopomus_cunia_1:1.0000005e-06,Hypopomidae_Brachyhypopomus_cunia_2:1.0000005e-06)86:1.0000005e-06,Hypopomidae_Brachyhypopomus_cunia_3:1.0000005e-06)100:0.04744526485)100:0.0745883588,(((Hypopomidae_Brachyhypopomus_jureiae_2:1.0000005e-06,Hypopomidae_Brachyhypopomus_jureiae_3:1.0000005e-06)94:1.0000005e-06,Hypopomidae_Brachyhypopomus_jureiae_1:0.00219573575)100:0.03044741303,(Hypopomidae_Brachyhypopomus_janeiroensis_1:1.0000005e-06,Hypopomidae_Brachyhypopomus_janeiroensis_3:0.0007314406465,Hypopomidae_Brachyhypopomus_janeiroensis_2:0.0007314406465)100:0.04666514921)100:0.08479653396,(((Hypopomidae_Brachyhypopomus_bennetti_3:1.0000005e-06,(Hypopomidae_Brachyhypopomus_bennetti_2:0.00293135378,Hypopomidae_Brachyhypopomus_bennetti_1:1.0000005e-06)82:1.0000005e-06)100:0.03099014318,((Hypopomidae_Brachyhypopomus_walteri_3:0.0007705721613,Hypopomidae_Brachyhypopomus_walteri_2:0.001412854605)100:0.01211548129,Hypopomidae_Brachyhypopomus_walteri_1:0.02345718548)100:0.01929972217)100:0.04815270169,((((Hypopomidae_Brachyhypopomus_gauderio_3:1.0000005e-06,Hypopomidae_Brachyhypopomus_gauderio_2:1.0000005e-06)100:0.01106729343,Hypopomidae_Brachyhypopomus_gauderio_1:0.003292121704)96:0.004425761691,(Hypopomidae_Brachyhypopomus_pinnicaudatus_1:0.0005118816998,Hypopomidae_Brachyhypopomus_pinnicaudatus_3:0.001660735896,Hypopomidae_Brachyhypopomus_pinnicaudatus_2:2.000001e-06)84:0.00398147725)100:0.07021806039,((((Hypopomidae_Brachyhypopomus_belindae_3:1.0000005e-06,Hypopomidae_Brachyhypopomus_belindae_2:1.0000005e-06)100:1.0000005e-06,Hypopomidae_Brachyhypopomus_belindae_1:1.0000005e-06)97:0.001317064966,((Hypopomidae_Brachyhypopomus_verdii_3:1.0000005e-06,Hypopomidae_Brachyhypopomus_verdii_2:1.0000005e-06)100:1.0000005e-06,Hypopomidae_Brachyhypopomus_verdii_1:1.0000005e-06)99:0.00331810874)100:0.04590789296,(((Hypopomidae_Brachyhypopomus_beebei_1:0.01213480535,Hypopomidae_Brachyhypopomus_beebei_3:0.01291955055)96:0.01262939404,Hypopomidae_Brachyhypopomus_beebei_2:0.01729941011,(Hypopomidae_Brachyhypopomus_hamiltoni_2:0.005342724349,(Hypopomidae_Brachyhypopomus_hamiltoni_1:0.0009787878315,Hypopomidae_Brachyhypopomus_hamiltoni_3:1.0000005e-06)99:0.004200241522)100:0.01658546814)95:0.01714704556,(((Hypopomidae_Brachyhypopomus_draco_3:1.0000005e-06,Hypopomidae_Brachyhypopomus_draco_1:1.0000005e-06)100:0.004174244561,Hypopomidae_Brachyhypopomus_draco_2:0.001378377389)100:0.01077577863,((Hypopomidae_Brachyhypopomus_alberti_3:1.0000005e-06,Hypopomidae_Brachyhypopomus_alberti_1:1.0000005e-06)99:0.003764930431,Hypopomidae_Brachyhypopomus_alberti_2:0.002352512217)100:0.01466954247)100:0.02114226385)98:0.01331858313)100:0.02952507495,(Hypopomidae_Brachyhypopomus_flavipomus_3:0.0040991108,Hypopomidae_Brachyhypopomus_flavipomus_1:0.008477867336,Hypopomidae_Brachyhypopomus_flavipomus_2:0.007012326656)100:0.08518742312)100:0.04075645991)100:0.04452622881,(Hypopomidae_Brachyhypopomus_brevirostris_1:0.02883251527,(Hypopomidae_Brachyhypopomus_brevirostris_2:0.01306108955,Hypopomidae_Brachyhypopomus_brevirostris_3:0.01088739449)72:0.00981139789)100:0.06679815797)99:0.04990872348,((Hypopomidae_Racenisia_fimbriipinna_1:1.0000005e-06,Hypopomidae_Racenisia_fimbriipinna_2:0.0005802664234)100:0.1313629667,((Hypopomidae_Procerusternarchus_pixuna_2:0.003758578612,Hypopomidae_Procerusternarchus_pixuna_1:1.0000005e-06)100:0.03905612709,Hypopomidae_Microsternarchus_bilineatus_1:0.02864907366)100:0.1389172702)98:0.05654056786)90:0.03633993947,(Hypopomidae_Akawaio_penak_1:0.004015178941,Hypopomidae_Akawaio_penak_2:0.001174766074)100:0.2001883985)92:0.1036894355,(((Apteronotidae_Sternarchorhamphus_muelleri_3:0.003458327865,Apteronotidae_Sternarchorhamphus_muelleri_2:0.01436965614,Apteronotidae_Sternarchorhamphus_muelleri_1:0.005997181074)100:0.05033281075,Apteronotidae_Orthosternarchus_tamandua_3:0.07926882845,(Apteronotidae_Orthosternarchus_tamandua_2:1.0000005e-06,Apteronotidae_Orthosternarchus_tamandua_1:0.004778199443)96:0.0492235254)100:0.1072731886,(Apteronotidae_Apteronotus_cuchillejo_1:0.1096289047,((Apteronotidae_Adontosternarchus_balaenops_2:0.007615496837,(Apteronotidae_Adontosternarchus_balaenops_3:0.006659392001,Apteronotidae_Adontosternarchus_balaenops_1:1.0000005e-06)78:0.004530433897)100:0.03738613427,((Apteronotidae_Adontosternarchus_nebulosus_1:0.002595973712,Apteronotidae_Adontosternarchus_nebulosus_2:0.00369409809)100:0.04498308143,(Apteronotidae_Adontosternarchus_devenanzii_3:0.003383564888,(Apteronotidae_Adontosternarchus_devenanzii_2:0.003223820242,Apteronotidae_Adontosternarchus_devenanzii_1:1.0000005e-06)98:0.002846767646)100:0.0384318185,((Apteronotidae_Adontosternarchus_clarkae_3:0.001292669065,Apteronotidae_Adontosternarchus_clarkae_1:0.01010000107)100:0.01980381825,Apteronotidae_Adontosternarchus_clarkae_2:0.007324745627)100:0.04233272284,(Apteronotidae_Adontosternarchus_sachsi_3:0.01199158718,(Apteronotidae_Adontosternarchus_sachsi_1:0.003132067575,Apteronotidae_Adontosternarchus_sachsi_2:0.01645063172)96:0.005326265626)100:0.04280829619)98:0.0132725639)100:0.07164678401,(((Apteronotidae_Parapteronotus_hasemani_1:0.0004399596669,Apteronotidae_Parapteronotus_hasemani_2:0.001869626582)100:0.07135572796,(Apteronotidae_Apteronotus_albifrons_1:0.00844697905,Apteronotidae_Apteronotus_caudimaculosus_1:0.008849815877)100:0.05510816118,(Apteronotidae_Megadontognathus_kaitukaensis_1:0.1253286477,Apteronotidae_Apteronotus_acidops_1:0.0807906829)77:0.01768029061,((Apteronotidae_Apteronotus_mariae_2:0.002003302575,Apteronotidae_Apteronotus_mariae_1:0.001680972636)82:0.003091061277,Apteronotidae_Apteronotus_mariae_3:0.009707353942)100:0.06849712949,((Apteronotidae_Apteronotus_leptorhynchus_1:0.03370003557,(Apteronotidae_Apteronotus_galvisi_1:0.002406569504,Apteronotidae_Apteronotus_galvisi_3:0.0006136222347,Apteronotidae_Apteronotus_galvisi_2:0.008889951933,Apteronotidae_Apteronotus_macrolepis_1:0.00668878035)100:0.02769333774)100:0.04208034677,((Apteronotidae_Apteronotus_magdalenensis_2:0.002967260499,Apteronotidae_Apteronotus_magdalenensis_1:0.008045739256)100:0.03589656437,(Apteronotidae_Apteronotus_eschmeyeri_3:0.003455553758,(Apteronotidae_Apteronotus_eschmeyeri_1:0.001545365172,Apteronotidae_Apteronotus_eschmeyeri_2:0.005460971269)72:0.0007764515746)100:0.03068113683)94:0.01270191229)100:0.04095049318)96:0.01299896348,((Apteronotidae_Apteronotus_rostratus_3:0.0004581377292,Apteronotidae_Apteronotus_rostratus_2:0.0004581377292,Apteronotidae_Apteronotus_rostratus_1:1.0000005e-06)100:0.02322796102,Apteronotidae_Apteronotus_anu_1:0.02970846779)100:0.05612617133,(Apteronotidae_Platyurosternarchus_crypticus_1:3.805198727e-06,Apteronotidae_Platyurosternarchus_macrostoma_3:0.01484405972,Apteronotidae_Platyurosternarchus_macrostoma_2:0.007563534982,Apteronotidae_Platyurosternarchus_macrostoma_1:0.0183996684)100:0.07269392238,(((Apteronotidae_Sternarchella_schotti_3:1.0000005e-06,(Apteronotidae_Sternarchella_schotti_2:0.001029675244,Apteronotidae_Sternarchella_schotti_1:0.006283992848)100:0.01162837474)100:0.02299424975,((Apteronotidae_Sternarchella_rex_2:0.003085624398,Apteronotidae_Sternarchella_rex_1:1.0000005e-06)100:0.01074595509,((Apteronotidae_Sternarchella_patriciae_1:0.003165200745,(Apteronotidae_Sternarchella_patriciae_2:0.001788956547,Apteronotidae_Sternarchella_patriciae_3:0.003145248048)90:0.001774983209)90:0.002289003556,Apteronotidae_Sternarchella_calhamazon_3:0.01459976275,Apteronotidae_Sternarchella_calhamazon_1:0.008846734441,Apteronotidae_Sternarchella_calhamazon_2:0.01026785878)86:0.006028710514,(((Apteronotidae_Sternarchella_raptor_1:1.0000005e-06,(Apteronotidae_Sternarchella_raptor_2:1.0000005e-06,Apteronotidae_Sternarchella_raptor_3:1.0000005e-06)99:0.001805105512)100:0.009084311489,Apteronotidae_Sternarchella_orthos_1:0.003594375985)78:0.002498907398,(Apteronotidae_Sternarchella_duccis_2:0.0008108440647,(Apteronotidae_Sternarchella_duccis_3:1.0000005e-06,Apteronotidae_Sternarchella_duccis_1:0.001966505703)89:1.0000005e-06)96:0.003176022737)100:0.005602308737)99:0.01047846241)100:0.06307833535,((((Apteronotidae_Sternarchogiton_nattereri_1:0.007348219572,(Apteronotidae_Sternarchogiton_nattereri_3:0.001437604861,Apteronotidae_Sternarchogiton_nattereri_2:0.004952074713)81:0.002416028402)99:0.01259861042,(Apteronotidae_Sternarchogiton_labiatus_1:0.007229882013,(Apteronotidae_Sternarchogiton_labiatus_2:0.00959736037,Apteronotidae_Sternarchogiton_labiatus_3:0.001199353564)74:0.004329150253)99:0.008606784635)100:0.04295419467,((Apteronotidae_Sternarchogiton_porcinum_2:0.004920202544,Apteronotidae_Sternarchogiton_porcinum_3:0.007560785033)96:0.005173921546,Apteronotidae_Sternarchogiton_porcinum_1:0.00996927793)100:0.03050235553)72:0.007347337781,((Apteronotidae_Pariosternarchus_amazonensis_3:0.0005749710415,(Apteronotidae_Pariosternarchus_amazonensis_1:0.002476348667,Apteronotidae_Pariosternarchus_amazonensis_2:1.0000005e-06)77:0.0004466464699)100:0.02930331396,((Apteronotidae_Melanosternarchus_amaru_2:0.0008543552181,Apteronotidae_Melanosternarchus_amaru_1:0.0003966343371,Apteronotidae_Melanosternarchus_amaru_3:0.0003966343371)100:0.02591636116,((Apteronotidae_Compsaraia_samueli_1:0.01112563153,(Apteronotidae_Compsaraia_samueli_2:0.00335750651,Apteronotidae_Compsaraia_samueli_3:0.01120905824)86:0.00768673915)100:0.03226594783,(((Apteronotidae_Compsaraia_compsa_2:0.003418345218,Apteronotidae_Compsaraia_compsa_3:1.0000005e-06)100:0.00637013012,Apteronotidae_Compsaraia_compsa_1:0.004913323747)100:0.01835696059,Apteronotidae_Compsaraia_iara_1:0.0288424647)100:0.01798809054)100:0.01643171444)99:0.01003489184)71:0.006343938604)96:0.04228776507,(((Apteronotidae_Porotergus_gimbeli_3:0.0004327608148,(Apteronotidae_Porotergus_gimbeli_1:0.00164675437,Apteronotidae_Porotergus_gimbeli_2:0.007417410027)89:0.005048206595)100:0.03164553927,((Apteronotidae_Apteronotus_bonapartii_2:0.008158680369,Apteronotidae_Apteronotus_bonapartii_1:0.005818403953)83:0.003738062147,(Apteronotidae_Apteronotus_ellisi_3:0.003928427011,(Apteronotidae_Apteronotus_ellisi_1:1.0000005e-06,Apteronotidae_Apteronotus_ellisi_2:0.0008993694524)100:0.003266157935)94:0.005541442155)99:0.01185269525)96:0.01264261939,((Apteronotidae_Porotergus_gymnotus_2:0.004834611089,Apteronotidae_Porotergus_gymnotus_1:1.0000005e-06)100:0.02395669379,Apteronotidae_Porotergus_gymnotus_3:0.01221038373)86:0.01511550181,(Apteronotidae_Apteronotus_apurensis_1:0.0004236359261,Apteronotidae_Apteronotus_apurensis_2:0.002543727687)98:0.0275684154)79:0.04161230357,(Apteronotidae_Porotergus_duende_2:0.01506123543,(Apteronotidae_Porotergus_duende_1:0.002214936368,Apteronotidae_Porotergus_duende_3:0.005763825924)100:0.01867679466)100:0.0616447604,(Apteronotidae_Tenebrosternarchus_preto_1:0.01665814597,Apteronotidae_Tenebrosternarchus_preto_2:0.01438087863)100:0.05048589732,((Apteronotidae_Sternarchorhynchus_oxyrhynchus_3:1.0000005e-06,Apteronotidae_Sternarchorhynchus_oxyrhynchus_2:0.001153135339,Apteronotidae_Sternarchorhynchus_oxyrhynchus_1:0.003449794984)70:0.002877760661,Apteronotidae_Sternarchorhynchus_goeldii_1:0.001954694866,(Apteronotidae_Sternarchorhynchus_goeldii_2:1.0000005e-06,Apteronotidae_Sternarchorhynchus_goeldii_3:0.003265828019)100:0.004524653102)100:0.06294336071,((Apteronotidae_Sternarchorhynchus_mormyrus_1:0.0003830666672,Apteronotidae_Sternarchorhynchus_mormyrus_2:0.004160279886)93:0.004491533928,Apteronotidae_Sternarchorhynchus_mormyrus_3:0.00342150743)100:0.05531013419,Apteronotidae_Sternarchorhynchus_mareikeae_1:0.04389969678,((Apteronotidae_Sternarchorhynchus_yepezi_1:1.0000005e-06,Apteronotidae_Sternarchorhynchus_yepezi_2:1.0000005e-06)99:0.004812129335,(Apteronotidae_Sternarchorhynchus_marreroi_2:0.0004228884802,Apteronotidae_Sternarchorhynchus_marreroi_1:1.0000005e-06)97:0.003792579696)70:0.06764315372,((Apteronotidae_Sternarchorhynchus_galibi_1:0.006425051687,Apteronotidae_Sternarchorhynchus_galibi_2:0.0008044922283)100:0.02512085953,(Apteronotidae_Sternarchorhynchus_stewarti_1:1.0000005e-06,Apteronotidae_Sternarchorhynchus_hagedornae_1:1.0000005e-06)97:0.0277715542)88:0.07106906608,(((Apteronotidae_Sternarchorhynchus_roseni_1:0.0007678689999,Apteronotidae_Sternarchorhynchus_roseni_2:0.001173286766)100:0.009307804254,(Apteronotidae_Sternarchorhynchus_retzeri_1:0.01763778831,Apteronotidae_Sternarchorhynchus_cramptoni_1:0.006128012938)100:0.003929166048)99:0.01013795921,(Apteronotidae_Sternarchorhynchus_montanus_1:1.0000005e-06,Apteronotidae_Sternarchorhynchus_starksi_1:1.0000005e-06)85:0.02006960597)77:0.06570130274,Apteronotidae_Sternarchorhynchus_mesensis_1:0.0992664993)95:0.01381694006)78:0.03336008328)97:0.05322782541)97:0.215559266,(Sternopygidae_Japigny_kirschbaum_1:0.1416505678,(((Sternopygidae_Rhabdolichops_troscheli_1:0.03846653881,(Sternopygidae_Rhabdolichops_caviceps_3:2.000001e-06,Sternopygidae_Rhabdolichops_caviceps_2:2.000001e-06,Sternopygidae_Rhabdolichops_caviceps_1:1.0000005e-06)83:0.05162057462,(Sternopygidae_Rhabdolichops_eastwardi_2:1.0000005e-06,Sternopygidae_Rhabdolichops_eastwardi_1:1.0000005e-06)96:0.05810696353,(Sternopygidae_Rhabdolichops_electrogrammus_2:0.006386490518,Sternopygidae_Rhabdolichops_electrogrammus_1:0.006452231957)85:0.02556754919,Sternopygidae_Rhabdolichops_jegui_1:0.01264183761,Sternopygidae_Rhabdolichops_navalha_1:0.06105340429)96:0.03812267063,(Sternopygidae_Rhabdolichops_stewarti_2:1.0000005e-06,Sternopygidae_Rhabdolichops_stewarti_1:0.001435900114)100:0.02866140734)98:0.06248848513,(Sternopygidae_Distocyclus_conirostris_1:0.0807191849,Sternopygidae_Archolaemus_blax_1:0.1069823242,Sternopygidae_Archolaemus_luciae_1:0.07915752383,((Sternopygidae_Eigenmannia_humboldtii_1:0.001607588053,Sternopygidae_Eigenmannia_humboldtii_2:1.0000005e-06)100:0.05283669134,Sternopygidae_Eigenmannia_limbata_1:0.03405485604)98:0.0388725111,(((Sternopygidae_Eigenmannia_trilineata_2:0.01143713645,(Sternopygidae_Eigenmannia_trilineata_3:0.003196177442,Sternopygidae_Eigenmannia_trilineata_1:1.0000005e-06)72:1.0000005e-06)100:0.04346712575,Sternopygidae_Eigenmannia_macrops_1:0.03588036664)73:0.009177767222,Sternopygidae_Eigenmannia_vicentespelaea_1:0.0277755265)98:0.05041513331,(Sternopygidae_Eigenmannia_virescens_1:0.02001478456,(Sternopygidae_Eigenmannia_virescens_2:1.0000005e-06,Sternopygidae_Eigenmannia_virescens_3:0.02612013796)100:0.02397732358)100:0.06072529049)86:0.04778841873)88:0.0298315705)96:0.07848354524,(((Sternopygidae_Sternopygus_astrabes_2:1.0000005e-06,Sternopygidae_Sternopygus_astrabes_3:1.0000005e-06)100:1.0000005e-06,Sternopygidae_Sternopygus_astrabes_1:1.0000005e-06)100:0.09178041799,(Sternopygidae_Sternopygus_obtusirostris_1:0.08100062426,((Sternopygidae_Sternopygus_pejeraton_1:0.01055872938,Sternopygidae_Sternopygus_aequilabiatus_1:1.0000005e-06)88:0.02011406994,Sternopygidae_Sternopygus_dariensis_1:0.01058487652,Sternopygidae_Sternopygus_arenatus_1:0.06800757003)98:0.0671495171,Sternopygidae_Sternopygus_xingu_1:0.06883789836,Sternopygidae_Sternopygus_branco_1:0.0665521535,Sternopygidae_Sternopygus_macrurus_1:0.05847751081)97:0.05439993488)97:0.09585791952)84:0.8833805092,(Diplomystidae_Diplomystes_camposensis_1:0.01762276718,(Diplomystidae_Diplomystes_chilensis_1:0.005050960492,Diplomystidae_Diplomystes_nahuelbutaensis_1:0.005905935733,Diplomystidae_Diplomystes_nahuelbutaensis_2:0.004256393044)72:0.02038376038,Diplomystidae_Olivaichthys_viedmensis_1:0.004458410008,Diplomystidae_Diplomystes_mesembrinus_1:0.005408793818,(Diplomystidae_Diplomystes_cuyanus_2:0.0009701660274,(Diplomystidae_Diplomystes_cuyanus_3:1.0000005e-06,Diplomystidae_Diplomystes_cuyanus_1:1.0000005e-06)98:0.001142701168)95:0.005371521499)100:1.125429997,(Loricariidae_Lithogenes_villosus_1:1.0000005e-06,Loricariidae_Lithogenes_villosus_2:1.0000005e-06)100:1.049173815,((((Loricariidae_Cteniloricaria_platystoma_1:0.001381509412,Loricariidae_Cteniloricaria_platystoma_2:0.0005240259005)99:0.03187413166,Loricariidae_Cteniloricaria_napova_1:0.01463319162)97:0.04992226075,(Loricariidae_Harttia_loricariformis_1:0.06902471077,(((Loricariidae_Harttia_novalimensis_1:0.01787080782,(Loricariidae_Harttia_carvalhoi_2:1.0000005e-06,Loricariidae_Harttia_carvalhoi_1:0.001603621929)100:0.02620975825)99:0.03130589772,(Loricariidae_Harttia_leiopleura_2:1.0000005e-06,Loricariidae_Harttia_leiopleura_1:1.0000005e-06)100:0.03158969949)80:0.01517038034,(Loricariidae_Harttia_gracilis_1:0.003220694497,Loricariidae_Harttia_gracilis_2:1.0000005e-06)100:0.05726342262)76:0.03703398989,(Loricariidae_Harttia_torrenticola_3:2.000001e-06,Loricariidae_Harttia_torrenticola_1:2.000001e-06,Loricariidae_Harttia_torrenticola_2:0.001598404668)100:0.08459651592,(Loricariidae_Harttia_kronei_1:1.0000005e-06,Loricariidae_Harttia_kronei_2:0.00188198119)100:0.07648994573)71:0.03316635777,(Loricariidae_Harttia_guianensis_1:0.02401213819,(Loricariidae_Harttia_tuna_1:0.01748472159,(Loricariidae_Harttia_fluminensis_1:0.003891861779,Loricariidae_Harttia_surinamensis_1:0.003436183101)100:0.01400522985)100:0.01214949336)100:0.06998122409,((Loricariidae_Harttia_punctata_1:0.02139300192,(Loricariidae_Harttia_punctata_2:1.0000005e-06,Loricariidae_Harttia_punctata_3:0.001886204402)93:0.01207528931)100:0.08029598202,(Loricariidae_Harttia_duriventris_1:0.03523105072,(Loricariidae_Harttia_dissidens_2:1.0000005e-06,(Loricariidae_Harttia_dissidens_1:1.0000005e-06,Loricariidae_Harttia_dissidens_3:0.0007015194597)89:0.00156153051)90:0.01175945861)100:0.04900090216)71:0.03529684014,(Loricariidae_Harttiella_lucifer_1:0.04114320189,((Loricariidae_Harttiella_intermedia_1:0.001720994567,Loricariidae_Harttiella_longicauda_1:0.001987361288)100:0.01796142269,(Loricariidae_Harttiella_pilosa_1:0.01768118484,Loricariidae_Harttiella_parva_1:0.008806586237,Loricariidae_Harttiella_crassicauda_1:0.01063052511)91:0.007746556332)100:0.01882962411)100:0.09888185786)99:0.01736415905,(((Loricariidae_Pterosturisoma_microps_1:0.08053892235,((((Loricariidae_Sturisoma_nigrirostrum_1:1.0000005e-06,(Loricariidae_Sturisoma_nigrirostrum_3:1.0000005e-06,Loricariidae_Sturisoma_nigrirostrum_2:1.0000005e-06)99:0.00458992785)100:0.01043228545,Loricariidae_Sturisoma_robustum_1:0.04499928248)96:0.00411995292,(Loricariidae_Sturisoma_monopelte_2:0.000665229993,Loricariidae_Sturisoma_monopelte_1:1.0000005e-06)100:0.02479834404)100:0.02384633325,(((Loricariidae_Sturisomatichthys_festivus_1:0.01406579169,(Loricariidae_Sturisomatichthys_leightoni_1:0.008435327845,(Loricariidae_Sturisomatichthys_panamensis_3:1.0000005e-06,(Loricariidae_Sturisomatichthys_panamensis_2:1.0000005e-06,Loricariidae_Sturisomatichthys_panamensis_1:1.0000005e-06)100:0.007260688852)100:0.00939536368)100:0.004598600795)100:0.01578249052,(Loricariidae_Sturisomatichthys_citurensis_3:0.01167891671,(Loricariidae_Sturisomatichthys_citurensis_1:1.0000005e-06,Loricariidae_Sturisomatichthys_citurensis_2:0.004893216122)100:0.01118618587)100:0.0296414174)100:0.01856604772,((Loricariidae_Farlowella_curtirostra_1:0.009106161786,Loricariidae_Farlowella_taphorni_1:0.01160771502)100:0.03724891778,(Loricariidae_Farlowella_amazonum_2:0.001635945118,Loricariidae_Farlowella_amazonum_1:0.002854277834)100:0.04935765067,(Loricariidae_Farlowella_knerii_1:0.0174317451,Loricariidae_Farlowella_reticulata_2:0.01663426666,Loricariidae_Farlowella_reticulata_1:0.01943185002,Loricariidae_Farlowella_smithi_3:0.01016192886,Loricariidae_Farlowella_smithi_1:0.01016292886,Loricariidae_Farlowella_smithi_2:0.01016292886,(Loricariidae_Farlowella_paraguayensis_2:0.001102828421,(Loricariidae_Farlowella_paraguayensis_1:0.001964637806,Loricariidae_Farlowella_hahni_1:0.001314228412)100:0.002430829953)95:0.01275328311,(Loricariidae_Farlowella_schreitmuelleri_1:0.008913964435,(Loricariidae_Farlowella_oxyrryncha_2:0.004122187993,Loricariidae_Farlowella_oxyrryncha_1:0.001981188821)90:0.003596681592)73:0.003803698484)100:0.0381202982,(Loricariidae_Farlowella_vittata_1:0.01539554117,Loricariidae_Farlowella_mariaelenae_1:0.004013175982)95:0.03913785999,(Loricariidae_Farlowella_nattereri_1:0.0304097659,(Loricariidae_Farlowella_nattereri_2:0.001413115081,Loricariidae_Farlowella_hasemani_1:1.0000005e-06)100:0.01370534025)74:0.03069475,(Loricariidae_Farlowella_acus_1:0.01903056714,Loricariidae_Farlowella_martini_1:0.01299209825)98:0.03469433378,(Loricariidae_Aposturisoma_myriodon_2:0.001292061949,Loricariidae_Aposturisoma_myriodon_1:0.0006290795915)100:0.05768363268)99:0.01633873724)99:0.01073649399)98:0.01324546745)98:0.01915483522,(((Loricariidae_Lamontichthys_filamentosus_1:1.0000005e-06,Loricariidae_Lamontichthys_filamentosus_2:0.005703999095)100:0.01273430017,Loricariidae_Lamontichthys_stibaros_1:0.01765744262)96:0.02300739379,Loricariidae_Lamontichthys_stibaros_2:0.02062749451)99:0.04478571669)97:0.02308443688,((Loricariidae_Dasyloricaria_latiura_1:0.1267166154,Loricariidae_Dasyloricaria_filamentosa_1:0.09433675186,Loricariidae_Crossoloricaria_venezuelae_1:0.1655296986,(Loricariidae_Fonchiiloricaria_nanodon_1:0.01065199524,Loricariidae_Fonchiiloricaria_nanodon_2:1.0000005e-06)99:0.1751171173,Loricariidae_Loricariichthys_microdon_1:0.1313517402,(Loricariidae_Loricariichthys_maculatus_1:0.02034737688,(Loricariidae_Loricariichthys_derbyi_1:1.0000005e-06,Loricariidae_Loricariichthys_derbyi_2:1.0000005e-06)100:0.0235705767)75:0.1309384284,(Loricariidae_Loricariichthys_castaneus_1:0.01803411574,(Loricariidae_Loricariichthys_anus_3:0.001624956352,Loricariidae_Loricariichthys_anus_2:2.000001e-06,Loricariidae_Loricariichthys_anus_1:2.000001e-06)100:0.00824774099)100:0.1569880195,Loricariidae_Loricariichthys_labialis_1:0.1445021748,Loricariidae_Loricariichthys_melanocheilus_1:0.1392315093,(Loricariidae_Loricariichthys_platymetopon_1:0.001526605451,(Loricariidae_Loricariichthys_platymetopon_2:1.0000005e-06,Loricariidae_Loricariichthys_platymetopon_3:1.0000005e-06)100:0.00486438303)100:0.1508080949,((Loricariidae_Limatulichthys_griseus_1:1.0000005e-06,Loricariidae_Limatulichthys_griseus_2:1.0000005e-06)99:0.07939393748,(Loricariidae_Pseudoloricaria_laeviuscula_2:0.00594120942,(Loricariidae_Pseudoloricaria_laeviuscula_1:1.0000005e-06,Loricariidae_Pseudoloricaria_laeviuscula_3:0.0006543482968)100:0.009374713451)99:0.04315728409)86:0.05297101421,((Loricariidae_Hemiodontichthys_acipenserinus_3:0.001902208218,Loricariidae_Hemiodontichthys_acipenserinus_2:1.0000005e-06)100:0.0397770048,Loricariidae_Hemiodontichthys_acipenserinus_1:0.0263903372)100:0.1714487724,(((Loricariidae_Spatuloricaria_puganensis_2:1.0000005e-06,Loricariidae_Spatuloricaria_puganensis_1:1.0000005e-06)80:1.0000005e-06,Loricariidae_Spatuloricaria_puganensis_3:1.0000005e-06)100:0.05793257682,(((Loricariidae_Brochiloricaria_macrodon_1:0.009217871569,(Loricariidae_Paraloricaria_agastor_1:0.001090975732,(Loricariidae_Paraloricaria_vetula_1:0.002167340652,Loricariidae_Paraloricaria_agastor_2:1.0000005e-06)70:0.001076252057)100:0.00697774694,Loricariidae_Loricaria_apeltogaster_1:0.01176911319,(Loricariidae_Proloricaria_prolixa_1:1.0000005e-06,Loricariidae_Proloricaria_prolixa_2:0.0006670654877)99:0.009489264206)99:0.01936960743,(Loricariidae_Loricaria_clavipinna_1:0.01866534901,(Loricariidae_Loricaria_parnahybae_1:0.0277821039,Loricariidae_Loricaria_tucumanensis_1:0.03525193551,(Loricariidae_Loricaria_nickeriensis_1:0.008968979945,Loricariidae_Loricaria_lentiginosa_1:0.006349592351,Loricariidae_Loricaria_cataphracta_1:0.02854670638,Loricariidae_Loricaria_cataphracta_2:0.007908836507)93:0.01863961714,Loricariidae_Loricaria_simillima_1:0.01107299061)74:0.007246491946)99:0.01713883049)84:0.01317784544,((Loricariidae_Spatuloricaria_gymnogaster_3:0.005250974308,(Loricariidae_Spatuloricaria_gymnogaster_1:1.0000005e-06,Loricariidae_Spatuloricaria_gymnogaster_2:1.0000005e-06)100:0.001946584176)100:0.03737775994,((Loricariidae_Crossoloricaria_cephalaspis_2:0.003233244302,Loricariidae_Crossoloricaria_cephalaspis_1:0.002160269362)98:0.002130041459,(Loricariidae_Crossoloricaria_variegata_2:1.0000005e-06,Loricariidae_Crossoloricaria_variegata_1:1.0000005e-06)100:0.003368547664)99:0.01906292067)100:0.04151898617,(Loricariidae_Planiloricaria_cryptodon_1:0.002033768217,Loricariidae_Planiloricaria_cryptodon_2:1.0000005e-06)100:0.09114510914,Loricariidae_Rhadinoloricaria_ommation_1:0.1219188633,Loricariidae_Pseudohemiodon_apithanos_1:0.06851248749,Loricariidae_Pseudohemiodon_lamina_1:0.04481133832,(Loricariidae_Pseudohemiodon_laticeps_2:0.008494225802,Loricariidae_Pseudohemiodon_laticeps_1:0.006059440159)99:0.04544581168)87:0.01975692985)80:0.04667668502,((Loricariidae_Rineloricaria_pentamaculata_1:1.0000005e-06,Loricariidae_Rineloricaria_pentamaculata_3:0.001629117104)77:0.001664260772,Loricariidae_Rineloricaria_pentamaculata_2:1.0000005e-06)100:0.1731843011,Loricariidae_Rineloricaria_latirostris_1:0.1375600027,Loricariidae_Rineloricaria_latirostris_2:0.1344108299,Loricariidae_Rineloricaria_morrowi_1:0.159182068,Loricariidae_Rineloricaria_melini_1:0.1569388098,Loricariidae_Rineloricaria_formosa_1:0.1583987245,Loricariidae_Rineloricaria_teffeana_1:0.162252941,Loricariidae_Rineloricaria_stewarti_1:0.1656302248,(Loricariidae_Rineloricaria_parva_2:0.001148922052,Loricariidae_Rineloricaria_parva_1:0.002080297698)100:0.149707206,Loricariidae_Rineloricaria_wolfei_1:0.2359382615,Loricariidae_Rineloricaria_jaraguensis_1:0.1538592918,Loricariidae_Rineloricaria_kronei_1:0.1565091687,(Loricariidae_Rineloricaria_misionera_1:0.02314603696,Loricariidae_Rineloricaria_cadeae_1:0.0175055714,Loricariidae_Rineloricaria_longicauda_1:0.008242503123)83:0.1477510388,Loricariidae_Rineloricaria_microlepidogaster_1:0.157597059,Loricariidae_Rineloricaria_aequalicuspis_1:0.1610068098,Loricariidae_Rineloricaria_strigilata_1:0.172649465,Loricariidae_Rineloricaria_quadrensis_1:0.1548156794,(Loricariidae_Rineloricaria_eigenmanni_1:0.02056082203,(Loricariidae_Rineloricaria_heteroptera_1:0.01310859035,(Loricariidae_Rineloricaria_heteroptera_2:0.06602698927,Loricariidae_Rineloricaria_platyura_1:1.0000005e-06)100:0.01420655732)99:0.01125992804)100:0.1479103014,Loricariidae_Rineloricaria_osvaldoi_1:0.2183191591,Loricariidae_Rineloricaria_sneiderni_1:0.1999422575,((Loricariidae_Rineloricaria_catamarcensis_2:2.000001e-06,Loricariidae_Rineloricaria_catamarcensis_3:2.000001e-06,Loricariidae_Rineloricaria_catamarcensis_1:0.00163582479)100:0.01029432125,Loricariidae_Rineloricaria_lima_1:0.01726402924)98:0.1548502272,Loricariidae_Rineloricaria_altipinnis_1:0.1508909547,Loricariidae_Rineloricaria_jubata_1:0.1695970728,(Loricariidae_Rineloricaria_uracantha_3:0.01948188732,Loricariidae_Rineloricaria_uracantha_1:0.04535465043)73:0.1376007595,Loricariidae_Rineloricaria_uracantha_2:0.1492820763,(Loricariidae_Rineloricaria_lanceolata_2:0.02028813992,(Loricariidae_Rineloricaria_lanceolata_3:1.0000005e-06,Loricariidae_Rineloricaria_lanceolata_1:1.0000005e-06)100:0.01246459612)100:0.1504391283,((Loricariidae_Rineloricaria_fallax_2:1.0000005e-06,Loricariidae_Rineloricaria_fallax_3:1.0000005e-06)100:0.0008653736545,Loricariidae_Rineloricaria_fallax_1:0.002761904565)97:0.1118821091)91:0.03167973376,(Loricariidae_Metaloricaria_paucidens_1:0.04913966504,Loricariidae_Metaloricaria_nijsseni_1:0.02833828425)100:0.02358746717)93:0.0122299319)90:0.01594270051)89:0.9892384018,((((((Loricariidae_Otocinclus_xakriaba_2:1.0000005e-06,Loricariidae_Otocinclus_xakriaba_1:1.0000005e-06)78:1.0000005e-06,Loricariidae_Otocinclus_xakriaba_3:1.0000005e-06)100:0.1013942438,((Loricariidae_Otocinclus_flexilis_2:1.0000005e-06,Loricariidae_Otocinclus_flexilis_1:1.0000005e-06)100:0.01817239017,(Loricariidae_Otocinclus_arnoldi_3:1.0000005e-06,(Loricariidae_Otocinclus_arnoldi_1:1.0000005e-06,Loricariidae_Otocinclus_arnoldi_2:1.0000005e-06)99:1.0000005e-06)100:0.02317583539)98:0.04069860375,(Loricariidae_Otocinclus_affinis_1:2.000001e-06,Loricariidae_Otocinclus_affinis_2:2.000001e-06,Loricariidae_Otocinclus_affinis_3:0.002982597736)100:0.0683447355,(Loricariidae_Otocinclus_cocama_3:1.0000005e-06,(Loricariidae_Otocinclus_cocama_2:1.0000005e-06,Loricariidae_Otocinclus_cocama_1:1.0000005e-06)97:0.002926952568)100:0.05765393063,((Loricariidae_Otocinclus_vestitus_2:1.0000005e-06,Loricariidae_Otocinclus_vestitus_1:1.0000005e-06)100:1.0000005e-06,Loricariidae_Otocinclus_vestitus_3:1.0000005e-06)100:0.07915689953,(Loricariidae_Otocinclus_mariae_3:0.0006340061671,(Loricariidae_Otocinclus_mariae_2:1.0000005e-06,Loricariidae_Otocinclus_mariae_1:1.0000005e-06)100:0.004227743739)100:0.06580472332,(Loricariidae_Otocinclus_hoppei_1:0.04726083821,Loricariidae_Otocinclus_hoppei_2:0.008145037425)100:0.08078599669,(Loricariidae_Otocinclus_vittatus_1:1.0000005e-06,Loricariidae_Otocinclus_vittatus_2:1.0000005e-06)100:0.1316772829)98:0.02768594497,((Loricariidae_Lampiella_gibbosa_2:1.0000005e-06,Loricariidae_Lampiella_gibbosa_1:1.0000005e-06)100:1.0000005e-06,Loricariidae_Lampiella_gibbosa_3:1.0000005e-06)100:0.1205598192)88:0.03876036973,(((Loricariidae_Acestridium_discus_1:1.0000005e-06,Loricariidae_Acestridium_discus_2:1.0000005e-06)100:0.03995859035,(Loricariidae_Acestridium_scutatum_1:0.0601383747,(Loricariidae_Acestridium_gymnogaster_1:0.05877571455,(Loricariidae_Acestridium_martini_3:0.00427074554,(Loricariidae_Acestridium_martini_1:1.0000005e-06,Loricariidae_Acestridium_martini_2:1.0000005e-06)100:0.006366504634)100:0.04992279737)79:0.009397859612)76:0.02444927816)92:0.1022042746,((Loricariidae_Hypoptopoma_guianense_1:0.02200890435,(Loricariidae_Hypoptopoma_thoracatum_2:1.0000005e-06,Loricariidae_Hypoptopoma_thoracatum_1:0.001913442488)100:0.04227319175)100:0.06137293128,((Loricariidae_Oxyropsis_carinata_1:0.001242309466,Loricariidae_Oxyropsis_wrightiana_1:0.00262351552)100:0.02079885144,Loricariidae_Oxyropsis_acutirostris_1:0.04227638851)100:0.0388138672,Loricariidae_Hypoptopoma_spectabile_1:0.1022812447,((Loricariidae_Hypoptopoma_incognitum_1:0.01776524778,Loricariidae_Hypoptopoma_steindachneri_1:0.01230079024)100:0.04447149365,(((Loricariidae_Hypoptopoma_inexspectatum_3:0.008997418562,Loricariidae_Hypoptopoma_inexspectatum_1:0.02869965974)100:0.01875351392,Loricariidae_Hypoptopoma_inexspectatum_2:0.008597790766)100:0.05731865779,(Loricariidae_Hypoptopoma_gulare_1:1.0000005e-06,Loricariidae_Hypoptopoma_gulare_2:1.0000005e-06)100:0.02380939976)100:0.08054038512)93:0.050167132)92:0.03294125677)70:0.01228358309)72:0.009848499498,((Loricariidae_Microplecostomus_forestii_2:0.0009044550163,Loricariidae_Microplecostomus_forestii_1:0.001322514413)100:0.06785976353,Loricariidae_Nannoplecostomus_eleonorae_1:0.1155915132)99:0.05911985979,(((Loricariidae_Pseudotocinclus_juquiae_2:0.01689696403,(Loricariidae_Pseudotocinclus_juquiae_3:1.0000005e-06,Loricariidae_Pseudotocinclus_juquiae_1:1.0000005e-06)100:0.06695409472,Loricariidae_Pseudotocinclus_parahybae_1:0.04714431374,(Loricariidae_Pseudotocinclus_tietensis_1:1.0000005e-06,(Loricariidae_Pseudotocinclus_tietensis_3:1.0000005e-06,Loricariidae_Pseudotocinclus_tietensis_2:0.000395423245)99:0.003547131676)98:0.01751957334)99:0.02156080195,(Loricariidae_Pareiorhina_rudolphi_2:0.03358063192,(Loricariidae_Pareiorhina_rudolphi_3:0.005018336208,Loricariidae_Pareiorhina_rudolphi_1:0.001147875282)100:0.0247730528)100:0.02526884339)100:0.03180082164,(((Loricariidae_Pareiorhaphis_nudula_1:0.02016301836,(Loricariidae_Pareiorhaphis_hypselurus_1:0.01531660918,Loricariidae_Pareiorhaphis_stomias_1:0.004552207269)99:0.007742763423)100:0.02968610682,(Loricariidae_Pareiorhaphis_splendens_3:0.001028897128,Loricariidae_Pareiorhaphis_splendens_1:0.0007717598542,Loricariidae_Pareiorhaphis_splendens_2:0.001839253152)100:0.05628599455,((Loricariidae_Pareiorhaphis_azygolechis_2:1.0000005e-06,(Loricariidae_Pareiorhaphis_azygolechis_3:1.0000005e-06,Loricariidae_Pareiorhaphis_azygolechis_1:1.0000005e-06)100:1.0000005e-06)100:0.01224349339,((((Loricariidae_Pareiorhaphis_vestigipinnis_2:2.000001e-06,Loricariidae_Pareiorhaphis_vestigipinnis_1:2.000001e-06,Loricariidae_Pareiorhaphis_vestigipinnis_3:1.0000005e-06)100:0.006833631717,((Loricariidae_Pareiorhaphis_eurycephalus_1:1.0000005e-06,Loricariidae_Pareiorhaphis_eurycephalus_2:1.0000005e-06)100:0.005139449092,Loricariidae_Pareiorhaphis_parmula_3:0.007303286831,(Loricariidae_Pareiorhaphis_parmula_1:1.0000005e-06,Loricariidae_Pareiorhaphis_parmula_2:1.0000005e-06)100:0.007303286831)95:0.003301263055)99:0.01104100661,(Loricariidae_Pareiorhaphis_hystrix_2:1.0000005e-06,(Loricariidae_Pareiorhaphis_hystrix_3:1.0000005e-06,Loricariidae_Pareiorhaphis_hystrix_1:1.0000005e-06)87:1.0000005e-06)100:0.01494696481)96:0.00337127676,((Loricariidae_Pareiorhaphis_steindachneri_3:1.0000005e-06,(Loricariidae_Pareiorhaphis_steindachneri_1:1.0000005e-06,Loricariidae_Pareiorhaphis_steindachneri_2:1.0000005e-06)84:1.0000005e-06)100:0.009403541224,(Loricariidae_Pareiorhaphis_cameroni_2:1.0000005e-06,Loricariidae_Pareiorhaphis_cameroni_1:1.0000005e-06)99:0.002399736782)100:0.009998984518)99:0.005865652974)100:0.02167688997,((Loricariidae_Kronichthys_lacerta_2:1.0000005e-06,(Loricariidae_Kronichthys_lacerta_1:1.0000005e-06,Loricariidae_Kronichthys_lacerta_3:1.0000005e-06)83:1.0000005e-06)100:0.01193197454,((Loricariidae_Kronichthys_heylandi_3:1.0000005e-06,(Loricariidae_Kronichthys_heylandi_1:1.0000005e-06,Loricariidae_Kronichthys_heylandi_2:1.0000005e-06)100:1.0000005e-06)100:0.04278863771,(Loricariidae_Kronichthys_subteres_3:1.0000005e-06,(Loricariidae_Kronichthys_subteres_1:1.0000005e-06,Loricariidae_Kronichthys_subteres_2:0.0003015415498)100:1.0000005e-06)100:0.01259563459)76:0.009797237265)100:0.06669363095,((Loricariidae_Neoplecostomus_ribeirensis_3:1.0000005e-06,(Loricariidae_Neoplecostomus_ribeirensis_2:1.0000005e-06,Loricariidae_Neoplecostomus_ribeirensis_1:1.0000005e-06)100:1.0000005e-06)100:0.04742036878,((Loricariidae_Isbrueckerichthys_alipionis_2:0.0009106812293,(Loricariidae_Isbrueckerichthys_alipionis_3:1.0000005e-06,Loricariidae_Isbrueckerichthys_alipionis_1:1.0000005e-06)100:0.002610602125)100:0.0198862447,(Loricariidae_Isbrueckerichthys_saxicola_1:0.0054032719,Loricariidae_Isbrueckerichthys_saxicola_2:0.0054032719,Loricariidae_Isbrueckerichthys_saxicola_3:0.0066694249,((Loricariidae_Isbrueckerichthys_epakmos_2:1.0000005e-06,Loricariidae_Isbrueckerichthys_epakmos_1:1.0000005e-06)100:1.0000005e-06,Loricariidae_Isbrueckerichthys_epakmos_3:1.0000005e-06)100:0.007880708833,(Loricariidae_Isbrueckerichthys_duseni_2:0.00748197049,(Loricariidae_Isbrueckerichthys_duseni_3:1.0000005e-06,Loricariidae_Isbrueckerichthys_duseni_1:1.0000005e-06)100:0.008991694488)100:0.0224976504,(Loricariidae_Isbrueckerichthys_calvus_1:1.0000005e-06,Loricariidae_Isbrueckerichthys_calvus_2:1.0000005e-06)100:0.02467711878)97:0.006318320181)98:0.009437620533)100:0.01299280355)99:0.0291102949,((((Loricariidae_Pareiorhina_hyptiorhachis_1:0.007376674666,(Loricariidae_Pareiorhina_carrancas_1:1.0000005e-06,Loricariidae_Pareiorhina_carrancas_2:1.0000005e-06)100:0.004193774911)100:0.03026105531,(Loricariidae_Pareiorhina_rosai_1:0.01909825159,((Loricariidae_Pareiorhina_pelicicei_1:0.007071697961,Loricariidae_Pareiorhina_cepta_1:0.01064732571)100:0.007777759911,(Loricariidae_Pareiorhina_brachyrhyncha_2:1.0000005e-06,Loricariidae_Pareiorhina_brachyrhyncha_1:1.0000005e-06)100:0.01374086068)94:0.004737261786)100:0.02931335467)96:0.01849287979,((((Loricariidae_Neoplecostomus_yapo_3:1.0000005e-06,(Loricariidae_Neoplecostomus_yapo_1:1.0000005e-06,Loricariidae_Neoplecostomus_yapo_2:1.0000005e-06)99:1.0000005e-06)100:0.0409897337,(Loricariidae_Neoplecostomus_selenae_1:1.0000005e-06,Loricariidae_Neoplecostomus_selenae_2:1.0000005e-06)100:0.02721383823,(Loricariidae_Neoplecostomus_botucatu_3:1.0000005e-06,Loricariidae_Neoplecostomus_botucatu_1:2.000001e-06,Loricariidae_Neoplecostomus_botucatu_2:0.002473819372)100:0.02653511315,(Loricariidae_Neoplecostomus_canastra_1:0.01346227654,(Loricariidae_Neoplecostomus_langeanii_2:1.0000005e-06,Loricariidae_Neoplecostomus_langeanii_1:1.0000005e-06)100:0.008931129641,((Loricariidae_Neoplecostomus_jaguari_1:1.0000005e-06,Loricariidae_Neoplecostomus_jaguari_2:0.001704115446)99:0.00535425862,(Loricariidae_Neoplecostomus_bandeirante_2:1.0000005e-06,(Loricariidae_Neoplecostomus_bandeirante_1:1.0000005e-06,Loricariidae_Neoplecostomus_bandeirante_3:1.0000005e-06)71:1.0000005e-06)100:0.009953562857)83:0.001694366222)79:0.01039115044,(Loricariidae_Neoplecostomus_paranensis_3:0.0007189641534,(Loricariidae_Neoplecostomus_paranensis_2:1.0000005e-06,Loricariidae_Neoplecostomus_paranensis_1:1.0000005e-06)90:1.0000005e-06)100:0.01566726897)79:0.004507417649,(Loricariidae_Neoplecostomus_corumba_3:1.0000005e-06,(Loricariidae_Neoplecostomus_corumba_2:1.0000005e-06,Loricariidae_Neoplecostomus_corumba_1:1.0000005e-06)100:1.0000005e-06)100:0.03033232426)97:0.02683584327,Loricariidae_Neoplecostomus_paraty_1:0.05679158739,((Loricariidae_Neoplecostomus_franciscoensis_2:1.0000005e-06,(Loricariidae_Neoplecostomus_franciscoensis_3:1.0000005e-06,Loricariidae_Neoplecostomus_franciscoensis_1:1.0000005e-06)100:1.0000005e-06)100:0.02667056917,((Loricariidae_Neoplecostomus_espiritosantensis_2:1.0000005e-06,(Loricariidae_Neoplecostomus_espiritosantensis_1:1.0000005e-06,Loricariidae_Neoplecostomus_espiritosantensis_3:1.0000005e-06)100:1.0000005e-06)100:0.05372990267,(Loricariidae_Neoplecostomus_microps_1:0.003391077986,(Loricariidae_Neoplecostomus_microps_3:0.002025489637,Loricariidae_Neoplecostomus_microps_2:0.00116628472)70:0.001612089409)100:0.02409664274)90:0.006806713843)96:0.01545366048)90:0.01952003319)80:0.004050846154,(Loricariidae_Pareiorhaphis_scutula_1:0.01430989053,(Loricariidae_Pareiorhaphis_nasuta_1:0.02202798076,(Loricariidae_Plesioptopoma_curvidens_2:1.0000005e-06,(Loricariidae_Plesioptopoma_curvidens_1:1.0000005e-06,Loricariidae_Plesioptopoma_curvidens_3:1.0000005e-06)95:1.0000005e-06)100:0.03592267429)94:0.007134126385)100:0.03339231793,(Loricariidae_Pareiorhaphis_bahiana_1:0.06906637811,Loricariidae_Pareiorhaphis_ruschii_1:0.0541831575,Loricariidae_Euryochus_thysanos_1:0.06338303097,Loricariidae_Hirtella_carinata_1:0.04122120184)76:0.01673872373)89:0.006790252802)97:0.007933448607)98:0.05029846739,(Loricariidae_Corumbataia_canoeiro_1:0.09176055379,(Loricariidae_Corumbataia_anosteos_1:0.03458919943,(Loricariidae_Corumbataia_tocantinensis_1:0.0120829773,((Loricariidae_Corumbataia_britskii_2:1.0000005e-06,Loricariidae_Corumbataia_britskii_1:0.00680900723)89:0.005818997841,(Loricariidae_Corumbataia_cuestae_1:0.0006736072041,Loricariidae_Corumbataia_cuestae_2:0.002841592601)82:0.004827667095)78:0.003279003582)100:0.04518077339)100:0.0281135416)78:0.0696814181,(((Loricariidae_Curculionichthys_paresi_2:1.0000005e-06,Loricariidae_Curculionichthys_paresi_3:1.0000005e-06)78:0.006003936726,Loricariidae_Curculionichthys_paresi_1:0.001426252246)100:0.05336880452,(((Loricariidae_Curculionichthys_piracanjuba_2:1.0000005e-06,Loricariidae_Curculionichthys_piracanjuba_3:1.0000005e-06)78:0.003849086413,Loricariidae_Curculionichthys_piracanjuba_1:1.0000005e-06)100:0.02750511798,(((Loricariidae_Curculionichthys_oliveirai_3:1.0000005e-06,Loricariidae_Curculionichthys_oliveirai_2:0.005241387798)73:0.001222835193,Loricariidae_Curculionichthys_oliveirai_1:0.001963882352)100:0.0115444005,((Loricariidae_Curculionichthys_insperatus_1:1.0000005e-06,Loricariidae_Curculionichthys_insperatus_2:0.005881673604)78:1.0000005e-06,Loricariidae_Curculionichthys_insperatus_3:1.0000005e-06)100:0.0222481509)100:0.02226917632)95:0.02061230813)100:0.09749412053,(Loricariidae_Curculionichthys_hera_1:0.029925385,(Loricariidae_Hisonotus_acuen_1:1.0000005e-06,Loricariidae_Hisonotus_acuen_2:0.003537932256)99:0.04996286458)100:0.1370335241,(Loricariidae_Parotocinclus_eppleyi_1:0.01554216015,Loricariidae_Parotocinclus_eppleyi_2:1.0000005e-06)99:0.1740846992,(Loricariidae_Parotocinclus_britskii_1:0.0322941677,(Loricariidae_Parotocinclus_aripuanensis_1:1.0000005e-06,Loricariidae_Parotocinclus_aripuanensis_2:1.0000005e-06)99:0.07503427655)74:0.1490843959,Loricariidae_Parotocinclus_collinsae_1:0.1386202058,(Loricariidae_Hisonotus_chromodontus_1:0.0006442022625,Loricariidae_Hisonotus_chromodontus_2:1.0000005e-06)100:0.15593093,Loricariidae_Otothyropsis_biamnicus_1:0.1468866322,(Loricariidae_Otothyropsis_polyodon_1:0.005520620109,Loricariidae_Hisonotus_francirochai_2:0.0131618114,Loricariidae_Hisonotus_francirochai_1:0.008233717684)97:0.1306476611,Loricariidae_Microlepidogaster_perforata_1:0.1398684616,(Loricariidae_Parotocinclus_bidentatus_1:0.03272211987,(Loricariidae_Parotocinclus_maculicauda_1:1.0000005e-06,Loricariidae_Parotocinclus_maculicauda_2:1.0000005e-06)100:0.02748312097)100:0.131939884,(((Loricariidae_Hisonotus_bocaiuva_1:1.0000005e-06,Loricariidae_Hisonotus_bocaiuva_2:1.0000005e-06)100:0.04814638098,Loricariidae_Rhinolekos_arachas_1:0.02844812432)95:0.03554404802,(Loricariidae_Parotocinclus_bahiensis_1:1.0000005e-06,Loricariidae_Parotocinclus_bahiensis_2:1.0000005e-06)100:0.0728712079,((Loricariidae_Parotocinclus_prata_3:0.0006925680108,(Loricariidae_Parotocinclus_prata_2:1.0000005e-06,Loricariidae_Parotocinclus_prata_1:1.0000005e-06)99:0.001775955899)100:0.0370426761,(Loricariidae_Parotocinclus_robustus_2:1.0000005e-06,Loricariidae_Parotocinclus_robustus_1:1.0000005e-06)100:0.02501267944)100:0.03906968756)91:0.1240958239,((Loricariidae_Rhinolekos_garavelloi_2:0.0006831060937,Loricariidae_Rhinolekos_garavelloi_1:1.0000005e-06)100:0.01776670992,(Loricariidae_Rhinolekos_britskii_1:0.005656030763,Loricariidae_Rhinolekos_britskii_2:0.004145660814)98:0.01100659875)100:0.1908149934,(Loricariidae_Microlepidogaster_longicolla_1:1.0000005e-06,Loricariidae_Microlepidogaster_longicolla_3:0.004497741852,Loricariidae_Microlepidogaster_longicolla_2:0.001966053779)100:0.1956912839,((Loricariidae_Microlepidogaster_dimorpha_2:1.0000005e-06,Loricariidae_Microlepidogaster_dimorpha_1:1.0000005e-06)100:1.0000005e-06,Loricariidae_Microlepidogaster_dimorpha_3:1.0000005e-06)100:0.1540467302,((Loricariidae_Hisonotus_paulinus_2:1.0000005e-06,Loricariidae_Hisonotus_paulinus_3:0.0003040444514,Loricariidae_Hisonotus_paulinus_1:0.0003040444514)100:0.02759659167,Loricariidae_Hisonotus_depressicauda_1:0.05443774149)98:0.1401530612,(Loricariidae_Pseudotothyris_janeirensis_1:0.01445858939,(Loricariidae_Otothyris_travassosi_2:1.0000005e-06,Loricariidae_Otothyris_travassosi_1:1.0000005e-06)100:0.08993831597,Loricariidae_Pseudotothyris_obtusa_1:0.04546931624)96:0.1551887703,(Loricariidae_Parotocinclus_spilurus_2:1.0000005e-06,Loricariidae_Parotocinclus_spilurus_1:0.001399632166)100:0.2836895773,Loricariidae_Parotocinclus_adamanteus_1:0.1832989201,((((Loricariidae_Epactionotus_bilineatus_2:0.00195414056,Loricariidae_Epactionotus_bilineatus_3:0.002619288124)100:0.00375730634,Loricariidae_Epactionotus_bilineatus_1:0.001909460978)100:0.01623371606,(((Loricariidae_Epactionotus_gracilis_3:1.0000005e-06,Loricariidae_Epactionotus_gracilis_1:1.0000005e-06)100:1.0000005e-06,Loricariidae_Epactionotus_gracilis_2:1.0000005e-06)100:0.007293818711,(Loricariidae_Epactionotus_itaimbezinho_1:1.0000005e-06,Loricariidae_Epactionotus_itaimbezinho_2:1.0000005e-06)100:0.004954331906)92:0.006405874345)100:0.03391705941,((Loricariidae_Hisonotus_notatus_2:0.005864716041,Loricariidae_Hisonotus_notatus_1:0.0122343439)100:0.009340726766,Loricariidae_Hisonotus_thayeri_1:0.002599304244)100:0.04667496286,(Loricariidae_Hisonotus_notopagos_2:1.0000005e-06,Loricariidae_Hisonotus_notopagos_1:1.0000005e-06)100:0.07198614273,(Loricariidae_Eurycheilichthys_coryphaenus_1:2.000001e-06,(Loricariidae_Eurycheilichthys_limulus_1:1.0000005e-06,Loricariidae_Eurycheilichthys_limulus_2:1.0000005e-06)98:0.02392194346,Loricariidae_Eurycheilichthys_limulus_3:0.01993141769,Loricariidae_Eurycheilichthys_castaneus_1:0.007442844603,Loricariidae_Eurycheilichthys_luisae_1:0.01209886832,Loricariidae_Eurycheilichthys_planus_1:0.01677049306,Loricariidae_Eurycheilichthys_pantherinus_1:0.03090025626,Loricariidae_Eurycheilichthys_apocremnus_1:0.005514371403)78:0.04271725844,(Loricariidae_Hisonotus_armatus_2:1.0000005e-06,Loricariidae_Hisonotus_armatus_1:1.0000005e-06)100:0.05858483385,(Loricariidae_Hisonotus_charrua_1:0.02444980107,((Loricariidae_Hisonotus_leucophrys_3:0.000356570868,Loricariidae_Hisonotus_leucophrys_1:1.0000005e-06)100:1.0000005e-06,Loricariidae_Hisonotus_leucophrys_2:1.0000005e-06)100:0.02533849402)96:0.0526492474,Loricariidae_Hisonotus_taimensis_1:0.06066930441,(Loricariidae_Hisonotus_laevior_1:0.006747602684,(Loricariidae_Hisonotus_laevior_2:0.0005395016038,Loricariidae_Hisonotus_laevior_3:0.008313631445)100:0.007746573732)100:0.07080457492,(((Loricariidae_Hisonotus_maculipinnis_2:0.001291122045,(Loricariidae_Hisonotus_maculipinnis_3:1.0000005e-06,Loricariidae_Hisonotus_maculipinnis_1:0.003216237978)95:0.005194347967)100:0.02675036704,(Loricariidae_Hisonotus_ringueleti_1:0.00242689194,Loricariidae_Hisonotus_ringueleti_2:0.004417493884)99:0.007666244858)81:0.03323317382,((Loricariidae_Hisonotus_montanus_1:0.02544498259,(Loricariidae_Hisonotus_carreiro_1:1.0000005e-06,(Loricariidae_Hisonotus_prata_2:1.0000005e-06,Loricariidae_Hisonotus_prata_1:1.0000005e-06)100:0.001962079963)95:0.02656592007)72:0.009516750477,(Loricariidae_Hisonotus_megaloplax_2:1.0000005e-06,Loricariidae_Hisonotus_megaloplax_1:1.0000005e-06)100:0.04017267992,Loricariidae_Hisonotus_montanus_2:0.02399569498,(Loricariidae_Hisonotus_iota_1:0.01314179124,(Loricariidae_Hisonotus_aky_2:1.0000005e-06,Loricariidae_Hisonotus_aky_1:1.0000005e-06)100:0.007088889159)84:0.0182248689)93:0.01255881241)78:0.01903948739,((Loricariidae_Otothyropsis_marapoama_1:0.002955030295,Loricariidae_Otothyropsis_marapoama_2:0.003240375306)100:0.0475790067,(Loricariidae_Hisonotus_nigricauda_1:0.02194119506,(Loricariidae_Hisonotus_nigricauda_3:0.003120997967,Loricariidae_Hisonotus_nigricauda_2:0.002577480748)99:0.0109486458)99:0.02899134408)71:0.0281495691)86:0.118436742,(Loricariidae_Parotocinclus_cearensis_1:0.01312821814,Loricariidae_Parotocinclus_spilosoma_1:0.007585537783)99:0.1323205726,(Loricariidae_Hisonotus_leucofrenatus_2:0.007908082873,(Loricariidae_Hisonotus_leucofrenatus_3:0.005924180504,Loricariidae_Hisonotus_leucofrenatus_1:0.005275779873)96:0.02122439301)94:0.1780488046,Loricariidae_Parotocinclus_seridoensis_1:0.1866897474,Loricariidae_Parotocinclus_jumbo_1:0.1702094931)79:0.9949160615,((Loricariidae_Paulasquama_callis_1:0.02368936875,(Loricariidae_Neblinichthys_echinasus_1:0.009960470297,(Loricariidae_Neblinichthys_brevibracchium_3:1.0000005e-06,Loricariidae_Neblinichthys_brevibracchium_1:0.01105502019)100:0.02061767259)100:0.0146837062)100:0.08188041041,(Loricariidae_Lithoxancistrus_orinoco_1:0.05697526007,Loricariidae_Pseudancistrus_yekuana_1:0.04634849583)100:0.04582956761,((Loricariidae_Andeancistrus_platycephalus_1:0.03658326705,Loricariidae_Transancistrus_santarosensis_1:0.02948192894)100:0.0524592476,((Loricariidae_Leptoancistrus_canensis_3:1.0000005e-06,(Loricariidae_Leptoancistrus_canensis_2:1.0000005e-06,Loricariidae_Leptoancistrus_canensis_1:1.0000005e-06)85:0.001705625707)100:0.09309182353,((Loricariidae_Dolichancistrus_carnegiei_1:0.05185192735,Loricariidae_Dolichancistrus_fuesslii_1:0.05874971201)99:0.02185682212,Loricariidae_Cordylancistrus_torbesensis_1:0.0646626428)96:0.01036462001)98:0.01963662129)97:0.0220648717,(((Loricariidae_Chaetostoma_anomalum_1:0.03590950033,((Loricariidae_Chaetostoma_changae_1:1.0000005e-06,Loricariidae_Chaetostoma_breve_1:0.009313120449)97:0.01232875037,Loricariidae_Chaetostoma_dermorhynchus_1:0.04503003002)98:0.01109685788)99:0.02351250861,((Loricariidae_Chaetostoma_loborhynchos_2:1.0000005e-06,Loricariidae_Chaetostoma_loborhynchos_1:0.0009124087892)100:0.01679288697,Loricariidae_Chaetostoma_marmorescens_1:0.02402408894)100:0.04685297875,(Loricariidae_Chaetostoma_microps_1:0.02595903469,Loricariidae_Chaetostoma_carrioni_1:0.02215483072)100:0.06753952062,Loricariidae_Chaetostoma_lexa_1:0.06292656424,((Loricariidae_Chaetostoma_lineopunctatum_2:1.0000005e-06,Loricariidae_Chaetostoma_lineopunctatum_1:1.0000005e-06)98:1.0000005e-06,Loricariidae_Chaetostoma_lineopunctatum_3:1.0000005e-06)100:0.05457811446)100:0.01413114668,((Loricariidae_Chaetostoma_jegui_1:1.0000005e-06,Loricariidae_Chaetostoma_vasquezi_1:0.007914783229)99:0.05331020359,((Loricariidae_Chaetostoma_fischeri_1:1.0000005e-06,Loricariidae_Chaetostoma_fischeri_2:1.0000005e-06)100:0.0168187763,Loricariidae_Chaetostoma_fischeri_3:0.02019370621)100:0.02811057187)78:0.009869656364)98:0.03316052387)81:0.99810517,((Loricariidae_Dekeyseria_amazonica_1:0.05914698942,Loricariidae_Dekeyseria_picta_1:0.03929731685)99:0.02070339777,Loricariidae_Dekeyseria_picta_2:0.0583776356,(Loricariidae_Dekeyseria_scaphirhynchus_2:1.0000005e-06,Loricariidae_Dekeyseria_scaphirhynchus_1:1.0000005e-06)100:0.06733764849)99:1.031355506,(Loricariidae_Corymbophanes_kaiei_2:0.006871663938,Loricariidae_Corymbophanes_kaiei_1:1.0000005e-06)100:1.127129042,Loricariidae_Hopliancistrus_tricornis_1:1.101526964,Loricariidae_Cryptancistrus_similis_1:1.096961992,((((Loricariidae_Guyanancistrus_brownsbergensis_1:1.0000005e-06,Loricariidae_Guyanancistrus_brownsbergensis_2:0.00162018068)100:0.009270363892,((Loricariidae_Guyanancistrus_teretirostris_1:0.00502297191,(Loricariidae_Guyanancistrus_megastictus_1:1.0000005e-06,Loricariidae_Guyanancistrus_megastictus_2:1.0000005e-06)95:0.001677736706)83:0.003237772783,(Loricariidae_Guyanancistrus_tenuis_1:1.0000005e-06,(Loricariidae_Guyanancistrus_tenuis_2:1.0000005e-06,Loricariidae_Guyanancistrus_tenuis_3:1.0000005e-06)97:1.0000005e-06)97:0.001614387281)85:0.005990422795)94:0.02037767464,(Loricariidae_Guyanancistrus_brevispinis_1:0.0072199129,Loricariidae_Guyanancistrus_brevispinis_2:0.004772646192,(Loricariidae_Guyanancistrus_nassauensis_1:1.0000005e-06,Loricariidae_Guyanancistrus_nassauensis_2:1.0000005e-06)98:0.002377963831)100:0.03045009841)100:0.03169632268,((Loricariidae_Guyanancistrus_longispinis_2:1.0000005e-06,Loricariidae_Guyanancistrus_longispinis_3:0.001412683121,Loricariidae_Guyanancistrus_longispinis_1:0.001412683121)100:0.07762444145,(Loricariidae_Guyanancistrus_niger_2:2.000001e-06,Loricariidae_Guyanancistrus_niger_1:2.000001e-06,Loricariidae_Guyanancistrus_niger_3:1.0000005e-06)100:0.07022861268)99:0.03765284805)88:1.027309658,(((Loricariidae_Pseudolithoxus_tigris_2:1.0000005e-06,(Loricariidae_Pseudolithoxus_tigris_3:1.0000005e-06,Loricariidae_Pseudolithoxus_tigris_1:1.0000005e-06)100:0.0002742827773)100:0.01710221943,(Loricariidae_Pseudolithoxus_kelsorum_3:0.00126980987,(Loricariidae_Pseudolithoxus_kelsorum_2:1.0000005e-06,Loricariidae_Pseudolithoxus_kelsorum_1:1.0000005e-06)100:0.005517042167)100:0.01160562063)100:0.03013564628,((Loricariidae_Pseudolithoxus_anthrax_1:0.01175351929,(Loricariidae_Pseudolithoxus_dumus_1:0.0005270310469,(Loricariidae_Pseudolithoxus_dumus_3:1.0000005e-06,Loricariidae_Pseudolithoxus_dumus_2:1.0000005e-06)100:1.0000005e-06)100:0.01097093104)100:0.02406837562,(((Loricariidae_Pseudolithoxus_kinja_2:1.0000005e-06,Loricariidae_Pseudolithoxus_kinja_3:1.0000005e-06)82:1.0000005e-06,Loricariidae_Pseudolithoxus_kinja_1:1.0000005e-06)100:0.00351706928,(Loricariidae_Pseudolithoxus_nicoi_3:0.0003622655536,Loricariidae_Pseudolithoxus_nicoi_1:0.000360458245,Loricariidae_Pseudolithoxus_nicoi_2:0.000360458245)100:0.0004365976043)100:0.03692729653)100:0.02065764498)100:1.041519873,(((Loricariidae_Lasiancistrus_caucanus_2:1.0000005e-06,Loricariidae_Lasiancistrus_caucanus_3:0.003247483864)92:0.009103061906,Loricariidae_Lasiancistrus_caucanus_1:0.007617959698)100:0.04632293628,((Loricariidae_Lasiancistrus_tentaculatus_2:1.0000005e-06,Loricariidae_Lasiancistrus_tentaculatus_1:1.0000005e-06)99:1.0000005e-06,Loricariidae_Lasiancistrus_tentaculatus_3:1.0000005e-06)99:0.02770739187,(Loricariidae_Lasiancistrus_saetiger_1:0.003911747358,Loricariidae_Lasiancistrus_schomburgkii_2:0.01495660832,(Loricariidae_Lasiancistrus_heteracanthus_1:1.0000005e-06,Loricariidae_Lasiancistrus_schomburgkii_3:1.0000005e-06)100:0.01493090274,Loricariidae_Lasiancistrus_schomburgkii_1:0.01666915639)95:0.03002377787)97:1.071700076,(((Loricariidae_Ancistrus_clementinae_2:1.0000005e-06,Loricariidae_Ancistrus_clementinae_1:1.0000005e-06)100:1.0000005e-06,Loricariidae_Ancistrus_clementinae_3:1.0000005e-06)100:0.104259529,Loricariidae_Ancistrus_cuiabae_1:0.1258270492,Loricariidae_Ancistrus_leucostictus_1:0.09494221103,(Loricariidae_Ancistrus_trinitatis_1:0.006826795229,Loricariidae_Ancistrus_trinitatis_2:1.0000005e-06)89:0.07787138432,(Loricariidae_Ancistrus_marcapatae_1:0.0008646348636,Loricariidae_Ancistrus_marcapatae_2:1.0000005e-06)96:0.1068605786,(Loricariidae_Ancistrus_megalostomus_2:0.0009032384004,Loricariidae_Ancistrus_megalostomus_1:0.001095296295)100:0.09824952627,(Loricariidae_Ancistrus_macrophthalmus_2:2.000001e-06,Loricariidae_Ancistrus_macrophthalmus_1:2.000001e-06,Loricariidae_Ancistrus_macrophthalmus_3:1.0000005e-06)100:0.08268748898,(Loricariidae_Ancistrus_ranunculus_2:1.0000005e-06,(Loricariidae_Ancistrus_ranunculus_3:1.0000005e-06,Loricariidae_Ancistrus_ranunculus_1:0.0006286508886)84:1.0000005e-06)100:0.0895109449,(Loricariidae_Ancistrus_aguaboensis_1:1.0000005e-06,Loricariidae_Ancistrus_aguaboensis_2:0.001611502181)100:0.07371260403,Loricariidae_Ancistrus_pirareta_1:0.07498463597,Loricariidae_Ancistrus_cryptophthalmus_1:0.1062464934,((Loricariidae_Ancistrus_cirrhosus_2:0.00455889072,(Loricariidae_Ancistrus_cirrhosus_3:1.0000005e-06,Loricariidae_Ancistrus_cirrhosus_1:1.0000005e-06)77:0.002506402539)98:0.01384034116,(Loricariidae_Ancistrus_brevipinnis_2:1.0000005e-06,Loricariidae_Ancistrus_brevipinnis_1:1.0000005e-06)100:0.02310006486,Loricariidae_Ancistrus_brevipinnis_3:0.0242409912,Loricariidae_Ancistrus_multispinis_1:0.03482927096)78:0.07844560272,(Loricariidae_Ancistrus_dolichopterus_2:1.0000005e-06,Loricariidae_Ancistrus_dolichopterus_1:1.0000005e-06)100:0.09170027745,Loricariidae_Ancistrus_chagresi_1:0.09830589389,Loricariidae_Ancistrus_multispinis_2:0.02799308291)86:1.041197391,(((Loricariidae_Pseudancistrus_barbatus_2:2.000001e-06,Loricariidae_Pseudancistrus_barbatus_1:2.000001e-06,Loricariidae_Pseudancistrus_barbatus_3:1.0000005e-06)100:0.009077251224,((Loricariidae_Pseudancistrus_depressus_2:1.0000005e-06,Loricariidae_Pseudancistrus_depressus_1:1.0000005e-06)70:1.0000005e-06,Loricariidae_Pseudancistrus_depressus_3:1.0000005e-06)100:0.01430675433)100:0.03577718887,((Loricariidae_Pseudancistrus_nigrescens_1:1.0000005e-06,Loricariidae_Pseudancistrus_nigrescens_2:0.0001968040094,Loricariidae_Panaqolus_claustellifer_1:2.70316138e-06)99:0.05115138613,(Loricariidae_Pseudancistrus_corantijniensis_1:0.0315220571,(Loricariidae_Pseudancistrus_zawadzkii_1:0.05706557677,(Loricariidae_Pseudancistrus_asurini_3:1.0000005e-06,(Loricariidae_Pseudancistrus_asurini_2:1.0000005e-06,Loricariidae_Pseudancistrus_asurini_1:1.0000005e-06)100:1.0000005e-06)100:0.05238745655)99:0.0186271934)72:0.00543438312)78:0.01218991847)95:1.019515471,(((Loricariidae_Panaque_nigrolineatus_3:1.0000005e-06,Loricariidae_Panaque_nigrolineatus_2:1.0000005e-06)100:0.02316544946,Loricariidae_Panaque_cochliodon_1:0.04372443141,Loricariidae_Panaque_armbrusteri_1:0.03318682252,Loricariidae_Panaque_armbrusteri_2:0.01850302434,Loricariidae_Panaque_schaeferi_1:0.02481531855,Loricariidae_Panaque_schaeferi_3:0.01194102387,Loricariidae_Panaque_schaeferi_2:0.006207945993,Loricariidae_Panaque_bathyphilus_1:0.01808266759)98:0.01449261152,Loricariidae_Panaque_nigrolineatus_1:0.0955482338)98:1.073297248,(Loricariidae_Pterygoplichthys_zuliaensis_1:0.08382551374,(Loricariidae_Pterygoplichthys_multiradiatus_3:1.0000005e-06,Loricariidae_Pterygoplichthys_multiradiatus_2:1.0000005e-06)100:0.1003289966,(Loricariidae_Pterygoplichthys_scrophus_1:0.004922139242,Loricariidae_Pterygoplichthys_pardalis_3:0.008502210478,Loricariidae_Pterygoplichthys_multiradiatus_1:0.01158422232,(Loricariidae_Pterygoplichthys_pardalis_1:0.0002226038744,Loricariidae_Pterygoplichthys_pardalis_2:1.0000005e-06)97:0.003374408859)95:0.09246955159,Loricariidae_Pterygoplichthys_disjunctivus_3:0.09221501413,(Loricariidae_Pterygoplichthys_ambrosettii_3:1.0000005e-06,Loricariidae_Pterygoplichthys_ambrosettii_2:1.0000005e-06)87:0.1002109264,Loricariidae_Pterygoplichthys_disjunctivus_1:0.09859500154,Loricariidae_Pterygoplichthys_disjunctivus_2:0.09288042311,((Loricariidae_Pterygoplichthys_joselimaianus_3:0.004669166171,(Loricariidae_Pterygoplichthys_joselimaianus_1:1.0000005e-06,Loricariidae_Pterygoplichthys_joselimaianus_2:1.0000005e-06)100:0.003309166057)98:0.009458322669,(Loricariidae_Pterygoplichthys_lituratus_1:0.001097413499,(Loricariidae_Pterygoplichthys_gibbiceps_2:1.0000005e-06,Loricariidae_Pterygoplichthys_gibbiceps_1:1.0000005e-06)100:0.001952723345)100:0.01595031279)95:0.0771835026,((Loricariidae_Hemiancistrus_votouro_1:0.007954365559,Loricariidae_Hemiancistrus_meizospilos_1:0.02252285298,(Loricariidae_Hemiancistrus_fuliginosus_1:1.0000005e-06,Loricariidae_Hemiancistrus_fuliginosus_2:1.0000005e-06)97:0.01209397175,Loricariidae_Hemiancistrus_fuliginosus_3:0.01209397175,Loricariidae_Hemiancistrus_punctulatus_3:0.0004188595046,(Loricariidae_Hemiancistrus_punctulatus_2:1.0000005e-06,Loricariidae_Hemiancistrus_punctulatus_1:1.0000005e-06)100:0.0089355522)98:0.02649735304,((Loricariidae_Hypostomus_maracaiboensis_2:0.00205502925,Loricariidae_Hypostomus_maracaiboensis_1:1.0000005e-06)99:0.01776252867,(Loricariidae_Hypostomus_aspidolepis_1:0.01185996882,(Loricariidae_Hypostomus_aspidolepis_2:1.0000005e-06,Loricariidae_Hypostomus_aspidolepis_3:0.003971615342)100:0.01089688025)100:0.02037176386)100:0.01826919206)94:0.0363218886,Loricariidae_Hypostomus_soniae_1:0.06309856292,(Loricariidae_Hypostomus_microstomus_2:1.0000005e-06,Loricariidae_Hypostomus_microstomus_1:0.001015764428)100:0.0772754349,(Loricariidae_Hypostomus_renestoi_1:0.001977211885,Loricariidae_Hypostomus_luteomaculatus_1:0.003962215441)75:0.05949769492,(Loricariidae_Hypostomus_nigromaculatus_3:0.03703828891,(Loricariidae_Hypostomus_nigromaculatus_1:1.0000005e-06,Loricariidae_Hypostomus_nigromaculatus_2:1.0000005e-06)100:0.0003801715762)85:0.06894022815,((Loricariidae_Hypostomus_holostictus_1:0.001453875054,Loricariidae_Hypostomus_holostictus_2:0.001417949269)71:0.002802697655,Loricariidae_Hypostomus_robinii_1:0.003054372839,Loricariidae_Hypostomus_rhantos_1:0.001836128982)100:0.07980410017,(Loricariidae_Hypostomus_basilisko_3:1.0000005e-06,Loricariidae_Hypostomus_basilisko_1:0.0007080080717,Loricariidae_Hypostomus_basilisko_2:0.004978358919)92:0.06888608347,(Loricariidae_Hypostomus_macushi_1:0.01394279693,(Loricariidae_Hypostomus_pyrineusi_1:1.0000005e-06,Loricariidae_Hypostomus_pyrineusi_2:1.0000005e-06)100:0.014782108)95:0.06658883978,((Loricariidae_Hypostomus_paucipunctatus_3:1.0000005e-06,Loricariidae_Hypostomus_paucipunctatus_1:1.0000005e-06)99:0.003037284274,Loricariidae_Hypostomus_paucipunctatus_2:0.001952214803)99:0.07138188597,(Loricariidae_Hypostomus_plecostomoides_1:1.0000005e-06,Loricariidae_Hypostomus_plecostomoides_3:1.0000005e-06)100:0.08516245465,(Loricariidae_Hypostomus_hoplonites_2:0.0143506173,(Loricariidae_Hypostomus_hoplonites_3:0.006442160149,Loricariidae_Hypostomus_hoplonites_1:1.0000005e-06)100:0.01243702748)99:0.08857175528,(Loricariidae_Hypostomus_gymnorhynchus_2:0.001929742801,Loricariidae_Hypostomus_gymnorhynchus_1:0.001582402288)99:0.09568049299,(Loricariidae_Pterygoplichthys_ambrosettii_1:0.04723047322,(Loricariidae_Pterygoplichthys_etentaculatus_1:1.0000005e-06,(Loricariidae_Pterygoplichthys_etentaculatus_2:0.007205701678,Loricariidae_Pterygoplichthys_etentaculatus_3:1.0000005e-06)99:1.0000005e-06)100:0.0213171779)90:0.1289039385,(Loricariidae_Hypostomus_sculpodon_2:0.02252801652,Loricariidae_Hypostomus_sculpodon_1:0.008705186005)98:0.1072867922,Loricariidae_Hypostomus_nematopterus_1:0.1074630346,(Loricariidae_Hypostomus_hemiurus_1:0.01454510524,(Loricariidae_Hypostomus_crassicauda_2:2.000001e-06,(Loricariidae_Hypostomus_saramaccensis_1:0.001455277639,Loricariidae_Hypostomus_saramaccensis_2:1.0000005e-06)87:0.005882676438,Loricariidae_Hypostomus_crassicauda_1:1.0000005e-06)100:0.01635404225)98:0.1083550473,Loricariidae_Hypostomus_francisci_1:0.1055543113,(Loricariidae_Hypostomus_regani_2:0.001227362421,Loricariidae_Hypostomus_regani_1:0.002802535797)77:0.1037921858,(Loricariidae_Hypostomus_paulinus_3:0.003127478323,Loricariidae_Hypostomus_paulinus_1:2.000001e-06,Loricariidae_Hypostomus_paulinus_2:1.0000005e-06)95:0.1163511667,(Loricariidae_Hypostomus_myersi_3:2.000001e-06,Loricariidae_Hypostomus_myersi_1:2.000001e-06,Loricariidae_Hypostomus_myersi_2:1.0000005e-06)91:0.1069044475,Loricariidae_Hypostomus_alatus_3:0.1034968126,Loricariidae_Hypostomus_margaritifer_1:0.1133420002,(Loricariidae_Hypostomus_iheringii_1:1.0000005e-06,Loricariidae_Hypostomus_iheringii_2:1.0000005e-06)100:0.1157965692,(Loricariidae_Hypostomus_topavae_1:1.0000005e-06,Loricariidae_Hypostomus_topavae_2:1.0000005e-06)100:0.1103409127,(Loricariidae_Hypostomus_goyazensis_3:1.0000005e-06,(Loricariidae_Hypostomus_goyazensis_1:1.0000005e-06,Loricariidae_Hypostomus_goyazensis_2:1.0000005e-06)100:1.0000005e-06)100:0.1129455643,((Loricariidae_Hypostomus_luetkeni_1:1.0000005e-06,(Loricariidae_Hypostomus_auroguttatus_2:1.0000005e-06,Loricariidae_Hypostomus_auroguttatus_1:0.0006998258757)100:1.0000005e-06)99:0.01100826266,((Loricariidae_Hypostomus_heraldoi_2:1.0000005e-06,Loricariidae_Hypostomus_heraldoi_1:1.0000005e-06)94:0.003269244431,((Loricariidae_Hypostomus_albopunctatus_3:1.0000005e-06,Loricariidae_Hypostomus_albopunctatus_1:1.0000005e-06)100:1.0000005e-06,Loricariidae_Hypostomus_albopunctatus_2:1.0000005e-06)100:0.00239243109)99:0.01379200231,((Loricariidae_Hypostomus_faveolus_2:1.0000005e-06,(Loricariidae_Hypostomus_faveolus_1:1.0000005e-06,Loricariidae_Hypostomus_faveolus_3:0.0007100778718)71:0.001244864572)79:0.01389103903,Loricariidae_Hypostomus_regani_3:0.007096145386,(Loricariidae_Hypostomus_laplatae_1:0.006515125605,Loricariidae_Hypostomus_aspilogaster_1:0.004445926352)81:0.01027588261,Loricariidae_Hypostomus_mutucae_1:0.01130510367,(Loricariidae_Hypostomus_uruguayensis_2:1.0000005e-06,Loricariidae_Hypostomus_uruguayensis_1:1.0000005e-06)100:0.01831531353)92:0.006267301395,((Loricariidae_Hypostomus_strigaticeps_3:0.005822836326,(Loricariidae_Hypostomus_strigaticeps_1:1.0000005e-06,Loricariidae_Hypostomus_strigaticeps_2:1.0000005e-06)99:0.002079559599)96:0.005486025087,((Loricariidae_Hypostomus_margaritifer_3:0.001261516464,Loricariidae_Hypostomus_margaritifer_2:0.002617257702)90:0.003385623115,(Loricariidae_Hypostomus_meleagris_1:0.003493473271,Loricariidae_Hypostomus_arecuta_1:0.00219554946)77:0.002777685126)84:0.002839490373)96:0.004657395288)94:0.0991457455,Loricariidae_Hypostomus_alatus_1:0.09590125346,Loricariidae_Hypostomus_alatus_2:0.09696826581,Loricariidae_Hypostomus_hermanni_2:0.1002329939,Loricariidae_Hypostomus_hermanni_1:0.0969754671,Loricariidae_Hypostomus_hermanni_3:0.0969744671,Loricariidae_Hypostomus_agna_1:0.1086479143,Loricariidae_Hypostomus_fonchii_1:0.08734574045,Loricariidae_Hypostomus_niceforoi_1:0.09868052456,((Loricariidae_Hypostomus_coppenamensis_2:1.0000005e-06,Loricariidae_Hypostomus_coppenamensis_1:0.00162010962)96:0.003322213359,Loricariidae_Hypostomus_corantijni_1:0.003237826501)99:0.09905563939,(Loricariidae_Hypostomus_watwata_2:0.0007016535597,(Loricariidae_Hypostomus_watwata_3:1.0000005e-06,Loricariidae_Hypostomus_watwata_1:1.0000005e-06)100:0.00358333744)83:0.09295066331,Loricariidae_Hypostomus_formosae_1:0.09850908409,(Loricariidae_Hypostomus_ancistroides_3:0.001531927109,(Loricariidae_Hypostomus_ancistroides_2:1.0000005e-06,Loricariidae_Hypostomus_ancistroides_1:1.0000005e-06)100:0.004376100176)78:0.09493264994,Loricariidae_Hypostomus_interruptus_1:0.09794939793,(Loricariidae_Hypostomus_borellii_2:0.001624203861,Loricariidae_Hypostomus_borellii_1:1.0000005e-06)100:0.1036746796,(Loricariidae_Hypostomus_scabriceps_1:0.0007086716103,Loricariidae_Hypostomus_scabriceps_2:1.0000005e-06)99:0.1072450115,(Loricariidae_Hypostomus_affinis_3:0.0004159415901,(Loricariidae_Hypostomus_affinis_1:1.0000005e-06,Loricariidae_Hypostomus_affinis_2:1.0000005e-06)97:0.0003997955948)88:0.1048633062,(Loricariidae_Hypostomus_paranensis_2:2.000001e-06,Loricariidae_Hypostomus_paranensis_1:2.000001e-06,Loricariidae_Hypostomus_paranensis_3:1.0000005e-06)95:0.1026841568,Loricariidae_Hypostomus_piratatu_1:0.1036506193,Loricariidae_Hypostomus_boulengeri_3:0.1208025941,Loricariidae_Hypostomus_piratatu_2:0.1084249685,(Loricariidae_Hypostomus_boulengeri_2:1.0000005e-06,Loricariidae_Hypostomus_boulengeri_1:1.0000005e-06)100:0.1073101331,Loricariidae_Hypostomus_tapijara_1:0.09369098776,(Loricariidae_Hypostomus_spiniger_1:1.0000005e-06,(Loricariidae_Hypostomus_commersoni_2:1.0000005e-06,Loricariidae_Hypostomus_commersoni_1:1.0000005e-06)99:1.0000005e-06)74:0.0974977204,(Loricariidae_Hypostomus_derbyi_2:1.0000005e-06,Loricariidae_Hypostomus_derbyi_1:0.001367243619)96:0.09552451601,(Loricariidae_Hypostomus_brevis_3:0.001615517526,(Loricariidae_Hypostomus_brevis_2:1.0000005e-06,Loricariidae_Hypostomus_brevis_1:1.0000005e-06)97:0.003288293987)98:0.099921358,Loricariidae_Hypostomus_paucimaculatus_1:0.1039060888,(Loricariidae_Hypostomus_pusarum_2:0.004290181486,Loricariidae_Hypostomus_pusarum_1:0.007270400898,Loricariidae_Hypostomus_papariae_1:2.000001e-06,(Loricariidae_Hypostomus_jaguribensis_2:0.006682501093,Loricariidae_Hypostomus_jaguribensis_1:1.0000005e-06)87:0.004458310278)90:0.09760297266,Loricariidae_Hypostomus_plecostomus_1:0.1035351265,(Loricariidae_Hypostomus_ericae_1:0.01626945554,(Loricariidae_Hypostomus_cochliodon_2:0.001619437978,Loricariidae_Hypostomus_cochliodon_1:1.0000005e-06)100:0.01812408138)83:0.07849485318,Loricariidae_Hypostomus_hondae_1:0.07668202004,Loricariidae_Hypostomus_plecostomoides_2:0.07510956831,((Loricariidae_Hypostomus_taphorni_2:0.000675395202,(Loricariidae_Hypostomus_taphorni_3:1.0000005e-06,Loricariidae_Hypostomus_taphorni_1:1.0000005e-06)94:0.0008137697959)97:0.01951448703,(Loricariidae_Hypostomus_oculeus_2:0.006236141218,Loricariidae_Hypostomus_oculeus_1:0.003895954708,Loricariidae_Hypostomus_oculeus_3:0.008919193134)94:0.01563497541,(Loricariidae_Hypostomus_weberi_2:0.004203785616,(Loricariidae_Hypostomus_weberi_1:1.0000005e-06,Loricariidae_Hypostomus_weberi_3:0.001418815893)98:0.005906020739)100:0.0256291427,((Loricariidae_Hypostomus_carinatus_1:0.001630191363,(Loricariidae_Hypostomus_carinatus_2:0.003566173622,Loricariidae_Hypostomus_carinatus_3:1.0000005e-06)96:1.0000005e-06)97:0.004986999455,(Loricariidae_Hypostomus_hemicochliodon_1:0.005032245854,Loricariidae_Hypostomus_kopeyaka_1:0.006127306438)99:0.007952258458)75:0.003571863028)87:0.063513908,(Loricariidae_Hypostomus_isbrueckeri_1:1.0000005e-06,Loricariidae_Hypostomus_luteus_1:0.00237051572)95:0.05927210869,(Loricariidae_Hemiancistrus_landoni_2:0.001774358525,Loricariidae_Hemiancistrus_landoni_1:0.004713976199)75:0.08073984724,((Loricariidae_Spectracanthicus_immaculatus_1:0.004109608827,Loricariidae_Spectracanthicus_immaculatus_2:0.007581801502)100:0.0548388784,((Loricariidae_Hypancistrus_zebra_2:1.0000005e-06,Loricariidae_Hypancistrus_zebra_1:0.004492147909)99:0.01698143702,(Loricariidae_Hypancistrus_vandragti_1:0.005128239342,(Loricariidae_Hypancistrus_furunculus_1:0.0003495319488,((Loricariidae_Hypancistrus_contradens_2:0.0007132263488,Loricariidae_Hypancistrus_contradens_3:0.003034229177,Loricariidae_Hypancistrus_contradens_1:0.0003493595936)75:0.002105358361,Loricariidae_Hypancistrus_lunaorum_1:2.000001e-06,Loricariidae_Hypancistrus_debilittera_1:0.001100209928)74:0.0005493438416)77:0.0004481248743)100:0.01554300474)98:0.03360146255,Loricariidae_Panaqolus_nocturnus_1:0.05050616602,Loricariidae_Panaqolus_gnomus_1:0.07037158201,(Loricariidae_Panaqolus_maccus_3:0.01176104952,(Loricariidae_Panaqolus_maccus_1:1.0000005e-06,Loricariidae_Panaqolus_maccus_2:0.0009110757987)70:0.003319731661)100:0.06956356484,((Loricariidae_Panaqolus_tankei_2:0.001620146027,Loricariidae_Panaqolus_tankei_1:1.0000005e-06)99:0.004943738136,Loricariidae_Panaqolus_changae_1:0.00413807062)77:0.06013728447,Loricariidae_Panaqolus_albomaculatus_1:0.06169108176,(Loricariidae_Ancistomus_feldbergae_1:0.003696545092,Loricariidae_Ancistomus_feldbergae_2:0.0004728081621)100:0.07143594638,Loricariidae_Ancistomus_snethlageae_1:0.04733444923,(Loricariidae_Scobinancistrus_pariolispos_1:0.004693550131,Loricariidae_Scobinancistrus_pariolispos_2:0.006658176867,Loricariidae_Scobinancistrus_aureatus_1:0.0156076728)99:0.06360809256,Loricariidae_Pseudoqolus_koko_1:0.07119605834,Loricariidae_Peckoltia_pankimpuju_1:0.07224642977,(Loricariidae_Peckoltia_capitulata_1:0.01662935721,(Loricariidae_Peckoltia_simulata_2:0.001407797138,Loricariidae_Peckoltia_simulata_1:1.0000005e-06)99:0.007672209227)78:0.03761182706,Loricariidae_Peckoltia_caenosa_1:0.082282509,Loricariidae_Peckoltia_compta_1:0.06893388181,(Loricariidae_Peckoltia_braueri_3:1.0000005e-06,(Loricariidae_Peckoltia_braueri_1:1.0000005e-06,Loricariidae_Peckoltia_braueri_2:1.0000005e-06)100:0.0007505531096)87:0.08205923154,Loricariidae_Peckoltia_otali_1:0.05232829046,(Loricariidae_Peckoltia_cavatica_3:1.0000005e-06,Loricariidae_Peckoltia_cavatica_1:1.0000005e-06)99:0.05048665973,Loricariidae_Peckoltia_cavatica_2:0.05253684788,Loricariidae_Peckoltia_lujani_1:0.1220952954,(Loricariidae_Peckoltia_vittata_1:0.0002418448586,Loricariidae_Peckoltia_vittata_3:0.0002418448586,Loricariidae_Peckoltia_vittata_2:0.002443419388)100:0.05606641068,((Loricariidae_Peckoltia_oligospila_3:2.000001e-06,Loricariidae_Peckoltia_oligospila_2:0.0005196402261,Loricariidae_Peckoltia_oligospila_1:0.000605642097)99:0.003948052492,Loricariidae_Peckoltia_brevis_1:0.002707722345,(Loricariidae_Peckoltia_lineola_3:0.007120728122,(Loricariidae_Peckoltia_lineola_1:1.0000005e-06,Loricariidae_Peckoltia_lineola_2:1.0000005e-06)99:1.0000005e-06)78:0.009327676848)79:0.05215007571,((Loricariidae_Peckoltia_relictum_1:0.01192609789,Loricariidae_Peckoltia_relictum_2:0.01446920325)100:0.02614624757,(Loricariidae_Peckoltia_furcata_1:0.02142913931,((Loricariidae_Peckoltia_sabaji_2:1.0000005e-06,Loricariidae_Peckoltia_sabaji_3:1.0000005e-06)100:1.0000005e-06,Loricariidae_Peckoltia_sabaji_1:1.0000005e-06)100:0.01080935944)95:0.0107424011)94:0.03787610148,Loricariidae_Peckoltichthys_bachi_1:0.06592478338)70:0.0222938365,(Loricariidae_Aphanotorulus_emarginatus_1:0.003991135232,(Loricariidae_Aphanotorulus_emarginatus_2:0.002497307375,Loricariidae_Aphanotorulus_emarginatus_3:0.001639807515)96:0.00178156482)100:0.0917502519,Loricariidae_Aphanotorulus_unicolor_1:0.1416836678,Loricariidae_Aphanotorulus_ammophilus_1:0.1051893012,Loricariidae_Isorineloricaria_villarsi_1:0.08528037963,Loricariidae_Isorineloricaria_spinosissima_1:0.07555671309)76:1.066144438,(Loricariidae_Hemiancistrus_guahiborum_1:0.05043400105,(Loricariidae_Baryancistrus_demantoides_1:0.03176622899,((Loricariidae_Hemiancistrus_subviridis_3:0.01801237983,(Loricariidae_Hemiancistrus_subviridis_1:1.0000005e-06,Loricariidae_Hemiancistrus_subviridis_2:1.0000005e-06)98:1.0000005e-06)90:0.005387672607,Loricariidae_Baryancistrus_beggini_1:0.00493381772)92:0.01431349944)100:0.03369015127)99:1.054554011,((Loricariidae_Baryancistrus_niveatus_1:0.02440180541,((Loricariidae_Baryancistrus_xanthellus_3:0.002688926813,(Loricariidae_Baryancistrus_xanthellus_1:1.0000005e-06,Loricariidae_Baryancistrus_xanthellus_2:1.0000005e-06)100:1.0000005e-06)100:0.01981818438,(Loricariidae_Baryancistrus_chrysolomus_3:0.002853340329,(Loricariidae_Baryancistrus_chrysolomus_1:1.0000005e-06,Loricariidae_Baryancistrus_chrysolomus_2:1.0000005e-06)100:0.01418088058)100:0.01519935737)98:0.0113939745)100:0.01819028083,(((Loricariidae_Spectracanthicus_zuanoni_1:1.0000005e-06,Loricariidae_Spectracanthicus_zuanoni_2:1.0000005e-06)100:0.006918497386,Loricariidae_Spectracanthicus_punctatissimus_1:0.007387012421)100:0.01447061277,Loricariidae_Parancistrus_nudiventris_1:0.02055253924)99:0.03605703588)97:1.068345597,(Loricariidae_Hemiancistrus_medians_2:0.0004491040279,(Loricariidae_Hemiancistrus_medians_1:1.0000005e-06,Loricariidae_Hemiancistrus_medians_3:1.0000005e-06)100:0.000704167374)100:1.087007898,(Loricariidae_Megalancistrus_parananus_2:2.000001e-06,Loricariidae_Megalancistrus_parananus_3:2.000001e-06,Loricariidae_Megalancistrus_parananus_1:1.0000005e-06)99:1.116973552,(((Loricariidae_Acanthicus_adonis_3:0.002455093107,(Loricariidae_Acanthicus_adonis_1:1.0000005e-06,Loricariidae_Acanthicus_adonis_2:1.0000005e-06)100:0.0009207200232)99:0.02148695255,Loricariidae_Acanthicus_hystrix_1:0.03072528869)98:0.05901125827,(Loricariidae_Leporacanthicus_joselimai_1:0.019344995,(((Loricariidae_Leporacanthicus_heterodon_2:0.0006714699636,Loricariidae_Leporacanthicus_heterodon_1:1.0000005e-06)100:1.0000005e-06,Loricariidae_Leporacanthicus_heterodon_3:1.0000005e-06)99:0.0207975782,(Loricariidae_Leporacanthicus_galaxias_2:0.03612454928,((Loricariidae_Leporacanthicus_galaxias_1:0.001897036425,Loricariidae_Leporacanthicus_triactis_2:1.0000005e-06)95:1.0000005e-06,Loricariidae_Leporacanthicus_triactis_1:1.0000005e-06)98:0.02052790668)70:0.008336050587)77:0.02057522584)82:0.03609153569,(Loricariidae_Pseudacanthicus_spinosus_1:0.01905801519,(Loricariidae_Pseudacanthicus_leopardus_2:1.0000005e-06,Loricariidae_Pseudacanthicus_leopardus_3:0.0002273994823,Loricariidae_Pseudacanthicus_leopardus_1:0.0002273994823)100:0.02015447044)98:0.06121570908)76:1.041710065,Loricariidae_Spectracanthicus_murinus_1:1.150127655,((Loricariidae_Pseudancistrus_pectegenitor_2:1.0000005e-06,Loricariidae_Pseudancistrus_pectegenitor_1:0.0002734420307)100:0.0577590279,(Loricariidae_Pseudancistrus_sidereus_1:0.0002709495891,Loricariidae_Pseudancistrus_sidereus_2:1.0000005e-06)100:0.05426050665)92:1.014976777,(Loricariidae_Paralithoxus_planquettei_2:0.01567460102,Loricariidae_Paralithoxus_planquettei_1:0.03655755544,((Loricariidae_Paralithoxus_stocki_2:0.01753599064,(Loricariidae_Paralithoxus_stocki_3:0.0003859198331,Loricariidae_Paralithoxus_stocki_1:1.0000005e-06)97:0.02021210139)96:0.02785198651,((Loricariidae_Paralithoxus_surinamensis_1:0.01002067013,(Loricariidae_Paralithoxus_pallidimaculatus_2:0.01954896776,Loricariidae_Paralithoxus_pallidimaculatus_1:0.01190077065)92:0.0008664177941)99:0.02908982181,(Loricariidae_Paralithoxus_bovallii_3:1.0000005e-06,(Loricariidae_Paralithoxus_bovallii_2:1.0000005e-06,Loricariidae_Paralithoxus_bovallii_1:1.0000005e-06)100:1.0000005e-06)100:0.04011525284)95:0.0101119248)74:0.01127261795)100:1.141097019,((Loricariidae_Paralithoxus_raso_1:1.0000005e-06,Loricariidae_Paralithoxus_raso_2:1.0000005e-06)100:0.0007375626678,Loricariidae_Paralithoxus_jariensis_1:0.01834405946)99:1.157368309,Loricariidae_Avalithoxus_jantjae_1:1.128022214,(Loricariidae_Exastilithoxus_fimbriatus_1:0.1024021825,Loricariidae_Lithoxus_lithoides_1:0.06288167702)83:1.064427425,(Loricariidae_Pseudancistrus_genisetiger_3:1.0000005e-06,(Loricariidae_Pseudancistrus_genisetiger_2:1.0000005e-06,Loricariidae_Pseudancistrus_genisetiger_1:1.0000005e-06)100:1.0000005e-06)100:1.058216137,(((Loricariidae_Pseudorinelepis_genibarbis_2:1.0000005e-06,Loricariidae_Pseudorinelepis_genibarbis_1:1.0000005e-06)99:1.0000005e-06,Loricariidae_Pseudorinelepis_genibarbis_3:1.0000005e-06)100:0.1078745849,(Loricariidae_Rhinelepis_aspera_1:1.0000005e-06,(Loricariidae_Rhinelepis_aspera_2:0.001600509437,Loricariidae_Rhinelepis_aspera_3:1.0000005e-06)76:0.001724247155)99:0.06366855653)99:1.022342145,((Loricariidae_Delturus_carinotus_1:0.0548248123,((Loricariidae_Hemipsilichthys_nimius_3:1.0000005e-06,Loricariidae_Hemipsilichthys_nimius_1:1.0000005e-06)100:0.03746109196,(Loricariidae_Hemipsilichthys_nimius_2:1.0000005e-06,(Loricariidae_Delturus_parahybae_1:0.03042692301,Loricariidae_Delturus_parahybae_2:1.0000005e-06)95:1.0000005e-06)99:0.02854049169)78:0.006508223193)99:0.04284670885,(((Loricariidae_Hemipsilichthys_papillatus_3:1.0000005e-06,Loricariidae_Hemipsilichthys_papillatus_1:1.0000005e-06)87:1.0000005e-06,Loricariidae_Hemipsilichthys_papillatus_2:1.0000005e-06)100:0.03337808062,(Loricariidae_Hemipsilichthys_gobio_3:0.09160494369,(Loricariidae_Hemipsilichthys_gobio_1:1.0000005e-06,Loricariidae_Hemipsilichthys_gobio_2:1.0000005e-06)100:0.007975247702)100:0.02271646002)100:0.06891951841)99:0.951246209,((Astroblepidae_Astroblepus_sp_T9038_Panama_1:0.06181214036,(Astroblepidae_Astroblepus_sp_CH161_Peru_1:0.08696015098,Astroblepidae_Astroblepus_sp_LBP_1357_1:0.05080459214)70:0.04364587931,Astroblepidae_Astroblepus_sp_T9028_Ecuador_1:0.07900864298)100:0.1514353383,(Scoloplacidae_Scoloplax_distolothrix_2:1.0000005e-06,(Scoloplacidae_Scoloplax_distolothrix_1:1.0000005e-06,Scoloplacidae_Scoloplax_distolothrix_3:1.0000005e-06)100:1.0000005e-06)100:0.6051414526)89:0.9035650398,((((Callichthyidae_Aspidoras_menezesi_1:0.02020200703,(Callichthyidae_Aspidoras_eurycephalus_1:0.04163595229,((Callichthyidae_Aspidoras_poecilus_1:0.0008726276955,Callichthyidae_Aspidoras_poecilus_2:0.003282041592)100:0.04715480428,(((Callichthyidae_Aspidoras_fuscoguttatus_2:1.0000005e-06,Callichthyidae_Aspidoras_fuscoguttatus_1:1.0000005e-06)77:0.0009024432879,Callichthyidae_Aspidoras_microgalaeus_1:0.01989764152,Callichthyidae_Aspidoras_taurus_1:0.01057384638,Callichthyidae_Aspidoras_taurus_2:0.006805677883)99:0.02816473447,((Callichthyidae_Aspidoras_depinnai_1:0.0118926031,((Callichthyidae_Aspidoras_spilotus_1:1.0000005e-06,Callichthyidae_Aspidoras_spilotus_2:0.0005988019175)90:0.0003875944787,Callichthyidae_Aspidoras_spilotus_3:0.003213191113)100:0.0113108357)100:0.01671642004,Callichthyidae_Aspidoras_raimundi_1:0.02715105857)72:0.007848952261)98:0.02312242106)92:0.02127339566,Callichthyidae_Aspidoras_albater_1:0.05519119086)83:0.01864641654)99:0.07235686202,(((Callichthyidae_Corydoras_lacerdai_3:1.0000005e-06,(Callichthyidae_Corydoras_lacerdai_1:1.0000005e-06,Callichthyidae_Corydoras_lacerdai_2:1.0000005e-06)100:0.00154953769)100:0.07073155979,(Callichthyidae_Scleromystax_macropterus_1:0.05073293777,((Callichthyidae_Scleromystax_barbatus_2:0.0003312476323,Callichthyidae_Scleromystax_barbatus_1:0.0001664322018)100:0.05492257711,(Callichthyidae_Scleromystax_prionotos_3:0.0002952201662,Callichthyidae_Scleromystax_prionotos_1:0.0005886613757,Callichthyidae_Scleromystax_prionotos_2:1.0000005e-06)100:0.06173063279)98:0.01289920707)98:0.01335362701)100:0.01900929423,((Callichthyidae_Corydoras_guapore_1:0.1084740271,(Callichthyidae_Corydoras_hastatus_3:0.01028503501,(Callichthyidae_Corydoras_hastatus_1:0.00867947037,Callichthyidae_Corydoras_hastatus_2:0.009265023813)97:0.004700723557)100:0.09550754034)98:0.02775595215,((Callichthyidae_Corydoras_pygmaeus_1:1.0000005e-06,Callichthyidae_Corydoras_pygmaeus_2:0.0035181862)100:0.002559315457,Callichthyidae_Corydoras_pygmaeus_3:0.0006860571462)100:0.1043048136)82:0.02965997032,(((((Callichthyidae_Corydoras_habrosus_3:1.0000005e-06,Callichthyidae_Corydoras_habrosus_1:1.0000005e-06)90:0.000568939859,Callichthyidae_Corydoras_habrosus_2:1.0000005e-06)100:0.05915445683,((Callichthyidae_Corydoras_atropersonatus_2:0.00562789339,Callichthyidae_Corydoras_atropersonatus_1:0.002520710846)84:0.000341270159,(Callichthyidae_Corydoras_armatus_1:0.002497518536,Callichthyidae_Corydoras_armatus_2:1.0000005e-06)100:0.001881695724)100:0.0356710158,((Callichthyidae_Corydoras_sterbai_1:0.001538992321,Callichthyidae_Corydoras_sterbai_2:0.001043307226)100:0.0306974917,(Callichthyidae_Corydoras_gossei_3:0.0009327553267,(Callichthyidae_Corydoras_gossei_2:0.00342701787,Callichthyidae_Corydoras_gossei_1:1.0000005e-06)73:0.0006200322316)100:0.02100889451)100:0.03422991914,((Callichthyidae_Corydoras_coppenamensis_2:0.001522895513,Callichthyidae_Corydoras_coppenamensis_1:0.001908838679)100:0.03790113183,Callichthyidae_Corydoras_griseus_1:0.02859014781)99:0.02939364018,(Callichthyidae_Corydoras_loretoensis_2:0.009910618954,Callichthyidae_Corydoras_loretoensis_1:0.005874436505)100:0.05003525054,((Callichthyidae_Corydoras_breei_2:0.001743441008,(Callichthyidae_Corydoras_breei_1:1.0000005e-06,Callichthyidae_Corydoras_breei_3:0.004069123951)84:0.002322143516)100:0.02082321052,((Callichthyidae_Corydoras_sipaliwini_3:0.001329918855,Callichthyidae_Corydoras_sipaliwini_2:0.002109874699)100:0.01585068038,Callichthyidae_Corydoras_sipaliwini_1:0.01020983562)100:0.01706889965)99:0.03727549917,((((Callichthyidae_Corydoras_similis_2:0.0006204277918,Callichthyidae_Corydoras_similis_3:1.0000005e-06)82:1.0000005e-06,Callichthyidae_Corydoras_similis_1:0.0006206062883)100:0.02606550064,((Callichthyidae_Corydoras_caudimaculatus_1:0.002859275764,Callichthyidae_Corydoras_caudimaculatus_3:0.0002669241835,Callichthyidae_Corydoras_caudimaculatus_2:0.008768729041)100:0.01283135898,(Callichthyidae_Corydoras_cruziensis_1:0.01253017138,(Callichthyidae_Corydoras_acrensis_1:0.001907765907,Callichthyidae_Corydoras_acrensis_2:0.001214571068)99:0.005114032973)100:0.01567436417)90:0.01293620137,(Callichthyidae_Corydoras_polystictus_1:0.001861036739,Callichthyidae_Corydoras_polystictus_2:0.003113712564,Callichthyidae_Corydoras_polystictus_3:0.002801862656)100:0.03452449316,(((Callichthyidae_Corydoras_weitzmani_3:1.0000005e-06,Callichthyidae_Corydoras_weitzmani_1:1.0000005e-06)84:1.0000005e-06,Callichthyidae_Corydoras_weitzmani_2:0.002008106463)99:0.01840861046,((Callichthyidae_Corydoras_panda_1:0.0005071171297,Callichthyidae_Corydoras_panda_2:0.003154009732)96:0.001432775346,Callichthyidae_Corydoras_panda_3:0.0007950463914)100:0.02041050858)77:0.003533352158)100:0.01456399276,(Callichthyidae_Corydoras_guianensis_1:0.02044371082,(Callichthyidae_Corydoras_guianensis_3:0.0006208453754,Callichthyidae_Corydoras_guianensis_2:1.0000005e-06)100:0.01718343988)100:0.02073837159)75:0.0300485741,((((Callichthyidae_Corydoras_burgessi_2:0.002788694598,(Callichthyidae_Corydoras_burgessi_3:1.0000005e-06,Callichthyidae_Corydoras_burgessi_1:1.0000005e-06)100:0.005254268496)100:0.02218529247,(Callichthyidae_Corydoras_davidsandsi_1:0.001627106215,Callichthyidae_Corydoras_davidsandsi_2:0.005270333647)99:0.005322694333)100:0.01247511814,((Callichthyidae_Corydoras_adolfoi_1:0.001783864852,Callichthyidae_Corydoras_adolfoi_2:0.0003922174103)100:0.01201627542,Callichthyidae_Corydoras_duplicareus_1:0.01435867485)100:0.004759343072)100:0.01721268682,((Callichthyidae_Corydoras_concolor_1:0.003375709754,(Callichthyidae_Corydoras_concolor_2:0.001245148488,Callichthyidae_Corydoras_concolor_3:0.001238477138)100:0.004467988772)100:0.02366506825,((Callichthyidae_Corydoras_metae_3:0.003354639842,(Callichthyidae_Corydoras_metae_2:0.007314186418,Callichthyidae_Corydoras_metae_1:0.0002009666605)99:0.008152340801)97:0.01206043627,(Callichthyidae_Corydoras_osteocarus_2:1.0000005e-06,Callichthyidae_Corydoras_osteocarus_1:0.001245033247)100:0.02392670911,(Callichthyidae_Corydoras_axelrodi_2:1.0000005e-06,Callichthyidae_Corydoras_axelrodi_1:0.004684428304)95:0.01233214184)100:0.02062557081)92:0.006803339254)71:0.03020247994,Callichthyidae_Corydoras_melini_1:0.07111190501,Callichthyidae_Corydoras_loxozonus_1:0.05381345305,((Callichthyidae_Corydoras_bondi_3:0.0014519901,(Callichthyidae_Corydoras_bondi_2:0.003842265175,Callichthyidae_Corydoras_bondi_1:0.007957405246)77:0.001680614928)100:0.04061667834,((Callichthyidae_Corydoras_brevirostris_1:0.001019284204,Callichthyidae_Corydoras_brevirostris_2:0.001793334248)100:0.008748967214,(Callichthyidae_Corydoras_bicolor_1:0.001556544932,(Callichthyidae_Corydoras_bicolor_2:0.0003103936166,Callichthyidae_Corydoras_bicolor_3:1.0000005e-06)98:1.0000005e-06)94:0.003925592327)100:0.02827524636,((Callichthyidae_Corydoras_araguaiaensis_1:0.001852431325,(Callichthyidae_Corydoras_araguaiaensis_2:0.0006226829658,Callichthyidae_Corydoras_araguaiaensis_3:0.002824210581)99:0.001598480972)100:0.02067583489,Callichthyidae_Corydoras_multimaculatus_1:0.02469243724)99:0.0155280274,(Callichthyidae_Corydoras_boesemani_2:0.0003090348382,Callichthyidae_Corydoras_boesemani_1:1.0000005e-06)100:0.03804454166,(((Callichthyidae_Corydoras_schwartzi_1:0.003612307677,Callichthyidae_Corydoras_schwartzi_3:0.0001432990448)79:0.001002825712,Callichthyidae_Corydoras_schwartzi_2:0.0007178871386)100:0.0155644972,(((Callichthyidae_Corydoras_punctatus_2:0.006818593628,Callichthyidae_Corydoras_punctatus_1:0.006271016963)100:0.004191851615,(Callichthyidae_Corydoras_julii_3:0.005984429988,Callichthyidae_Corydoras_julii_1:0.002878694056,(Callichthyidae_Corydoras_paragua_1:0.02224046845,Callichthyidae_Corydoras_julii_2:0.001538473804)93:0.003700521355)93:0.002350636544)96:0.005309621019,Callichthyidae_Corydoras_kanei_1:0.04669530979,(Callichthyidae_Corydoras_arcuatus_2:0.0005599949889,Callichthyidae_Corydoras_arcuatus_3:0.0005138389591,Callichthyidae_Corydoras_arcuatus_1:0.001590994548)100:0.01434616513)78:0.002363591565)100:0.01472530729,((Callichthyidae_Corydoras_copei_1:0.005439027843,((Callichthyidae_Corydoras_trilineatus_2:0.000268638221,Callichthyidae_Corydoras_trilineatus_3:1.0000005e-06)100:1.0000005e-06,Callichthyidae_Corydoras_trilineatus_1:0.001613387484)90:0.004592717043)100:0.01046725828,((Callichthyidae_Corydoras_leucomelas_2:1.0000005e-06,Callichthyidae_Corydoras_leucomelas_3:0.0006202774399)96:0.0008813487259,Callichthyidae_Corydoras_leucomelas_1:0.001925988804)100:0.01173804934)98:0.01072434326)99:0.03906651753,(Callichthyidae_Corydoras_oiapoquensis_1:0.001261181588,Callichthyidae_Corydoras_oiapoquensis_2:0.004498492148)100:0.04757779465)99:0.02046940885,(((((Callichthyidae_Corydoras_multiradiatus_2:0.006135494225,(Callichthyidae_Corydoras_multiradiatus_3:1.0000005e-06,Callichthyidae_Corydoras_multiradiatus_1:1.0000005e-06)76:0.008102351813)100:0.02444643526,(Callichthyidae_Corydoras_britskii_3:0.01789093624,(Callichthyidae_Corydoras_britskii_2:0.003653508233,Callichthyidae_Corydoras_britskii_1:0.002582425836)100:0.01818499493)95:0.01806947858)94:0.007398509727,(Callichthyidae_Corydoras_splendens_3:0.01275074605,(Callichthyidae_Corydoras_splendens_1:0.0002939481629,Callichthyidae_Corydoras_splendens_2:0.001100143404)92:0.00260049518)100:0.03152813761)100:0.03375929718,(Callichthyidae_Corydoras_filamentosus_1:0.05263068539,(Callichthyidae_Corydoras_garbei_1:0.05083392858,(Callichthyidae_Corydoras_difluviatilis_1:0.002369287004,(Callichthyidae_Corydoras_difluviatilis_2:1.0000005e-06,Callichthyidae_Corydoras_difluviatilis_3:0.004032201094)99:0.001301811569)100:0.04830465881)100:0.0203004416)79:0.01340080399,(((Callichthyidae_Corydoras_pantanalensis_3:0.002017459012,(Callichthyidae_Corydoras_pantanalensis_1:0.001182388898,Callichthyidae_Corydoras_pantanalensis_2:0.001630126574)79:0.001174074034)100:0.0227016739,((Callichthyidae_Corydoras_geryi_1:0.0004958533162,Callichthyidae_Corydoras_geryi_2:0.001679556276)100:0.01238910195,((Callichthyidae_Corydoras_reticulatus_2:0.002246973983,Callichthyidae_Corydoras_reticulatus_3:1.0000005e-06)85:1.0000005e-06,(Callichthyidae_Corydoras_reticulatus_1:1.0000005e-06,(Callichthyidae_Corydoras_sodalis_1:0.0006217445414,(Callichthyidae_Corydoras_sodalis_3:0.002805861725,Callichthyidae_Corydoras_sodalis_2:1.0000005e-06)95:0.00093333116)96:0.001552773974)94:0.000745085982)100:0.0155228773)100:0.01597889093)100:0.01439883997,(Callichthyidae_Corydoras_delphax_1:0.001247050367,Callichthyidae_Corydoras_delphax_2:0.0003130128225)100:0.05022280629,((Callichthyidae_Corydoras_ornatus_1:0.01805902177,(((Callichthyidae_Corydoras_haraldschultzi_1:1.0000005e-06,(Callichthyidae_Corydoras_haraldschultzi_2:0.0006218891362,Callichthyidae_Corydoras_haraldschultzi_3:0.0009382215703)89:0.0006240840395)100:0.01718741407,((Callichthyidae_Corydoras_melanistius_1:0.0003110557793,Callichthyidae_Corydoras_melanistius_2:0.001879685339)99:0.001563485809,Callichthyidae_Corydoras_melanistius_3:1.0000005e-06)100:0.01566169321)100:0.01300623815,((Callichthyidae_Corydoras_leopardus_1:0.006424678071,Callichthyidae_Corydoras_leopardus_2:0.005229205861,Callichthyidae_Corydoras_leopardus_3:0.004212107765)91:0.01079680257,(Callichthyidae_Corydoras_virginiae_1:2.000001e-06,Callichthyidae_Corydoras_virginiae_3:0.0002700167931,Callichthyidae_Corydoras_virginiae_2:0.0002689454213)88:0.01104151164,Callichthyidae_Corydoras_sychri_1:0.007600646375)81:0.006555896776,(Callichthyidae_Corydoras_agassizii_2:1.0000005e-06,Callichthyidae_Corydoras_agassizii_1:0.004314994247)98:0.02616822664,(Callichthyidae_Corydoras_robustus_1:0.01244501962,(Callichthyidae_Corydoras_pulcher_1:0.00383806342,(Callichthyidae_Corydoras_pulcher_2:0.001249210199,Callichthyidae_Corydoras_pulcher_3:0.0006255228887)100:0.002139467797)96:0.004579403638,(Callichthyidae_Corydoras_ambiacus_3:0.0002991884488,(Callichthyidae_Corydoras_ambiacus_2:1.0000005e-06,Callichthyidae_Corydoras_ambiacus_1:1.0000005e-06)95:0.0006348765888)100:0.009618030087)99:0.0119443087,(Callichthyidae_Corydoras_gomezi_2:0.0006214836493,Callichthyidae_Corydoras_gomezi_1:1.0000005e-06)100:0.01819923931)88:0.005305416018,((Callichthyidae_Corydoras_seussi_1:0.0003056158803,Callichthyidae_Corydoras_seussi_2:0.004407453266,Callichthyidae_Corydoras_seussi_3:0.001878403928)100:0.02368449663,((Callichthyidae_Corydoras_ephippifer_3:0.006347947106,Callichthyidae_Corydoras_ephippifer_2:0.002189445212)100:0.004766483672,Callichthyidae_Corydoras_ephippifer_1:0.001273182757)100:0.01598976857)91:0.009438265704,(Callichthyidae_Corydoras_robineae_3:0.009746362161,(Callichthyidae_Corydoras_robineae_2:0.002909147945,Callichthyidae_Corydoras_robineae_1:0.002748862345)87:0.005264242272)100:0.01609993747)93:0.01056945283,(Callichthyidae_Corydoras_spilurus_1:0.0265089695,(Callichthyidae_Corydoras_condiscipulus_1:0.001005000442,(Callichthyidae_Corydoras_condiscipulus_3:0.001719459189,Callichthyidae_Corydoras_condiscipulus_2:0.002304346713)95:0.002147405705)95:0.007456901605)100:0.01497075513)78:0.01641240346,((Callichthyidae_Corydoras_crypticus_3:0.001262440761,Callichthyidae_Corydoras_crypticus_2:0.0009171834793)97:0.003193044145,((Callichthyidae_Corydoras_imitator_1:1.0000005e-06,Callichthyidae_Corydoras_imitator_2:0.01654970117)100:0.002570366805,Callichthyidae_Corydoras_crypticus_1:0.002217484339)96:0.001349809547)100:0.02793653325)95:0.02924496654)94:0.01156164701,(((Callichthyidae_Corydoras_rabauti_2:1.0000005e-06,Callichthyidae_Corydoras_rabauti_1:1.0000005e-06)100:0.03861544174,((Callichthyidae_Corydoras_zygatus_3:0.002473981978,(Callichthyidae_Corydoras_zygatus_2:0.002614232618,Callichthyidae_Corydoras_zygatus_1:0.003695188132)81:0.001630565573)100:0.02013594666,Callichthyidae_Corydoras_eques_1:0.04219330084)83:0.005303798376)100:0.01204351601,(((Callichthyidae_Corydoras_aeneus_1:1.0000005e-06,Callichthyidae_Corydoras_aeneus_2:1.0000005e-06)100:0.0005328037021,Callichthyidae_Corydoras_aeneus_3:0.001169555254)100:0.06685559064,(Callichthyidae_Corydoras_melanotaenia_1:0.000618365028,Callichthyidae_Corydoras_melanotaenia_2:1.0000005e-06)100:0.02614021825)98:0.01145776515)100:0.0250600555)94:0.01080845061)94:0.01283308456,(Callichthyidae_Corydoras_flaveolus_3:0.004124637208,(Callichthyidae_Corydoras_flaveolus_2:0.0004869135552,Callichthyidae_Corydoras_flaveolus_1:0.002123567598)88:0.002038966816)100:0.1197280305,((Callichthyidae_Corydoras_diphyes_2:0.0003269483169,Callichthyidae_Corydoras_diphyes_3:0.0006020030528,Callichthyidae_Corydoras_diphyes_1:0.002461224641)100:0.0511581801,(((Callichthyidae_Corydoras_nattereri_3:0.002909134602,(Callichthyidae_Corydoras_nattereri_2:0.004568406535,Callichthyidae_Corydoras_nattereri_1:0.003901294739)99:0.007008633688)100:0.009143475911,(Callichthyidae_Corydoras_ehrhardti_1:0.001479154559,(Callichthyidae_Corydoras_ehrhardti_3:0.0006934847713,Callichthyidae_Corydoras_ehrhardti_2:0.0005141819752)75:0.0004884539457)100:0.007112194016)100:0.02186724079,(Callichthyidae_Corydoras_paleatus_1:0.005433418743,Callichthyidae_Corydoras_paleatus_2:0.002965700298,Callichthyidae_Corydoras_paleatus_3:0.008795339431)100:0.04560485767)96:0.01816731268,((Callichthyidae_Corydoras_reynoldsi_1:0.0473984236,(Callichthyidae_Corydoras_tukano_1:0.003723551276,(Callichthyidae_Corydoras_tukano_3:0.001738168841,Callichthyidae_Corydoras_tukano_2:0.0005614150511)100:0.005374239939)100:0.06699140052)100:0.03106435831,((Callichthyidae_Corydoras_albolineatus_3:1.0000005e-06,(Callichthyidae_Corydoras_albolineatus_1:0.007596818473,Callichthyidae_Corydoras_albolineatus_2:0.0003104829671)93:0.0009379905234)100:0.02717043226,((Callichthyidae_Corydoras_potaroensis_2:0.0006231200231,Callichthyidae_Corydoras_potaroensis_3:0.001565780471)100:0.001655511263,Callichthyidae_Corydoras_potaroensis_1:0.02108151726)100:0.02680579632)100:0.03418426809)90:0.01135786247)99:0.04106417534)93:0.04840094612,((Callichthyidae_Corydoras_gracilis_2:0.01145169035,Callichthyidae_Corydoras_gracilis_1:1.0000005e-06)100:0.06716961556,Callichthyidae_Aspidoras_pauciradiatus_1:0.1006100861,(((Callichthyidae_Corydoras_nanus_1:0.002854884856,Callichthyidae_Corydoras_nanus_2:0.002462280846)100:0.02259001804,((((Callichthyidae_Corydoras_napoensis_3:0.001553719847,Callichthyidae_Corydoras_napoensis_2:0.001857451335)94:0.0009611631448,Callichthyidae_Corydoras_napoensis_1:0.00060010702)100:0.0176886493,(Callichthyidae_Corydoras_nijsseni_2:0.0005818119279,(Callichthyidae_Corydoras_nijsseni_3:1.0000005e-06,Callichthyidae_Corydoras_nijsseni_1:0.0005781341676)96:0.0002853331309)100:0.01243917755)99:0.007722803596,(Callichthyidae_Corydoras_elegans_3:0.00968276534,(Callichthyidae_Corydoras_elegans_1:0.01491270723,Callichthyidae_Corydoras_elegans_2:0.01194999071)72:0.002162943043)95:0.0111981355)94:0.00975783395)74:0.01059753398,(Callichthyidae_Corydoras_undulatus_1:0.009699654575,(Callichthyidae_Corydoras_bilineatus_2:0.00333930696,(Callichthyidae_Corydoras_bilineatus_3:0.0009293097168,Callichthyidae_Corydoras_bilineatus_1:0.002775878524)99:0.001940074718)99:0.009353608615)100:0.02985378413)95:0.05575054775)95:0.05113015005)75:0.01487766609)94:0.03358681193,(((Callichthyidae_Corydoras_coriatae_1:0.0110859959,(Callichthyidae_Corydoras_fowleri_3:1.0000005e-06,(Callichthyidae_Corydoras_fowleri_1:1.0000005e-06,Callichthyidae_Corydoras_fowleri_2:1.0000005e-06)100:1.0000005e-06)100:0.02231680136)79:0.01113719301,Callichthyidae_Corydoras_semiaquilus_1:0.01451377614)100:0.07045853766,(((Callichthyidae_Corydoras_pastazensis_2:0.07177695004,(Callichthyidae_Corydoras_pastazensis_1:0.002434213224,Callichthyidae_Corydoras_pastazensis_3:0.01367821586)100:0.05294354362)100:0.03497058426,((((((Callichthyidae_Corydoras_blochi_3:0.02112570632,(Callichthyidae_Corydoras_blochi_1:0.004313699652,Callichthyidae_Corydoras_blochi_2:0.001297447083)100:0.007953148439)100:0.03286026701,((Callichthyidae_Corydoras_serratus_3:1.0000005e-06,(Callichthyidae_Corydoras_serratus_1:1.0000005e-06,Callichthyidae_Corydoras_serratus_2:1.0000005e-06)98:0.0008299182802)100:0.03665404705,(Callichthyidae_Corydoras_narcissus_1:0.01928221175,(Callichthyidae_Corydoras_treitlii_2:0.003120799247,Callichthyidae_Corydoras_treitlii_1:0.0002918997907,Callichthyidae_Corydoras_treitlii_3:0.0009079625484)100:0.01830181223)100:0.014076368)99:0.01101702754)77:0.003774790488,((Callichthyidae_Corydoras_vittatus_1:0.0003086210593,Callichthyidae_Corydoras_vittatus_2:1.0000005e-06)100:0.0005567010646,Callichthyidae_Corydoras_vittatus_3:0.00129757416)100:0.02892586132)88:0.007807963442,((Callichthyidae_Corydoras_amapaensis_1:1.0000005e-06,(Callichthyidae_Corydoras_amapaensis_3:0.001127134123,Callichthyidae_Corydoras_amapaensis_2:0.006870683488)86:0.0005731892293)100:0.06315734817,((Callichthyidae_Corydoras_solox_2:0.001238856923,Callichthyidae_Corydoras_solox_1:0.001866640279)100:0.01509074387,(Callichthyidae_Corydoras_oxyrhynchus_1:1.0000005e-06,(Callichthyidae_Corydoras_oxyrhynchus_3:0.0006133043092,Callichthyidae_Corydoras_oxyrhynchus_2:0.001860568776)93:0.0009314252511)100:0.01014886296)100:0.02497257642)93:0.01557863749)93:0.01148854847,(Callichthyidae_Corydoras_geoffroy_3:0.0003387993314,(Callichthyidae_Corydoras_geoffroy_1:0.02553896772,Callichthyidae_Corydoras_geoffroy_2:0.0005049642494)77:0.00162346054)100:0.07000480118)100:0.02904338494,((Callichthyidae_Corydoras_acutus_1:0.03292772106,(Callichthyidae_Corydoras_cervinus_2:1.0000005e-06,Callichthyidae_Corydoras_cervinus_1:0.0003077612632)100:0.0197692547)100:0.05497442231,(Callichthyidae_Corydoras_septentrionalis_1:0.0002525864893,Callichthyidae_Corydoras_septentrionalis_2:0.001912589415,(Callichthyidae_Corydoras_stenocephalus_3:0.0008222662421,Callichthyidae_Corydoras_stenocephalus_2:1.0000005e-06)100:0.00884380084)99:0.06352130181,((Callichthyidae_Corydoras_ourastigma_1:0.02362359538,Callichthyidae_Corydoras_stenocephalus_1:0.01809010175)79:0.02715095825,((Callichthyidae_Corydoras_aurofrenatus_3:0.0004095397219,(Callichthyidae_Corydoras_ellisae_1:0.0003054459684,Callichthyidae_Corydoras_ellisae_2:0.0006193313221)100:0.009720823995,(Callichthyidae_Corydoras_aurofrenatus_2:1.0000005e-06,Callichthyidae_Corydoras_aurofrenatus_1:0.0003656608417)100:0.004679057141)84:0.004954546272,(Callichthyidae_Corydoras_negro_2:0.006199509548,Callichthyidae_Corydoras_negro_1:0.000342286675)100:0.007688532277)100:0.04237554475)83:0.04889844347)99:0.02995276274)98:0.009810554712)94:0.01196436623,(((Callichthyidae_Corydoras_maculifer_2:1.0000005e-06,Callichthyidae_Corydoras_maculifer_1:1.0000005e-06)98:0.0003602020233,Callichthyidae_Corydoras_maculifer_3:0.001335085037)100:0.1165728503,(Callichthyidae_Corydoras_simulatus_2:0.0003694450755,Callichthyidae_Corydoras_simulatus_1:0.0004138435446)100:0.09423543468)91:0.02156275067)98:0.05975329645)98:0.0467076536)94:0.1464418207,((((Callichthyidae_Callichthys_callichthys_2:0.02230640195,(Callichthyidae_Callichthys_callichthys_1:0.006951942352,Callichthyidae_Callichthys_callichthys_3:0.02960030828)100:0.03589705989)100:0.1265186989,(Callichthyidae_Lepthoplosternum_tordilho_1:0.2255233083,(((Callichthyidae_Megalechis_thoracata_2:0.02000209437,Callichthyidae_Megalechis_thoracata_1:0.03097524319)100:0.07189650757,((Callichthyidae_Megalechis_picta_2:0.06307017138,Callichthyidae_Megalechis_picta_1:0.01345193695)97:0.0264579088,Callichthyidae_Megalechis_picta_3:0.04947642632)100:0.06973348107)79:0.03735457517,Callichthyidae_Lepthoplosternum_altamazonicum_1:0.1404510811,((Callichthyidae_Lepthoplosternum_pectorale_3:0.001614946741,Callichthyidae_Lepthoplosternum_pectorale_2:1.0000005e-06)83:0.004987940091,Callichthyidae_Lepthoplosternum_pectorale_1:0.00870633424)98:0.1479435424)76:0.0635535631)93:0.08759483583)83:0.0300166804,((Callichthyidae_Dianema_urostriatum_2:0.01962931238,Callichthyidae_Dianema_longibarbis_2:0.02747890546,(Callichthyidae_Dianema_longibarbis_1:0.03364685597,Callichthyidae_Dianema_urostriatum_1:0.02196696722)100:0.02145966648)99:0.05664479519,((Callichthyidae_Hoplosternum_magdalenae_1:0.001647251899,Callichthyidae_Hoplosternum_magdalenae_3:0.003311923137,Callichthyidae_Hoplosternum_magdalenae_2:2.000001e-06)97:0.02529928066,(Callichthyidae_Hoplosternum_punctatum_1:0.001601600438,Callichthyidae_Hoplosternum_punctatum_2:1.0000005e-06)100:0.01729622235)100:0.09832441805)100:0.1154634701)77:0.02515340649,(Callichthyidae_Hoplosternum_littorale_1:0.009733002902,(Callichthyidae_Hoplosternum_littorale_3:0.003874725797,Callichthyidae_Hoplosternum_littorale_2:1.0000005e-06)100:0.0001416834931)100:0.1672082204)96:0.04883226442)87:0.9320595247,((((Trichomycteridae_Copionodon_orthiocarinatus_2:1.0000005e-06,Trichomycteridae_Copionodon_orthiocarinatus_1:1.0000005e-06)100:0.01416065072,((Trichomycteridae_Copionodon_lianae_1:1.0000005e-06,Trichomycteridae_Copionodon_lianae_2:1.0000005e-06)99:0.006152885479,(Trichomycteridae_Copionodon_pecten_1:1.0000005e-06,Trichomycteridae_Copionodon_pecten_2:1.0000005e-06)100:0.007912339575)100:0.01834662703)99:0.1065695386,(Trichomycteridae_Glaphyropoma_spinosum_1:1.0000005e-06,Trichomycteridae_Glaphyropoma_spinosum_2:1.0000005e-06)100:0.08854299088)98:0.07873357435,(Trichomycteridae_Trichogenes_longipinnis_1:0.005983285583,(Trichomycteridae_Trichogenes_longipinnis_3:1.0000005e-06,Trichomycteridae_Trichogenes_longipinnis_2:1.0000005e-06)100:0.003900968964)100:0.1545176676)76:0.9386991163,Trichomycteridae_Stauroglanis_gouldingi_2:1.229319134,(Trichomycteridae_Stauroglanis_gouldingi_1:1.0000005e-06,Trichomycteridae_Stauroglanis_gouldingi_3:0.002666565809)100:1.217499018,(Trichomycteridae_Tridensimilis_brevis_1:0.340084329,Trichomycteridae_Miuroglanis_platycephalus_1:0.2254209199)96:1.136183687,((Trichomycteridae_Homodiaetus_anisitsi_1:0.007173028542,Trichomycteridae_Homodiaetus_anisitsi_3:0.002864830758,Trichomycteridae_Homodiaetus_anisitsi_2:1.0000005e-06)97:0.1729561648,Trichomycteridae_Haemomaster_venezuelae_1:0.3428193532,Trichomycteridae_Apomatoceros_alleni_1:0.1313640895,Trichomycteridae_Megalocentor_echthrus_1:0.1468870677,((Trichomycteridae_Pseudostegophilus_nemurus_2:0.00252592477,Trichomycteridae_Pseudostegophilus_nemurus_1:0.0006526170224)99:0.05655003336,(Trichomycteridae_Pareiodon_microps_1:1.0000005e-06,Trichomycteridae_Pareiodon_microps_2:1.0000005e-06)100:0.0854032332,(Trichomycteridae_Acanthopoma_annectens_1:0.004249557201,Trichomycteridae_Acanthopoma_annectens_3:0.001900079142,Trichomycteridae_Acanthopoma_annectens_2:0.001900079142,(Trichomycteridae_Pseudostegophilus_maculatus_1:1.0000005e-06,Trichomycteridae_Pseudostegophilus_maculatus_2:1.0000005e-06)100:0.08825224872)89:0.08617411343)82:0.1044736051,((Trichomycteridae_Stegophilus_panzeri_2:1.0000005e-06,Trichomycteridae_Stegophilus_panzeri_1:1.0000005e-06)100:0.06437382062,(((Trichomycteridae_Ochmacanthus_alternus_1:1.0000005e-06,Trichomycteridae_Ochmacanthus_alternus_2:1.0000005e-06)100:0.02505029415,((Trichomycteridae_Henonemus_punctatus_1:1.0000005e-06,Trichomycteridae_Henonemus_punctatus_2:1.0000005e-06)100:1.0000005e-06,Trichomycteridae_Henonemus_punctatus_3:1.0000005e-06)100:0.01755370069)87:0.005321243068,(Trichomycteridae_Ochmacanthus_reinhardtii_1:1.0000005e-06,Trichomycteridae_Ochmacanthus_reinhardtii_2:1.0000005e-06)99:0.03586807299)95:0.03541013527)100:0.1537598367)71:1.066815619,Trichomycteridae_Pygidianops_amphioxus_1:1.362212443,(Trichomycteridae_Typhlobelus_guacamaya_1:0.04576136498,(Trichomycteridae_Sarcoglanis_simplex_2:1.0000005e-06,Trichomycteridae_Sarcoglanis_simplex_1:1.0000005e-06)100:0.01186304968)100:1.166372931,Trichomycteridae_Potamoglanis_johnsoni_1:1.550922864,Trichomycteridae_Potamoglanis_anhanga_1:1.391765424,(Trichomycteridae_Potamoglanis_wapixana_1:0.09320597459,(Trichomycteridae_Potamoglanis_hasemani_1:1.0000005e-06,Trichomycteridae_Potamoglanis_hasemani_2:1.0000005e-06)100:0.007911904967)98:1.211622904,((Trichomycteridae_Microcambeva_ribeirae_1:0.1282599701,(Trichomycteridae_Microcambeva_barbata_1:0.006295563716,(Trichomycteridae_Microcambeva_mucuriensis_1:0.02089947666,Trichomycteridae_Microcambeva_jucuensis_1:0.004793406298)99:0.01239769933)99:0.1043376587)99:0.03032902062,(((Trichomycteridae_Listrura_camposae_1:1.0000005e-06,Trichomycteridae_Listrura_camposae_2:1.0000005e-06)100:1.0000005e-06,Trichomycteridae_Listrura_camposae_3:1.0000005e-06)100:0.1028496994,((Trichomycteridae_Listrura_tetraradiata_2:1.0000005e-06,Trichomycteridae_Listrura_tetraradiata_1:1.0000005e-06)100:0.03437984309,(Trichomycteridae_Listrura_costai_1:0.01732400897,((Trichomycteridae_Listrura_nematopteryx_1:1.0000005e-06,Trichomycteridae_Listrura_nematopteryx_2:1.0000005e-06)100:0.01831022115,(Trichomycteridae_Listrura_picinguabae_1:1.0000005e-06,Trichomycteridae_Listrura_picinguabae_2:1.0000005e-06)100:0.03128600028)91:0.00742986227)99:0.02608223732)98:0.06614301331)97:0.04307295814)96:1.035972439,((Trichomycteridae_Trichomycterus_rosablanca_1:0.03310926388,Trichomycteridae_Eremophilus_mutisii_1:0.02525027535)87:0.07413999459,(Trichomycteridae_Trichomycterus_guacamayoensis_1:1.0000005e-06,(Trichomycteridae_Trichomycterus_sandovali_1:1.0000005e-06,Trichomycteridae_Trichomycterus_sandovali_2:1.0000005e-06)100:0.006995863663)99:0.05747879678,((Trichomycteridae_Trichomycterus_knerii_2:1.0000005e-06,Trichomycteridae_Trichomycterus_knerii_1:1.0000005e-06)100:0.03055500185,Trichomycteridae_Trichomycterus_punctulatus_1:0.02906782619)75:0.02640489574,Trichomycteridae_Trichomycterus_cachiraensis_1:0.08263456444,(Trichomycteridae_Trichomycterus_guianensis_2:1.0000005e-06,Trichomycteridae_Trichomycterus_guianensis_1:1.0000005e-06)100:0.1032759967,Trichomycteridae_Trichomycterus_spilosoma_1:0.1136317103,(Trichomycteridae_Trichomycterus_transandianus_2:0.002799056961,Trichomycteridae_Trichomycterus_transandianus_3:0.04716643117,Trichomycteridae_Trichomycterus_transandianus_1:0.003933194675)100:0.1490062014,((Trichomycteridae_Trichomycterus_ruitoquensis_1:0.03280265618,(Trichomycteridae_Trichomycterus_straminius_2:1.0000005e-06,Trichomycteridae_Trichomycterus_straminius_1:1.0000005e-06)100:0.02363036379)77:0.005619207513,Trichomycteridae_Trichomycterus_banneaui_3:0.01767802162,Trichomycteridae_Trichomycterus_banneaui_2:0.02067005011,Trichomycteridae_Trichomycterus_banneaui_1:0.02824560293,((Trichomycteridae_Trichomycterus_striatus_3:1.0000005e-06,Trichomycteridae_Trichomycterus_striatus_1:1.0000005e-06)100:0.02626772003,Trichomycteridae_Trichomycterus_striatus_2:0.004055998231)83:0.01528643641)97:0.08500826631,Trichomycteridae_Trichomycterus_corduvensis_1:0.1092258228,(((Trichomycteridae_Trichomycterus_areolatus_3:0.01386784247,(Trichomycteridae_Trichomycterus_areolatus_2:0.003664765341,Trichomycteridae_Trichomycterus_areolatus_1:0.009400748294)90:0.01214735349)97:0.009039688671,((Trichomycteridae_Bullockia_maldonadoi_3:1.0000005e-06,Trichomycteridae_Bullockia_maldonadoi_1:1.0000005e-06)100:1.0000005e-06,Trichomycteridae_Bullockia_maldonadoi_2:1.0000005e-06)100:0.03356554787)99:0.01862884139,(Trichomycteridae_Hatcheria_macraei_1:0.001102080994,(Trichomycteridae_Hatcheria_macraei_3:0.001886784685,Trichomycteridae_Hatcheria_macraei_2:0.001877194617)78:0.00171501289)98:0.02361162548)97:0.0746110104,((((Trichomycteridae_Ituglanis_parahybae_1:1.0000005e-06,Trichomycteridae_Ituglanis_parahybae_2:1.0000005e-06)100:0.05286425011,(Trichomycteridae_Ituglanis_boitata_2:1.0000005e-06,Trichomycteridae_Ituglanis_boitata_3:0.006801247958)99:0.010533643,Trichomycteridae_Ituglanis_boitata_1:0.008075961871)100:0.03349585267,((Trichomycteridae_Ituglanis_ramiroi_1:0.027006857,Trichomycteridae_Ituglanis_goya_2:0.006867622326)100:0.01922703965,Trichomycteridae_Ituglanis_goya_1:0.02807322112)98:0.03336915234,((Trichomycteridae_Ituglanis_amazonicus_3:0.002721490209,Trichomycteridae_Ituglanis_amazonicus_1:0.004876163455)100:0.01582633083,((Trichomycteridae_Ituglanis_eichhorniarum_3:0.003251212891,Trichomycteridae_Ituglanis_eichhorniarum_1:0.004436127518)100:0.01886985562,Trichomycteridae_Ituglanis_eichhorniarum_2:0.02536909542)83:0.03607533974,Trichomycteridae_Ituglanis_amazonicus_2:0.03487978791)100:0.05361181186)73:0.02877187043,(Trichomycteridae_Ituglanis_herberti_2:0.03758786338,(Trichomycteridae_Ituglanis_inusitatus_2:1.0000005e-06,Trichomycteridae_Ituglanis_inusitatus_1:0.001864302794,Trichomycteridae_Ituglanis_inusitatus_3:0.003727521012)100:0.09104013627,(Trichomycteridae_Ituglanis_herberti_1:1.0000005e-06,Trichomycteridae_Ituglanis_herberti_3:1.0000005e-06)100:0.05349341912,(Trichomycteridae_Ituglanis_parkoi_1:0.01969317769,Trichomycteridae_Ituglanis_parkoi_2:0.02738314732)93:0.02440201821)100:0.05929551949)99:0.0885279967,(Trichomycteridae_Trichomycterus_laucaensis_1:0.06682877906,((Trichomycteridae_Scleronema_operculatum_1:0.04615470985,((Trichomycteridae_Scleronema_minutum_3:1.0000005e-06,Trichomycteridae_Scleronema_minutum_2:1.0000005e-06)100:0.02296055213,Trichomycteridae_Scleronema_minutum_1:0.006998592329,Trichomycteridae_Scleronema_angustirostre_1:0.003948143163)100:0.04250234161)97:0.04506459725,(Trichomycteridae_Cambeva_naipi_1:0.01893366732,((Trichomycteridae_Cambeva_brachykechenos_1:0.05828384006,(Trichomycteridae_Cambeva_poikilos_3:0.009528960919,(Trichomycteridae_Cambeva_poikilos_2:1.0000005e-06,Trichomycteridae_Cambeva_poikilos_1:1.0000005e-06)100:0.009680584065)96:0.01854053692,(Trichomycteridae_Cambeva_perkos_1:1.0000005e-06,Trichomycteridae_Cambeva_perkos_2:1.0000005e-06)100:0.02047916793)86:0.005424485081,((Trichomycteridae_Cambeva_tropeiro_2:1.0000005e-06,Trichomycteridae_Cambeva_tropeiro_1:1.0000005e-06)99:0.001976409183,(Trichomycteridae_Cambeva_balios_2:0.00277825072,(Trichomycteridae_Cambeva_balios_3:0.007277052092,Trichomycteridae_Cambeva_balios_1:0.002002794972)85:0.00131216122)100:0.008405092069)100:0.01702726833,(Trichomycteridae_Cambeva_diatropoporos_3:0.00879585509,(Trichomycteridae_Cambeva_diatropoporos_1:1.0000005e-06,Trichomycteridae_Cambeva_diatropoporos_2:1.0000005e-06)99:0.001484552827)100:0.03631707953)93:0.02200062185,(((Trichomycteridae_Cambeva_guaraquessaba_1:0.004256678292,Trichomycteridae_Cambeva_guaraquessaba_2:2.000001e-06,Trichomycteridae_Cambeva_tupinamba_1:0.002135236883,(Trichomycteridae_Cambeva_tupinamba_3:1.0000005e-06,Trichomycteridae_Cambeva_tupinamba_2:1.0000005e-06)96:0.00427305524)88:0.01389056732,(Trichomycteridae_Cambeva_iheringi_3:1.0000005e-06,Trichomycteridae_Cambeva_iheringi_1:2.000001e-06,Trichomycteridae_Trichomycterus_santaeritae_1:0.006038822424,Trichomycteridae_Cambeva_iheringi_2:0.001141167647)80:0.01771213366)89:0.01897455694,(Trichomycteridae_Cambeva_variegata_2:1.0000005e-06,Trichomycteridae_Cambeva_variegata_1:1.0000005e-06)100:0.0530813689)91:0.01647667442,(Trichomycteridae_Cambeva_taroba_1:1.0000005e-06,Trichomycteridae_Cambeva_taroba_2:1.0000005e-06)100:0.02894530352,Trichomycteridae_Cambeva_pascuali_1:0.04013616495,(Trichomycteridae_Cambeva_zonata_1:1.0000005e-06,Trichomycteridae_Cambeva_zonata_2:0.001638383841)100:0.0385837415,Trichomycteridae_Cambeva_davisi_1:0.03648671498,Trichomycteridae_Cambeva_cubataonis_3:0.03812404685,Trichomycteridae_Cambeva_diabola_1:0.03169343554,Trichomycteridae_Cambeva_cubataonis_2:0.1148466096,Trichomycteridae_Cambeva_diabola_2:0.03240990087,Trichomycteridae_Cambeva_stawiarski_3:0.0352631175,Trichomycteridae_Cambeva_stawiarski_1:0.0396691843,Trichomycteridae_Cambeva_castroi_1:0.03035662228,Trichomycteridae_Cambeva_stawiarski_2:0.03207460086,Trichomycteridae_Cambeva_cubataonis_1:0.03013397667)75:0.009826399539)88:0.03206765741,((((Trichomycteridae_Trichomycterus_pantherinus_1:0.01878537151,(Trichomycteridae_Trichomycterus_auroguttatus_1:1.0000005e-06,Trichomycteridae_Trichomycterus_auroguttatus_2:1.0000005e-06)100:0.02092032738,((Trichomycteridae_Trichomycterus_albinotatus_2:1.0000005e-06,Trichomycteridae_Trichomycterus_albinotatus_3:1.0000005e-06)100:0.01628582165,(Trichomycteridae_Trichomycterus_caudofasciatus_2:1.0000005e-06,Trichomycteridae_Trichomycterus_caudofasciatus_1:1.0000005e-06)98:0.009587330698)80:0.0165249356,Trichomycteridae_Trichomycterus_longibarbatus_1:0.02269589428,Trichomycteridae_Trichomycterus_alternatus_1:0.01929178929)82:0.02671820169,(Trichomycteridae_Trichomycterus_pradensis_2:0.04975487345,(Trichomycteridae_Trichomycterus_pradensis_1:1.0000005e-06,Trichomycteridae_Trichomycterus_pradensis_3:1.0000005e-06)100:0.01952190003)100:0.01536726406,((Trichomycteridae_Trichomycterus_immaculatus_3:0.006839259674,Trichomycteridae_Trichomycterus_immaculatus_2:0.01656824425)100:0.01691258498,(Trichomycteridae_Trichomycterus_mimosensis_2:1.0000005e-06,Trichomycteridae_Trichomycterus_mimosensis_1:1.0000005e-06)100:0.02364534292)97:0.02348418838,Trichomycteridae_Trichomycterus_albinotatus_1:0.03825240125)81:0.007985989501,(Trichomycteridae_Cambeva_paolence_1:0.01717026832,(Trichomycteridae_Trichomycterus_maracaya_1:1.0000005e-06,Trichomycteridae_Trichomycterus_maracaya_2:0.003224103958,Trichomycteridae_Trichomycterus_maracaya_3:0.001613022764)100:0.02415327375,(Trichomycteridae_Trichomycterus_pirabitira_2:1.0000005e-06,Trichomycteridae_Trichomycterus_pirabitira_3:1.0000005e-06)100:0.02151885559,Trichomycteridae_Trichomycterus_vermiculatus_1:0.01645903758,Trichomycteridae_Trichomycterus_pirabitira_1:0.0175800854,(Trichomycteridae_Trichomycterus_candidus_2:1.0000005e-06,Trichomycteridae_Trichomycterus_candidus_1:1.0000005e-06)100:0.0252264192,(Trichomycteridae_Trichomycterus_mimonha_2:1.0000005e-06,Trichomycteridae_Trichomycterus_mimonha_1:0.004852135353)93:0.01329781499,(Trichomycteridae_Trichomycterus_brasiliensis_1:0.005728386858,Trichomycteridae_Trichomycterus_rubiginosus_1:0.003401541655)100:0.01853164567)90:0.0232149746)77:0.01312354188,((Trichomycteridae_Trichomycterus_lauryi_1:1.0000005e-06,(Trichomycteridae_Trichomycterus_lauryi_2:1.0000005e-06,Trichomycteridae_Trichomycterus_lauryi_3:0.001841583268)76:0.0009148440939)100:0.01029962171,Trichomycteridae_Trichomycterus_caipora_1:0.01656495191)100:0.03387899556,(((Trichomycteridae_Trichomycterus_nigroauratus_3:0.001522392161,(Trichomycteridae_Trichomycterus_nigroauratus_1:0.002123676326,Trichomycteridae_Trichomycterus_nigroauratus_2:0.001804956855)71:0.001869266018)100:0.01904672305,(Trichomycteridae_Trichomycterus_nigricans_2:1.0000005e-06,Trichomycteridae_Trichomycterus_paquequerensis_1:0.001765845206,Trichomycteridae_Trichomycterus_immaculatus_1:0.005903041838)94:0.008880554373)91:0.008862328308,Trichomycteridae_Trichomycterus_nigricans_1:0.01747819174)98:0.03633466511,Trichomycteridae_Trichomycterus_giganteus_1:0.04454955811,((Trichomycteridae_Trichomycterus_itatiayae_1:1.0000005e-06,Trichomycteridae_Trichomycterus_itatiayae_2:1.0000005e-06)100:0.03736527582,((Trichomycteridae_Trichomycterus_piratymbara_1:1.0000005e-06,Trichomycteridae_Trichomycterus_piratymbara_2:1.0000005e-06)100:0.02387810524,(Trichomycteridae_Trichomycterus_septemradiatus_1:0.00941455363,(Trichomycteridae_Trichomycterus_pauciradiatus_1:1.0000005e-06,Trichomycteridae_Trichomycterus_pauciradiatus_2:1.0000005e-06)100:0.003434608377)100:0.01690176699,((Trichomycteridae_Trichomycterus_reinhardti_3:0.003278981743,Trichomycteridae_Trichomycterus_reinhardti_2:1.0000005e-06)99:0.00493109533,Trichomycteridae_Trichomycterus_reinhardti_1:0.005555418609)100:0.02760875464)95:0.01066486557)100:0.02631644496)75:0.02283224346)73:0.03349751736)78:1.035542102,((Trichomycteridae_Paracanthopoma_parva_1:0.2151445834,Trichomycteridae_Paravandellia_oxyptera_1:0.1627255177)90:0.08898239595,(Trichomycteridae_Paravandellia_oxyptera_2:0.2197314347,(Trichomycteridae_Vandellia_sanguinea_1:0.08428905004,(Trichomycteridae_Vandellia_cirrhosa_1:1.0000005e-06,Trichomycteridae_Vandellia_cirrhosa_2:1.0000005e-06)100:0.04191538772)87:0.04190492786)77:0.0906288381)73:1.034071503,(Nematogenyidae_Nematogenys_inermis_3:2.000001e-06,Nematogenyidae_Nematogenys_inermis_1:2.000001e-06,Nematogenyidae_Nematogenys_inermis_2:1.0000005e-06)100:1.286635558,Cetopsidae_Helogenes_marmoratus_1:1.396196196,((Cetopsidae_Cetopsidium_soniae_1:1.0000005e-06,Cetopsidae_Cetopsidium_soniae_2:0.00162556173)100:0.115758992,((Cetopsidae_Cetopsis_gobioides_1:0.0151618999,Cetopsidae_Cetopsis_gobioides_2:0.001091500062)100:0.04670594691,(Cetopsidae_Cetopsis_candiru_1:1.0000005e-06,Cetopsidae_Cetopsis_coecutiens_1:1.0000005e-06)100:0.137357748)92:0.124607832)91:1.047905767,((Aspredinidae_Pseudobunocephalus_iheringii_3:0.05384427963,(Aspredinidae_Pseudobunocephalus_iheringii_2:0.003251205491,Aspredinidae_Pseudobunocephalus_iheringii_1:0.008943431466)80:0.03223978189)100:0.09650576753,(((Aspredinidae_Pseudobunocephalus_amazonicus_1:0.004211549706,Aspredinidae_Pseudobunocephalus_amazonicus_3:0.02124795756,Aspredinidae_Pseudobunocephalus_amazonicus_2:0.005342525755)100:0.04127932047,((Aspredinidae_Pseudobunocephalus_rugosus_2:1.0000005e-06,Aspredinidae_Pseudobunocephalus_rugosus_1:0.005785505989)97:0.01119504233,Aspredinidae_Pseudobunocephalus_rugosus_3:0.001470271508)79:0.03224950014)91:0.03003543829,Aspredinidae_Pseudobunocephalus_bifidus_1:0.0685860084)83:0.02310493209)100:1.295645732,(Aspredinidae_Acanthobunocephalus_nicoi_1:1.0000005e-06,Aspredinidae_Acanthobunocephalus_nicoi_2:0.004595122105)100:1.429145264,(((Aspredinidae_Bunocephalus_chamaizelus_1:1.0000005e-06,Aspredinidae_Bunocephalus_chamaizelus_2:1.0000005e-06)100:0.1224718091,((Aspredinidae_Xyliphius_lepturus_1:0.07775576626,(Aspredinidae_Xyliphius_sofiae_2:1.0000005e-06,Aspredinidae_Xyliphius_sofiae_1:1.0000005e-06)100:0.10153273,((Aspredinidae_Xyliphius_melanopterus_1:1.0000005e-06,Aspredinidae_Xyliphius_melanopterus_3:1.0000005e-06)91:1.0000005e-06,Aspredinidae_Xyliphius_melanopterus_2:1.0000005e-06)100:0.09464097016,Aspredinidae_Xyliphius_magdalenae_1:0.1025034166)99:0.06668650717,(((Aspredinidae_Bunocephalus_colombianus_1:0.003900351932,Aspredinidae_Bunocephalus_colombianus_2:0.003683703916)100:0.05238533271,((Aspredinidae_Bunocephalus_verrucosus_3:0.008610725337,Aspredinidae_Bunocephalus_verrucosus_2:0.001793556871,Aspredinidae_Bunocephalus_verrucosus_1:0.019278881)100:0.1441208072,(Aspredinidae_Bunocephalus_coracoideus_2:0.02117255478,Aspredinidae_Bunocephalus_coracoideus_1:0.01791980544)100:0.05607302145)70:0.01695433914,(Aspredinidae_Bunocephalus_aloikae_3:0.006650646395,Aspredinidae_Bunocephalus_aloikae_2:0.0134899746,Aspredinidae_Bunocephalus_aloikae_1:0.0119246032)100:0.08171719929)79:0.0163826715,((Aspredinidae_Amaralia_oviraptor_2:0.003009560069,Aspredinidae_Amaralia_oviraptor_1:0.00174725762)100:0.02576170393,(Aspredinidae_Amaralia_hypsiura_1:0.002044246124,Aspredinidae_Amaralia_hypsiura_3:2.000001e-06,Aspredinidae_Amaralia_hypsiura_2:0.001008669516)100:0.03496999713)100:0.09002200208,(((Aspredinidae_Bunocephalus_minerim_3:1.0000005e-06,Aspredinidae_Bunocephalus_minerim_1:0.01106634076,Aspredinidae_Bunocephalus_minerim_2:0.006014237202)100:0.07526810793,(Aspredinidae_Bunocephalus_amaurus_2:0.01301594848,(Aspredinidae_Bunocephalus_amaurus_1:0.0009701708806,Aspredinidae_Bunocephalus_amaurus_3:1.0000005e-06)100:0.008057317275)100:0.04837287958,((Aspredinidae_Bunocephalus_aleuropsis_2:0.01231796505,Aspredinidae_Bunocephalus_aleuropsis_3:0.006956585743)100:0.04644865462,Aspredinidae_Bunocephalus_aleuropsis_1:0.04460799201)76:0.01759708439)79:0.009663246166,(((Aspredinidae_Bunocephalus_doriae_1:1.0000005e-06,Aspredinidae_Bunocephalus_doriae_2:0.001010033835)100:0.01008600294,Aspredinidae_Bunocephalus_doriae_3:0.000927626706)100:0.07612406274,(Aspredinidae_Bunocephalus_larai_2:1.0000005e-06,(Aspredinidae_Bunocephalus_larai_1:1.0000005e-06,Aspredinidae_Bunocephalus_larai_3:1.0000005e-06)83:0.001198891913)100:0.03684647945)98:0.02093903869)100:0.0432705197)78:0.03230940049,(Aspredinidae_Pterobunocephalus_dolichurus_1:0.1039424521,(Aspredinidae_Pterobunocephalus_depressus_3:0.04148978348,(Aspredinidae_Pterobunocephalus_depressus_1:0.07483015271,Aspredinidae_Pterobunocephalus_depressus_2:0.006560892127)100:0.066894859)100:0.04961437883)100:0.1018466945)97:0.0539385936,(((Aspredinidae_Aspredo_aspredo_1:1.0000005e-06,(Aspredinidae_Aspredo_aspredo_2:1.0000005e-06,Aspredinidae_Aspredo_aspredo_3:0.004664247712)74:0.00187869309)100:0.0467082948,(Aspredinidae_Platystacus_cotylephorus_1:0.004728942912,(Aspredinidae_Platystacus_cotylephorus_2:0.0008790571836,Aspredinidae_Platystacus_cotylephorus_3:0.002096204084)99:0.007388913519)100:0.07127989822)100:0.04586987905,(Aspredinidae_Aspredinichthys_tibicen_1:0.001964574425,(Aspredinidae_Aspredinichthys_tibicen_2:1.0000005e-06,Aspredinidae_Aspredinichthys_tibicen_3:1.0000005e-06)100:0.01032137397)100:0.11354149)100:0.1226315044)93:0.05501219076,((Aspredinidae_Ernstichthys_anduzei_1:0.0291633909,(Aspredinidae_Ernstichthys_megistus_1:0.005605368221,(Aspredinidae_Ernstichthys_megistus_2:1.0000005e-06,Aspredinidae_Ernstichthys_megistus_3:0.003227385495)100:0.007417477312)100:0.03256952154)97:0.04727116083,(Aspredinidae_Hoplomyzon_sexpapilostoma_1:0.001521627851,Aspredinidae_Hoplomyzon_sexpapilostoma_3:0.001521627851,Aspredinidae_Hoplomyzon_sexpapilostoma_2:0.001203713786)100:0.2657074596,((Aspredinidae_Micromyzon_akamai_3:1.0000005e-06,Aspredinidae_Micromyzon_akamai_1:1.0000005e-06)96:1.0000005e-06,Aspredinidae_Micromyzon_akamai_2:1.0000005e-06)100:0.2045023405)99:0.314494655)74:1.133432563,((Auchenipteridae_Entomocorus_benjamini_1:0.03059318802,Auchenipteridae_Entomocorus_radiosus_1:0.01935368467)100:0.1372579537,(Auchenipteridae_Ferrarissoaresia_meridionalis_1:0.08330145154,Auchenipteridae_Gelanoglanis_nanonocticolus_1:0.248397192,Auchenipteridae_Gephyromochlus_leopardus_1:0.14523139,((Auchenipteridae_Centromochlus_existimatus_1:0.00873722965,Auchenipteridae_Centromochlus_heckelii_1:0.01443275422)100:0.07518727372,(Auchenipteridae_Duringlanis_perugiae_1:0.05327815925,Auchenipteridae_Duringlanis_romani_1:0.07382730884)78:0.01286187183)94:0.05441838707,(((Auchenipteridae_Tatia_musaica_3:1.0000005e-06,Auchenipteridae_Tatia_musaica_2:1.0000005e-06)100:0.03384500921,(Auchenipteridae_Tatia_musaica_1:0.004705962345,Auchenipteridae_Tatia_orca_1:0.001203307547)99:0.017739618)100:0.04612853258,(((((Auchenipteridae_Tatia_brunnea_1:1.0000005e-06,Auchenipteridae_Tatia_intermedia_1:0.00481718596)94:0.006043925372,Auchenipteridae_Tatia_reticulata_1:0.01056917524)94:0.01075322828,Auchenipteridae_Tatia_aulopygia_1:0.02809647073)71:0.007952861687,(Auchenipteridae_Tatia_neivai_2:1.0000005e-06,Auchenipteridae_Tatia_neivai_1:0.002947915434)100:0.04856688841)85:0.006211728881,(Auchenipteridae_Tatia_nigra_2:1.0000005e-06,Auchenipteridae_Tatia_nigra_1:1.0000005e-06)100:0.02744697544,Auchenipteridae_Tatia_caxiuanensis_1:0.05157720023)99:0.06849680022)98:0.07366754682,Auchenipteridae_Glanidium_melanopterum_1:0.05302990514)73:0.02173111536)82:1.028757504,((((Auchenipteridae_Trachelyopterus_insignis_1:1.0000005e-06,Auchenipteridae_Trachelyopterus_insignis_2:0.006743551391)100:0.04778112008,Auchenipteridae_Trachelyopterus_amblops_1:0.04111295031)99:0.03574363325,(Auchenipteridae_Trachelyopterus_coriaceus_1:0.0166770099,((Auchenipteridae_Trachelyopterus_galeatus_1:0.00199038087,(Auchenipteridae_Trachelyopterus_teaguei_1:0.0284827532,Auchenipteridae_Trachelyopterus_striatulus_1:0.003472633035)98:0.005703627972)98:0.0100177062,Auchenipteridae_Trachelyopterus_galeatus_2:0.004144062649,Auchenipteridae_Trachelyopterus_albicrux_1:0.001970072561,(Auchenipteridae_Trachelyopterus_porosus_1:0.001301235136,Auchenipteridae_Trachelyopterus_lucenai_1:0.001093298126)100:0.02613972497)75:0.01063407058)86:0.02547772418)99:0.05092169199,(Auchenipteridae_Spinipterus_acsi_1:0.1007854014,Auchenipteridae_Spinipterus_moijiri_1:0.08515219427)95:0.01719321265)98:1.099334641,(((Auchenipteridae_Auchenipterichthys_coracoideus_1:0.01651382865,(Auchenipteridae_Auchenipterichthys_longimanus_1:0.0135791165,Auchenipteridae_Auchenipterichthys_punctatus_1:0.0104486794,Auchenipteridae_Auchenipterichthys_punctatus_2:1.0000005e-06)78:0.007132157138)84:0.01940096312,(Auchenipteridae_Auchenipterichthys_thoracatus_1:1.0000005e-06,Auchenipteridae_Auchenipterichthys_thoracatus_2:1.0000005e-06)100:0.03558871611)99:0.0695764844,(Auchenipteridae_Trachelyichthys_exilis_1:0.001868106255,Auchenipteridae_Trachelyichthys_exilis_3:0.00212943679,Auchenipteridae_Trachelyichthys_exilis_2:0.001993919937)100:0.1243457436,Auchenipteridae_Trachelyopterichthys_taeniatus_1:0.1244715909)72:1.110925401,(Auchenipteridae_Tocantinsia_piresi_1:0.04124292407,((Auchenipteridae_Trachycorystes_trachycorystes_2:1.0000005e-06,Auchenipteridae_Trachycorystes_trachycorystes_3:0.008923665476)84:0.004402615995,Auchenipteridae_Trachycorystes_trachycorystes_1:1.0000005e-06)100:0.08239176722)78:1.110184546,(Auchenipteridae_Pseudauchenipterus_nodosus_1:1.0000005e-06,Auchenipteridae_Pseudauchenipterus_affinis_1:0.005017943191)100:1.21577036,(Auchenipteridae_Ageneiosus_pardalis_3:0.002630965117,(Auchenipteridae_Ageneiosus_pardalis_1:1.0000005e-06,Auchenipteridae_Ageneiosus_pardalis_2:1.0000005e-06)99:0.03862578951)98:1.36984726,((Auchenipteridae_Ageneiosus_polystictus_1:0.01608948481,(((Auchenipteridae_Ageneiosus_polystictus_3:0.001624320242,Auchenipteridae_Ageneiosus_inermis_3:1.0000005e-06)77:1.0000005e-06,Auchenipteridae_Ageneiosus_polystictus_2:1.0000005e-06)90:0.001485067308,(Auchenipteridae_Ageneiosus_inermis_1:1.0000005e-06,Auchenipteridae_Ageneiosus_inermis_2:0.002398225387)95:0.00450775667)96:0.01681439499)99:0.04162970857,(Auchenipteridae_Ageneiosus_lineatus_2:0.003643672029,((Auchenipteridae_Ageneiosus_vittatus_2:1.0000005e-06,(Auchenipteridae_Ageneiosus_lineatus_3:0.00169788456,Auchenipteridae_Ageneiosus_lineatus_1:1.0000005e-06)95:1.0000005e-06)91:1.0000005e-06,Auchenipteridae_Ageneiosus_vittatus_1:1.0000005e-06)88:0.003123772113)100:0.04894534416,(Auchenipteridae_Tympanopleura_atronasus_2:0.01132865881,(Auchenipteridae_Tympanopleura_atronasus_3:1.0000005e-06,(Auchenipteridae_Tympanopleura_cryptica_1:1.0000005e-06,Auchenipteridae_Tympanopleura_atronasus_1:0.001250059605)86:0.002339780625)90:0.006470240424)100:0.05575297635,(Auchenipteridae_Tympanopleura_piperata_2:1.0000005e-06,Auchenipteridae_Tympanopleura_piperata_1:1.0000005e-06)100:0.07650611554,(Auchenipteridae_Tympanopleura_brevis_2:0.006447613708,Auchenipteridae_Tympanopleura_brevis_1:0.000219292409)100:0.0685362798,((Auchenipteridae_Tympanopleura_rondoni_3:0.001888580509,Auchenipteridae_Tympanopleura_rondoni_2:1.0000005e-06)93:1.0000005e-06,Auchenipteridae_Tympanopleura_rondoni_1:1.0000005e-06)100:0.05084439894,(Auchenipteridae_Tympanopleura_longipinna_1:0.001343281406,(Auchenipteridae_Tympanopleura_longipinna_3:1.0000005e-06,Auchenipteridae_Tympanopleura_longipinna_2:1.0000005e-06)97:1.0000005e-06)100:0.05106957405,(Auchenipteridae_Ageneiosus_magoi_2:1.0000005e-06,Auchenipteridae_Ageneiosus_magoi_1:1.0000005e-06)100:0.07069946575,(Auchenipteridae_Ageneiosus_militaris_3:1.0000005e-06,(Auchenipteridae_Ageneiosus_militaris_1:1.0000005e-06,Auchenipteridae_Ageneiosus_militaris_2:1.0000005e-06)92:1.0000005e-06)100:0.05449577373,((Auchenipteridae_Ageneiosus_akamai_2:0.001705487872,Auchenipteridae_Ageneiosus_akamai_1:1.0000005e-06)74:0.008910250838,Auchenipteridae_Ageneiosus_uranophthalmus_2:0.008294939433,Auchenipteridae_Ageneiosus_uranophthalmus_1:0.009415709519,Auchenipteridae_Ageneiosus_dentatus_1:0.005659336876,(Auchenipteridae_Ageneiosus_uranophthalmus_3:2.000001e-06,Auchenipteridae_Ageneiosus_intrusus_2:0.001702707332,Auchenipteridae_Ageneiosus_dentatus_3:0.001703305721,Auchenipteridae_Ageneiosus_dentatus_2:0.001703305721)88:0.009205256357,Auchenipteridae_Ageneiosus_ucayalensis_1:0.005790256208,Auchenipteridae_Ageneiosus_ucayalensis_2:0.005790256208,(Auchenipteridae_Ageneiosus_intrusus_3:1.0000005e-06,Auchenipteridae_Ageneiosus_intrusus_1:1.0000005e-06)98:0.004024128595)86:0.0273278443)92:1.124932306,(Auchenipteridae_Liosomadoras_morrowi_1:0.03620502456,(Auchenipteridae_Liosomadoras_oncinus_1:0.003975532163,Auchenipteridae_Liosomadoras_oncinus_2:1.0000005e-06)100:0.0253242801)100:1.11768716,(((Auchenipteridae_Pseudepapterus_hasemani_2:1.0000005e-06,Auchenipteridae_Pseudepapterus_hasemani_1:1.0000005e-06)100:0.09536205455,Auchenipteridae_Pseudepapterus_cucuhyensis_1:0.09469654789)94:0.05296387427,((((Auchenipteridae_Auchenipterus_osteomystax_1:0.00412505352,Auchenipteridae_Auchenipterus_brachyurus_1:0.003991234564,Auchenipteridae_Auchenipterus_nuchalis_1:0.003272339278,Auchenipteridae_Auchenipterus_ambyiacus_1:0.003272339278,Auchenipteridae_Auchenipterus_dentatus_1:0.002136823823)90:0.004619966252,(Auchenipteridae_Auchenipterus_demerarae_1:1.0000005e-06,Auchenipteridae_Auchenipterus_demerarae_2:1.0000005e-06)100:0.004326484679)91:0.01451797115,(Auchenipteridae_Auchenipterus_nigripinnis_2:0.001457266561,Auchenipteridae_Auchenipterus_nigripinnis_1:0.005182847071)100:0.04818279529)99:0.02916979049,Auchenipteridae_Epapterus_dispilurus_1:0.07963305792)97:0.05156234254)87:1.092058948,Auchenipteridae_Tetranematichthys_wallacei_1:1.169431038,((Doradidae_Acanthodoras_cataphractus_3:1.0000005e-06,Doradidae_Acanthodoras_cataphractus_2:1.0000005e-06)100:0.07009353543,(Doradidae_Acanthodoras_spinosissimus_1:0.02971847797,Doradidae_Acanthodoras_cataphractus_1:0.04594209005)97:0.02493317749)100:1.073746204,(((Doradidae_Wertheimeria_maculata_3:1.0000005e-06,Doradidae_Wertheimeria_maculata_1:1.0000005e-06)92:0.01541998403,Doradidae_Wertheimeria_maculata_2:0.004752180293)88:1.0000005e-06,(Doradidae_Kalyptodoras_bahiensis_2:0.004692127072,Doradidae_Kalyptodoras_bahiensis_1:1.0000005e-06)99:0.02473838564,((Doradidae_Franciscodoras_marmoratus_1:1.0000005e-06,Doradidae_Franciscodoras_marmoratus_2:1.0000005e-06)87:0.001151362491,Doradidae_Franciscodoras_marmoratus_3:0.001397310234)100:0.03728685637)97:1.106371587,((((Doradidae_Rhynchodoras_woodsi_2:1.0000005e-06,Doradidae_Rhynchodoras_woodsi_1:1.0000005e-06)100:1.0000005e-06,Doradidae_Rhynchodoras_woodsi_3:1.0000005e-06)100:0.08002136006,((Doradidae_Rhinodoras_thomersoni_1:1.0000005e-06,Doradidae_Rhinodoras_thomersoni_2:1.0000005e-06)100:0.0393898351,Doradidae_Orinocodoras_eigenmanni_1:0.03770939368,((Doradidae_Rhinodoras_dorbignyi_2:1.0000005e-06,Doradidae_Rhinodoras_dorbignyi_1:1.0000005e-06)100:0.004250328467,Doradidae_Rhinodoras_dorbignyi_3:0.009450943485)98:0.02551987188,Doradidae_Rhinodoras_gallagheri_1:0.02527164413,Doradidae_Rhinodoras_armbrusteri_1:0.02605371824,Doradidae_Rhinodoras_boehlkei_1:0.0271370663,Doradidae_Rhinodoras_boehlkei_2:0.0286704529)100:0.0197602306)100:0.02293244291,(((Doradidae_Oxydoras_niger_2:0.01298317563,Doradidae_Oxydoras_niger_3:0.00952929029,Doradidae_Oxydoras_niger_1:0.01036033869,Doradidae_Oxydoras_sifontesi_1:0.009611210084)70:0.01197692653,Doradidae_Oxydoras_kneri_1:0.01011107604)72:0.02755508107,(((((Doradidae_Trachydoras_steindachneri_3:1.0000005e-06,(Doradidae_Trachydoras_steindachneri_1:1.0000005e-06,Doradidae_Trachydoras_steindachneri_2:1.0000005e-06)98:1.0000005e-06)98:0.03343433792,(Doradidae_Trachydoras_microstomus_3:0.009870396301,Doradidae_Trachydoras_microstomus_2:1.0000005e-06)100:0.03636454062,Doradidae_Trachydoras_microstomus_1:0.06834531678,(Doradidae_Trachydoras_paraguayensis_3:0.001737184408,Doradidae_Trachydoras_paraguayensis_2:2.000001e-06,Doradidae_Trachydoras_paraguayensis_1:1.0000005e-06)92:0.03268713784,Doradidae_Trachydoras_brevis_1:0.02940181406)79:0.005713118793,Doradidae_Trachydoras_nattereri_1:0.03989071806)96:0.03158994305,(Doradidae_Leptodoras_cataniai_1:0.03618099707,Doradidae_Leptodoras_acipenserinus_1:0.02951868558,Doradidae_Leptodoras_linnelli_1:0.02564590249,Doradidae_Leptodoras_juruensis_1:0.04836486021,(((Doradidae_Leptodoras_copei_2:1.0000005e-06,Doradidae_Leptodoras_copei_1:1.0000005e-06)99:0.02803952708,Doradidae_Leptodoras_copei_3:1.0000005e-06)77:0.008144666692,(Doradidae_Leptodoras_praelongus_1:0.01183073476,Doradidae_Leptodoras_praelongus_2:0.02841571673)100:0.03132456401)97:0.02862277539,(Doradidae_Leptodoras_oyakawai_1:0.01304913477,Doradidae_Leptodoras_marki_1:0.01769001912)82:0.03572606207,(Doradidae_Leptodoras_hasemani_2:0.01015788024,Doradidae_Leptodoras_hasemani_1:0.008802110471)97:0.04267676736,Doradidae_Anduzedoras_oxyrhynchus_1:0.08160561687,Doradidae_Leptodoras_myersi_1:0.01622366378)75:0.02927774795,Doradidae_Ossancora_fimbriata_1:0.05007223711,(Doradidae_Tenellus_leporhinus_3:1.0000005e-06,Doradidae_Tenellus_leporhinus_2:1.0000005e-06)96:0.0498537497,Doradidae_Tenellus_leporhinus_1:0.08621657346,((Doradidae_Nemadoras_elongatus_2:0.004313985712,(Doradidae_Nemadoras_elongatus_3:1.0000005e-06,Doradidae_Nemadoras_elongatus_1:1.0000005e-06)77:1.0000005e-06)100:0.02929161693,Doradidae_Nemadoras_hemipeltis_1:1.0000005e-06)91:0.05759706085,(Doradidae_Ossancora_asterophysa_2:0.01197198171,Doradidae_Ossancora_asterophysa_1:0.00841065752)79:0.05698655528,(Doradidae_Nemadoras_humeralis_1:1.0000005e-06,(Doradidae_Nemadoras_humeralis_3:1.0000005e-06,Doradidae_Nemadoras_humeralis_2:1.0000005e-06)100:0.005851832829)100:0.08811612071,((Doradidae_Tenellus_trimaculatus_2:0.002884717618,Doradidae_Tenellus_trimaculatus_3:0.001438516002)80:1.0000005e-06,Doradidae_Tenellus_trimaculatus_1:1.0000005e-06)99:0.09403342237,(Doradidae_Tenellus_ternetzi_2:0.002820236017,Doradidae_Tenellus_ternetzi_1:0.005513902572,Doradidae_Tenellus_ternetzi_3:2.000001e-06)96:0.05277669721,Doradidae_Hemidoras_stuebelii_1:0.055078571,(Doradidae_Hemidoras_stenopeltis_1:0.00781358819,Doradidae_Hemidoras_stenopeltis_2:0.01222206719)79:0.03676499679,Doradidae_Hemidoras_morrisi_1:0.04816506394,Doradidae_Hemidoras_morei_1:0.03639995662,Doradidae_Hassar_orestis_1:0.02426334164,Doradidae_Hassar_wilderi_1:0.02430323342,Doradidae_Hassar_affinis_1:0.02422144261,(Doradidae_Ossancora_punctata_1:1.0000005e-06,Doradidae_Ossancora_punctata_2:0.005007990302)100:0.07002714697,((Doradidae_Doras_carinatus_2:1.0000005e-06,Doradidae_Doras_carinatus_1:1.0000005e-06)100:0.03480763746,Doradidae_Doras_micropoeus_1:0.01718344915,Doradidae_Doras_micropoeus_2:0.04825113385,(Doradidae_Doras_higuchii_2:1.0000005e-06,Doradidae_Doras_higuchii_1:1.0000005e-06)100:0.05835245184)76:0.02520343203)97:0.03567347066,(Doradidae_Centrochir_crocodili_1:0.0448325881,(Doradidae_Platydoras_hancockii_1:0.009291448901,Doradidae_Platydoras_costatus_1:0.01345217174,(Doradidae_Platydoras_armatulus_2:1.0000005e-06,Doradidae_Platydoras_armatulus_1:0.001212543108)88:0.02648463485,Doradidae_Platydoras_brachylecis_1:0.004617236375)100:0.03060291343,(Doradidae_Centrodoras_brachiatus_2:0.02873922623,Doradidae_Centrodoras_brachiatus_1:0.02671651249,Doradidae_Lithodoras_dorsalis_1:0.02961643319,(Doradidae_Megalodoras_uranoscopus_1:1.0000005e-06,Doradidae_Megalodoras_uranoscopus_3:0.002139486273,Doradidae_Megalodoras_uranoscopus_2:0.004149310906)80:0.03180031572,Doradidae_Megalodoras_guayoensis_1:0.02424203459,(Doradidae_Centrodoras_hasemani_1:0.009367271412,Doradidae_Centrodoras_hasemani_2:1.0000005e-06)98:0.006528264811)98:0.02503874571)70:0.01553400424)74:0.01657060773,(((Doradidae_Agamyxis_pectinifrons_3:0.03237685514,(Doradidae_Agamyxis_pectinifrons_1:1.0000005e-06,Doradidae_Agamyxis_pectinifrons_2:1.0000005e-06)100:0.002949198502)100:0.02363016289,(Doradidae_Agamyxis_albomaculatus_2:0.005129357346,Doradidae_Agamyxis_albomaculatus_1:0.009192960546)98:0.004569499918)100:0.05825490149,(((Doradidae_Pterodoras_granulosus_2:1.0000005e-06,Doradidae_Pterodoras_granulosus_1:0.004214066952,Doradidae_Pterodoras_granulosus_3:2.000001e-06)99:0.01749382248,(Doradidae_Pterodoras_rivasi_1:1.0000005e-06,Doradidae_Pterodoras_rivasi_2:1.0000005e-06)96:0.01215849562)100:0.04477276639,(Doradidae_Doraops_zuloagai_2:0.003480104883,Doradidae_Doraops_zuloagai_1:0.006803712029)100:0.07697780368)92:0.02105550848)76:0.01057823341)96:0.01310492179)99:1.062388983,(((Doradidae_Amblydoras_nheco_2:1.0000005e-06,Doradidae_Amblydoras_nheco_1:1.0000005e-06)100:0.05373122891,(Doradidae_Amblydoras_affinis_3:1.0000005e-06,Doradidae_Amblydoras_affinis_2:1.0000005e-06)100:0.03922886448,Doradidae_Amblydoras_gonzalezi_1:0.03515020572)99:0.05035429084,((Doradidae_Scorpiodoras_heckelii_1:0.005116141056,Doradidae_Scorpiodoras_heckelii_2:1.0000005e-06)100:0.05533006257,Doradidae_Scorpiodoras_bolivarensis_1:0.03148565708)83:0.06725225111,(Doradidae_Physopyxis_ananas_1:0.06110928968,Doradidae_Physopyxis_lyra_1:0.07120340355)99:0.1155076174,(Doradidae_Amblydoras_monitor_1:0.03023071008,(Doradidae_Amblydoras_nauticus_1:0.02245161459,Doradidae_Amblydoras_affinis_1:0.01036616397)99:0.02569603282)99:0.08118295363,(Doradidae_Astrodoras_asterifrons_1:0.05707388984,Doradidae_Hypodoras_forficulatus_1:0.03193897717)92:0.08126090888,((Doradidae_Anadoras_grypus_3:1.0000005e-06,(Doradidae_Anadoras_grypus_2:1.0000005e-06,Doradidae_Anadoras_grypus_1:1.0000005e-06)100:1.0000005e-06)94:0.0290835297,(Doradidae_Anadoras_weddellii_1:1.0000005e-06,Doradidae_Anadoras_weddellii_2:1.0000005e-06)100:0.02617009535)100:0.08361126958)98:1.055483117,(((Ariidae_Cathorops_aguadulce_2:1.0000005e-06,Ariidae_Cathorops_aguadulce_1:0.000945175234)100:0.03166418198,((Ariidae_Cathorops_taylori_1:0.009711613417,Ariidae_Cathorops_steindachneri_1:0.01447941816)97:0.01921450186,((Ariidae_Cathorops_hypophthalmus_1:0.002255081905,Ariidae_Cathorops_hypophthalmus_2:1.0000005e-06)100:0.007555993131,(Ariidae_Cathorops_tuyra_2:1.0000005e-06,Ariidae_Cathorops_tuyra_1:1.0000005e-06)100:0.01617138641)99:0.02037919818)91:0.01781101604,((Ariidae_Cathorops_spixii_3:0.005046787618,Ariidae_Cathorops_spixii_2:0.003020639179,Ariidae_Cathorops_spixii_1:0.006052191031)100:0.04138800248,Ariidae_Cathorops_agassizii_1:0.00689844876,((Ariidae_Cathorops_fuerthii_2:0.00691463017,(Ariidae_Cathorops_fuerthii_1:1.0000005e-06,Ariidae_Cathorops_fuerthii_3:1.0000005e-06)100:0.01017270228)97:0.005628186129,(Ariidae_Cathorops_mapale_2:0.001202045819,Ariidae_Cathorops_mapale_1:0.001831952647,Ariidae_Cathorops_mapale_3:0.005497366568)82:0.008176633313)80:0.01801251047)75:0.01980521485)100:0.04494843124,(((Ariidae_Notarius_planiceps_3:1.0000005e-06,Ariidae_Notarius_planiceps_2:0.001089083559)100:0.01377975061,Ariidae_Notarius_planiceps_1:0.01418008407)100:0.04294493847,(Ariidae_Notarius_bonillai_1:0.006779630061,(Ariidae_Notarius_cookei_2:0.0004405541171,(Ariidae_Notarius_cookei_3:1.0000005e-06,Ariidae_Notarius_cookei_1:1.0000005e-06)83:0.0008474846913)96:0.005958700218)100:0.06923878167,(Ariidae_Aspistor_quadriscutis_3:0.0004529738267,(Ariidae_Aspistor_quadriscutis_2:1.0000005e-06,Ariidae_Aspistor_quadriscutis_1:1.0000005e-06)100:0.002922480854)100:0.07724003375)100:0.07514829973,Ariidae_Paragenidens_grandoculis_1:0.08487238872,((((Ariidae_Potamarius_nelsoni_1:0.001014770912,Ariidae_Potamarius_nelsoni_2:0.002303565394)97:0.002432781886,(Ariidae_Potamarius_izabalensis_1:0.004184307169,(Ariidae_Potamarius_usumacintae_1:1.0000005e-06,Ariidae_Potamarius_usumacintae_2:1.0000005e-06)99:0.003704790798)80:0.003077940283)99:0.04467821531,(Ariidae_Ariopsis_seemanni_2:0.002318595442,(Ariidae_Ariopsis_seemanni_3:1.0000005e-06,Ariidae_Ariopsis_seemanni_1:1.0000005e-06)100:0.003513850939)100:0.04290911597)98:0.01415293504,((Ariidae_Sciades_dowii_1:1.0000005e-06,(Ariidae_Sciades_dowii_2:1.0000005e-06,Ariidae_Sciades_dowii_3:1.0000005e-06)91:0.00116140385)100:0.03613017164,((Ariidae_Sciades_proops_3:0.00207078427,(Ariidae_Sciades_proops_1:1.0000005e-06,Ariidae_Sciades_proops_2:0.0009010229425)100:0.002130872198)100:0.02311325364,(Ariidae_Sciades_couma_2:0.001487625074,Ariidae_Sciades_couma_3:0.001984470329,Ariidae_Sciades_couma_1:1.0000005e-06)100:0.03080240616)82:0.01059249377)100:0.02735696614)95:0.04125668886,Ariidae_Chinchaysuyoa_labiata_1:0.09093379585)99:1.041779764,Lacantuniidae_Lacantunia_enigmatica_1:1.120055763,(incertae_sedis_Conorhynchos_conirostris_1:0.005122906517,incertae_sedis_Conorhynchos_conirostris_2:1.0000005e-06)100:1.105471719,(Heptapteridae_Gladioglanis_machadoi_1:0.2398455767,((Heptapteridae_Phenacorhamdia_unifasciata_1:0.02967895431,(Heptapteridae_Phenacorhamdia_tenebrosa_1:0.006592697422,(Heptapteridae_Phenacorhamdia_tenebrosa_3:0.001864785932,Heptapteridae_Phenacorhamdia_tenebrosa_2:1.0000005e-06)100:0.01009264069)89:0.02441816384)99:0.1255631032,Heptapteridae_Cetopsorhamdia_insidiosa_1:0.1279837957,(Heptapteridae_Cetopsorhamdia_iheringi_2:1.0000005e-06,(Heptapteridae_Cetopsorhamdia_iheringi_3:1.0000005e-06,Heptapteridae_Cetopsorhamdia_iheringi_1:1.0000005e-06)100:0.01408842303)99:0.1511913769,((Heptapteridae_Imparfinis_mirini_1:1.0000005e-06,Heptapteridae_Imparfinis_mirini_2:0.001599141493)100:0.06195377669,(Heptapteridae_Imparfinis_minutus_2:1.0000005e-06,Heptapteridae_Imparfinis_minutus_1:1.0000005e-06)100:0.05392297713)99:0.1398140809,Heptapteridae_Imparfinis_lineatus_1:0.1541113568,(Heptapteridae_Taunayia_bifasciata_1:0.001411090824,Heptapteridae_Taunayia_bifasciata_2:0.001851072066)100:0.09981515534,(Heptapteridae_Rhamdiopsis_microcephala_1:1.0000005e-06,(Heptapteridae_Rhamdiopsis_microcephala_3:1.0000005e-06,Heptapteridae_Rhamdiopsis_microcephala_2:1.0000005e-06)88:0.003221891593)100:0.1195444079,Heptapteridae_Imparfinis_stictonotus_1:0.159507433,Heptapteridae_Acentronichthys_leptos_1:0.1488902256,((Heptapteridae_Heptapterus_carnatus_1:0.009582487251,(Heptapteridae_Heptapterus_mustelinus_2:0.001686107777,Heptapteridae_Heptapterus_mustelinus_1:0.001664103765)100:0.01863827081)75:0.007221782464,(Heptapteridae_Heptapterus_exilis_2:0.003555654921,Heptapteridae_Heptapterus_exilis_1:0.001484788125)100:0.02314657543)100:0.1126033241,Heptapteridae_Heptapterus_sympterygium_1:0.1740637102,Heptapteridae_Imparfinis_cochabambae_1:0.16079673,(Heptapteridae_Heptapterus_multiradiatus_2:1.0000005e-06,Heptapteridae_Heptapterus_multiradiatus_1:1.0000005e-06)100:0.1411792073,Heptapteridae_Imparfinis_borodini_1:0.09487621219,Heptapteridae_Chasmocranus_brevior_1:0.1557417245,Heptapteridae_Chasmocranus_brachynemus_1:0.09818577089,((Heptapteridae_Heptapterus_panamensis_2:0.006534080304,Heptapteridae_Heptapterus_panamensis_1:0.004946343851)91:0.002588911944,Heptapteridae_Heptapterus_panamensis_3:0.01075366716)99:0.1101827319)86:0.05067293972,(Heptapteridae_Rhamdia_guatemalensis_3:1.0000005e-06,Heptapteridae_Rhamdia_guatemalensis_2:0.001131784026)100:0.1334449594,(Heptapteridae_Pimelodella_lateristriga_1:0.04484896118,(Heptapteridae_Pimelodella_laticeps_2:0.004895859405,Heptapteridae_Pimelodella_laticeps_1:1.0000005e-06)100:0.02980974449)99:0.2021340481,((Heptapteridae_Pimelodella_vittata_2:0.01478399576,(Heptapteridae_Pimelodella_enochi_1:1.0000005e-06,Heptapteridae_Pimelodella_enochi_2:0.002185332179)100:0.009450071731)97:0.01014749882,Heptapteridae_Pimelodella_meeki_1:0.009260205644,((Heptapteridae_Pimelodella_gracilis_1:1.0000005e-06,Heptapteridae_Pimelodella_gracilis_3:1.0000005e-06)100:1.0000005e-06,Heptapteridae_Pimelodella_gracilis_2:1.0000005e-06)100:0.01463550442)98:0.2202492636,Heptapteridae_Pimelodella_vittata_1:0.2351490311,(Heptapteridae_Pimelodella_avanhandavae_1:1.0000005e-06,Heptapteridae_Pimelodella_avanhandavae_2:0.001613314757)100:0.2496132434,(Heptapteridae_Pimelodella_dorseyi_1:1.0000005e-06,Heptapteridae_Pimelodella_witmeri_1:0.002178370164)100:0.2589018741,Heptapteridae_Pimelodella_chagresi_1:0.1617468902,Heptapteridae_Pimelodella_chagresi_2:0.1860936198,Heptapteridae_Pimelodella_chagresi_3:0.1751533076,Heptapteridae_Pimelodella_cristata_1:0.1425130575,Heptapteridae_Rhamdia_guatemalensis_1:0.1433737696,((((Heptapteridae_Rhamdia_nicaraguensis_1:0.0010860242,Heptapteridae_Rhamdia_nicaraguensis_2:0.0009432698182)100:0.02398179004,((Heptapteridae_Rhamdia_reddelli_1:0.008284800382,(Heptapteridae_Rhamdia_laticauda_1:0.0002854729132,Heptapteridae_Rhamdia_laticauda_3:0.006399726816)100:0.003193769082)99:0.003170083125,Heptapteridae_Rhamdia_laticauda_2:0.01234056556)93:0.01472965496,(Heptapteridae_Rhamdia_parryi_3:0.005457501545,(Heptapteridae_Rhamdia_parryi_2:0.0005505191694,Heptapteridae_Rhamdia_parryi_1:0.001973091103)85:0.002298175873)100:0.02383166774)97:0.01441922661,(Heptapteridae_Rhamdia_saijaensis_3:1.0000005e-06,Heptapteridae_Rhamdia_saijaensis_1:2.000001e-06,Heptapteridae_Rhamdia_saijaensis_2:0.004213055821)100:0.03522502955)96:0.0152558883,(Heptapteridae_Rhamdia_cinerascens_2:0.001004914328,Heptapteridae_Rhamdia_cinerascens_1:1.0000005e-06)100:0.03262291557)74:0.1091588755,((Heptapteridae_Rhamdia_quelen_2:0.007163786342,Heptapteridae_Rhamdia_quelen_1:0.006962665126)100:0.04151621451,(Heptapteridae_Rhamdia_laukidi_2:0.002788681716,Heptapteridae_Rhamdia_laukidi_1:1.0000005e-06)100:0.04357167171)90:0.09895591412,Heptapteridae_Rhamdella_zelimai_1:0.1774133461,(Heptapteridae_Rhamdella_longiuscula_1:1.0000005e-06,Heptapteridae_Rhamdella_eriarcha_1:0.00254384674)100:0.1708110207,(Heptapteridae_Goeldiella_eques_3:0.007147617662,(Heptapteridae_Goeldiella_eques_1:1.0000005e-06,Heptapteridae_Goeldiella_eques_2:0.00161866765)100:0.00810890685)100:0.1120779044)91:1.04730218,(Phreatobiidae_Phreatobius_dracunculus_1:0.1074760007,Phreatobiidae_Phreatobius_cisternarum_1:0.09427000959)100:1.185419785,Pimelodidae_Steindachneridion_scriptum_1:1.12142075,(Pimelodidae_Phractocephalus_hemioliopterus_3:1.0000005e-06,(Pimelodidae_Phractocephalus_hemioliopterus_1:1.0000005e-06,Pimelodidae_Phractocephalus_hemioliopterus_2:1.0000005e-06)100:1.0000005e-06)100:1.155920734,((Pimelodidae_Hypophthalmus_fimbriatus_1:1.0000005e-06,Pimelodidae_Hypophthalmus_fimbriatus_2:0.0009630920273)100:0.03089717866,(Pimelodidae_Hypophthalmus_oremaculatus_2:0.009741869244,Pimelodidae_Hypophthalmus_oremaculatus_3:0.003814511357,Pimelodidae_Hypophthalmus_oremaculatus_1:0.004549772898)100:0.04091441802,(Pimelodidae_Hypophthalmus_marginatus_2:0.002192315167,Pimelodidae_Hypophthalmus_marginatus_1:0.001445022768)100:0.06584951681,(Pimelodidae_Hypophthalmus_edentatus_3:0.00156798963,(Pimelodidae_Hypophthalmus_edentatus_2:1.0000005e-06,Pimelodidae_Hypophthalmus_edentatus_1:1.0000005e-06)100:0.001516806772)100:0.03537690544)100:1.160327335,((((Pimelodidae_Platysilurus_malarmo_2:0.008435234255,Pimelodidae_Platysilurus_mucosus_2:1.0000005e-06)99:0.02772153518,Pimelodidae_Platysilurus_mucosus_1:0.03013706511)99:0.04062825038,Pimelodidae_Platysilurus_malarmo_1:0.06978226117)91:0.01506290312,Pimelodidae_Platystomatichthys_sturio_1:0.08499025079)99:1.140594532,(Pimelodidae_Sorubimichthys_planiceps_2:1.0000005e-06,Pimelodidae_Sorubimichthys_planiceps_1:1.0000005e-06)100:1.186938221,(Pimelodidae_Pseudoplatystoma_magdaleniatum_1:0.03532269297,(Pimelodidae_Pseudoplatystoma_corruscans_1:0.0231480373,(((Pimelodidae_Pseudoplatystoma_fasciatum_1:0.002322443562,Pimelodidae_Pseudoplatystoma_punctifer_1:0.001305238274)83:0.007306253633,Pimelodidae_Pseudoplatystoma_fasciatum_2:0.007501079586,((Pimelodidae_Pseudoplatystoma_orinocoense_1:0.0006038916978,Pimelodidae_Pseudoplatystoma_orinocoense_2:0.001654621835)100:0.00651026855,Pimelodidae_Pseudoplatystoma_reticulatum_1:0.0008311965664)89:0.00607127498)93:0.007687112671,((Pimelodidae_Pseudoplatystoma_metaense_3:0.0008485242432,Pimelodidae_Pseudoplatystoma_metaense_1:0.0005221085252,Pimelodidae_Pseudoplatystoma_metaense_2:0.0006829580418)91:0.0006174001103,Pimelodidae_Pseudoplatystoma_tigrinum_1:0.001978203937)100:0.01689055525)97:0.01369938563)85:0.00561440775)100:1.150300798,(Pimelodidae_Zungaro_jahu_1:0.003861186615,(Pimelodidae_Zungaro_zungaro_2:1.0000005e-06,Pimelodidae_Zungaro_zungaro_1:1.0000005e-06)100:0.002140213077)100:1.177176521,((Pimelodidae_Sorubim_elongatus_1:0.04804747364,Pimelodidae_Sorubim_maniradii_1:0.04059419728,Pimelodidae_Sorubim_lima_1:0.03164752529)86:0.00949518294,Pimelodidae_Sorubim_cuspicaudus_1:0.04899090458)100:1.145839436,(Pimelodidae_Platynematichthys_notatus_1:0.05427603432,((Pimelodidae_Brachyplatystoma_capapretum_3:1.0000005e-06,Pimelodidae_Brachyplatystoma_capapretum_2:2.000001e-06,Pimelodidae_Brachyplatystoma_capapretum_1:2.000001e-06)100:0.03731092363,(Pimelodidae_Brachyplatystoma_filamentosum_3:0.03462163104,(Pimelodidae_Brachyplatystoma_filamentosum_2:1.0000005e-06,Pimelodidae_Brachyplatystoma_filamentosum_1:1.0000005e-06)97:0.001807425118)98:0.02886592769,(Pimelodidae_Brachyplatystoma_rousseauxii_1:0.005040222252,Pimelodidae_Brachyplatystoma_rousseauxii_2:0.001413614909)96:0.01451641849)95:0.04038618336,(Pimelodidae_Brachyplatystoma_vaillantii_3:0.0007019676564,(Pimelodidae_Brachyplatystoma_vaillantii_2:1.0000005e-06,Pimelodidae_Brachyplatystoma_vaillantii_1:1.0000005e-06)81:0.0008405011447)100:0.05456388445,((Pimelodidae_Brachyplatystoma_tigrinum_1:1.0000005e-06,Pimelodidae_Brachyplatystoma_tigrinum_2:1.0000005e-06)78:1.0000005e-06,Pimelodidae_Brachyplatystoma_tigrinum_3:0.001936055564)100:0.09501621029,((Pimelodidae_Brachyplatystoma_juruense_2:0.003672129443,(Pimelodidae_Brachyplatystoma_juruense_3:1.0000005e-06,Pimelodidae_Brachyplatystoma_juruense_1:1.0000005e-06)100:0.00612330376)100:0.02396724863,(Pimelodidae_Brachyplatystoma_platynemum_2:0.0002259153209,Pimelodidae_Brachyplatystoma_platynemum_3:0.002137516943,Pimelodidae_Brachyplatystoma_platynemum_1:0.0009298527721)100:0.02862021176)100:0.03959566439)83:1.117011897,Pimelodidae_Hemisorubim_platyrhynchos_1:1.193807961,((((Pimelodidae_Exallodontus_aguanai_1:0.006065165816,Pimelodidae_Exallodontus_aguanai_2:0.007097589332)100:0.04298351153,Pimelodidae_Duopalatinus_peruanus_1:0.06082412611)100:0.05134311778,Pimelodidae_Pimelodus_coprophagus_1:0.1113460609,Pimelodidae_Pimelodus_argenteus_1:0.06942814919,((Pimelodidae_Pimelodus_ornatus_1:1.0000005e-06,Pimelodidae_Pimelodus_ornatus_2:1.0000005e-06)100:0.1175787045,Pimelodidae_Iheringichthys_labrosus_1:0.0002197243807)81:0.06853316299,(((Pimelodidae_Pimelodus_blochii_1:0.003281914447,Pimelodidae_Pimelodus_blochii_2:1.0000005e-06)100:0.002106526606,(Pimelodidae_Pimelodus_pohli_2:0.003285741214,Pimelodidae_Pimelodus_pohli_1:1.0000005e-06)100:0.02736305709)90:0.04678589426,Pimelodidae_Bergiaria_westermanni_1:0.07329131152,Pimelodidae_Pimelodus_fur_1:0.05202027497,Pimelodidae_Pimelodus_albicans_2:0.02401011069,Pimelodidae_Pimelodus_albicans_3:0.0241947299,Pimelodidae_Pimelodus_albicans_1:0.03458166285,(Pimelodidae_Pimelodus_maculatus_3:1.0000005e-06,(Pimelodidae_Pimelodus_maculatus_1:1.0000005e-06,Pimelodidae_Pimelodus_maculatus_2:1.0000005e-06)96:0.003296112162)100:0.04990103163,(Pimelodidae_Pimelodus_punctatus_1:0.02572362765,((Pimelodidae_Pimelodus_grosskopfii_2:1.0000005e-06,Pimelodidae_Pimelodus_grosskopfii_1:1.0000005e-06)100:1.0000005e-06,Pimelodidae_Pimelodus_grosskopfii_3:0.003483832116)100:0.02650073236)98:0.04030191749)70:0.05906054124,((Pimelodidae_Parapimelodus_valenciennis_3:0.008185135748,Pimelodidae_Parapimelodus_valenciennis_2:0.009329603387)78:0.011758108,Pimelodidae_Parapimelodus_valenciennis_1:0.01658682963,Pimelodidae_Parapimelodus_nigribarbis_1:0.01119427611)97:0.0692076334,(Pimelodidae_Pimelodus_pictus_3:0.01489478941,(Pimelodidae_Pimelodus_pictus_1:0.001921521131,Pimelodidae_Pimelodus_pictus_2:0.001538294618)100:0.03040849402)100:0.07614579077)72:0.01338540121,Pimelodidae_Pimelabditus_moli_1:0.06232545393)71:1.100827872,Pimelodidae_Pimelodina_flavipinnis_1:1.190020585,((Pimelodidae_Pinirampus_pirinampu_1:0.01544422234,(Pimelodidae_Pinirampus_pirinampu_3:1.0000005e-06,Pimelodidae_Pinirampus_pirinampu_2:1.0000005e-06)100:0.01211206167)100:0.04391894451,(Pimelodidae_Calophysus_macropterus_1:0.0008414285965,Pimelodidae_Calophysus_macropterus_2:1.0000005e-06)73:0.07368156647,Pimelodidae_Luciopimelodus_pati_1:0.1005691645)73:1.150793706,(Pimelodidae_Megalonema_amaxanthum_1:0.1027064717,(Pimelodidae_Megalonema_platanum_1:0.01940121406,(Pimelodidae_Megalonema_platycephalum_1:0.01959409904,Pimelodidae_Megalonema_platycephalum_2:0.01276344164)99:0.01404579055)100:0.06559184383)100:1.197347719,((Pimelodidae_Cheirocerus_eques_2:1.0000005e-06,Pimelodidae_Cheirocerus_eques_1:0.0009441653699)100:0.08008652561,Pimelodidae_Cheirocerus_abuelo_1:0.06437431214)100:1.158019878,Pimelodidae_Aguarunichthys_torosus_1:1.182662471,((Pimelodidae_Leiarius_longibarbis_1:1.0000005e-06,Pimelodidae_Leiarius_marmoratus_1:1.0000005e-06)100:0.06934586657,(Pimelodidae_Leiarius_pictus_1:0.03043687331,(Pimelodidae_Leiarius_perruno_1:1.0000005e-06,Pimelodidae_Leiarius_perruno_2:1.0000005e-06)100:0.04771288559)98:0.02502151601)92:1.084912396,(Pimelodidae_Steindachneridion_parahybae_2:0.003262910549,Pimelodidae_Steindachneridion_parahybae_1:1.0000005e-06)100:1.185408517,Pimelodidae_Aguarunichthys_inpai_1:1.330698361,(((Pseudopimelodidae_Microglanis_leptostriatus_3:0.0143667705,(Pseudopimelodidae_Microglanis_leptostriatus_1:1.0000005e-06,Pseudopimelodidae_Microglanis_leptostriatus_2:1.0000005e-06)100:0.01335728176)100:0.02614935564,(Pseudopimelodidae_Microglanis_malabarbai_1:0.02566393141,(Pseudopimelodidae_Microglanis_garavelloi_1:0.006491880915,Pseudopimelodidae_Microglanis_iheringi_1:0.03686193931)98:0.03029982706,(Pseudopimelodidae_Microglanis_pataxo_1:0.001649634788,Pseudopimelodidae_Microglanis_pataxo_2:1.0000005e-06)100:0.03736241069,Pseudopimelodidae_Microglanis_cottoides_1:0.05370386836,Pseudopimelodidae_Microglanis_parahybae_1:0.04421574238)88:0.02432440131)96:0.06120229989,(Pseudopimelodidae_Rhyacoglanis_pulcher_1:0.04815776312,((Pseudopimelodidae_Cephalosilurus_apurensis_1:0.07967100475,(Pseudopimelodidae_Lophiosilurus_alexandri_1:1.0000005e-06,Pseudopimelodidae_Lophiosilurus_alexandri_2:0.008221247044)85:0.04454490204)98:0.07236468615,(((Pseudopimelodidae_Pseudopimelodus_charus_3:0.006151356358,(Pseudopimelodidae_Pseudopimelodus_charus_2:1.0000005e-06,Pseudopimelodidae_Pseudopimelodus_charus_1:0.003444545137)71:0.0044666778)98:0.01922143177,(Pseudopimelodidae_Pseudopimelodus_mangurus_1:0.001460596926,Pseudopimelodidae_Pseudopimelodus_mangurus_2:0.005108753897)93:0.01416785893)93:0.02441866569,Pseudopimelodidae_Pseudopimelodus_bufonius_1:0.04993931982)78:0.01970180198)73:0.007024323649)91:0.04425995719,((Pseudopimelodidae_Batrochoglanis_raninus_1:0.07285818226,Pseudopimelodidae_Batrochoglanis_raninus_2:0.01464858722)99:0.04584842333,(Pseudopimelodidae_Batrochoglanis_villosus_1:0.01212533082,Pseudopimelodidae_Batrochoglanis_villosus_2:0.01230267878)100:0.07552972)99:0.03410542419)92:1.029186357,(Arapaimidae_Arapaima_gigas_1:0.2573125563,(Osteoglossidae_Osteoglossum_bicirrhosum_1:0.04993176035,Osteoglossidae_Osteoglossum_ferreirai_1:0.04097264716)100:0.2387967982)99:0.4419231052)100:0.9763221937,Geotriidae_Geotria_australis_1:0.4346118516,Mordaciidae_Mordacia_lapicida_1:0.3824231225)100;
