# Supplementary material for: Time-calibrated phylogeny of neotropical freshwater fishes
Source: Front Bioinform. 2024 Dec 6;4:1433995. doi: 10.3389/fbinf.2024.1433995 (PMC11659281; doi:10.3389/fbinf.2024.1433995)
Supplement: Supplementary file 1 [file DataSheet1.zip › Supplementary Material/phy/time_tree_genera.tre]

(((Carcharhinidae_Carcharhinus:276.8482,(Pristidae_Pristis:200.8719,((Potamotrygonidae_Paratrygon:32.805466,Potamotrygonidae_Heliotrygon:32.805466)57:6.190474,(Potamotrygonidae_Plesiotrygon:30.484421,Potamotrygonidae_Potamotrygon:30.484422)85:8.511518)99:161.87596)0:75.9763)98:163.994442,(Lepidosirenidae_Lepidosiren:440.182929,(Lepisosteidae_Atractosteus:298.813579,(((Anguillidae_Anguilla:182.491,Megalopidae_Megalops:182.491)29:49.686115,((((((((((((Polycentridae_Polycentrus:29.486309,Polycentridae_Monocirrhus:29.486309)95:39.988308,(Mugilidae_Joturus:37.317106,Mugilidae_Mugil:37.317106)99:32.157512)24:7.39447,(((((((Cichlidae_Gymnogeophagus:20.550175,Cichlidae_Geophagus:20.550176)73:3.659085,Cichlidae_Mikrogeophagus:24.209261)64:1.04062,(Cichlidae_Biotodoma:22.956684,(Cichlidae_Crenicara:15.401581,Cichlidae_Dicrossus:15.401581)100:7.555102)97:2.293198)96:4.431853,((Cichlidae_Guianacara:17.973976,Cichlidae_Mazarunia:17.973976)83:10.957435,(((Cichlidae_Acarichthys:25.492151,Cichlidae_Biotoecus:25.492151)35:3.093257,(Cichlidae_Satanoperca:27.022218,((Cichlidae_Apistogrammoides:20.614345,Cichlidae_Apistogramma:20.614344)96:2.655396,Cichlidae_Taeniacara:23.269741)97:3.752478)93:1.563189)16:0.164394,(Cichlidae_Teleocichla:21.973704,Cichlidae_Crenicichla:21.973703)97:6.776099)65:0.181609)90:0.750324)85:1.177308,((Cichlidae_Chaetobranchopsis:18.260676,Cichlidae_Chaetobranchus:18.260675)100:9.077755,Cichlidae_Astronotus:27.33843)36:3.520612)43:0.944235,(((((Cichlidae_Rondonacara:16.225803,Cichlidae_Laetacara:16.225804)100:3.889789,(((Cichlidae_Tahuantinsuyoa:10.681802,Cichlidae_Bujurquina:10.681802)99:4.930274,Cichlidae_Andinoacara:15.612075)98:3.418933,Cichlidae_Acaronia:19.031008)94:1.084584)95:1.175872,(Cichlidae_Krobia:16.694692,(Cichlidae_Aequidens:10.429939,Cichlidae_Cichlasoma:10.42994)94:6.264753)50:4.596773)91:2.593414,(Cichlidae_Cleithracara:20.147501,(Cichlidae_Ivanacara:15.034945,Cichlidae_Nannacara:15.034945)32:5.112556)99:3.737377)90:2.298214,(((Cichlidae_Hypselecara:13.244696,Cichlidae_Hoplarchus:13.244696)99:4.72681,((((((Cichlidae_Herotilapia:10.054442,Cichlidae_Tomocichla:10.054442)98:2.224033,(Cichlidae_Rocio:11.582527,(Cichlidae_Amphilophus:10.711066,Cichlidae_Cribroheros:10.711065)59:0.871462)75:0.695948)32:0.500423,(Cichlidae_Mesoheros:11.470064,((Cichlidae_Trichromis:9.361022,Cichlidae_Thorichthys:9.361022)51:1.12597,((Cichlidae_Herichthys:7.831392,((Cichlidae_Oscura:5.994757,(Cichlidae_Vieja:4.37832,(Cichlidae_Maskaheros:1.970082,Cichlidae_Paraneetroplus:1.970082)61:2.408237)25:1.616437)18:1.361494,(Cichlidae_Rheoheros:5.980442,((((Cichlidae_Wajpamheros:2.896645,Cichlidae_Theraps:2.896645)90:0.88139,Cichlidae_Kihnichthys:3.778035)38:0.004035,Cichlidae_Chuco:3.782069)57:0.591011,Cichlidae_Cincelichthys:4.37308)88:1.607361)27:1.375808)73:0.475142)2:1.541496,Cichlidae_Chiapaheros:9.372888)1:1.114104)1:0.983072)1:1.308833)0:0.667026,(((Cichlidae_Chortiheros:7.629133,((Cichlidae_Talamancaheros:5.012595,Cichlidae_Isthmoheros:5.012595)99:2.240211,((Cichlidae_Mayaheros:2.973931,Cichlidae_Petenia:2.973931)100:3.241419,((Cichlidae_Panamius:3.522368,Cichlidae_Archocentrus:3.522369)24:0.217432,((Cichlidae_Parachromis:3.707363,(Cichlidae_Cryptoheros:3.485363,(Cichlidae_Neetroplus:2.226562,Cichlidae_Hypsophrys:2.226562)100:1.258802)30:0.222)5:0.015316,Cichlidae_Amatitlania:3.722679)4:0.017121)6:2.47555)19:1.037456)15:0.376327)40:4.572789,((Cichlidae_Kronoheros:9.4777,Cichlidae_Heroina:9.4777)51:0.725303,Cichlidae_Caquetaia:10.203003)39:1.998919)23:0.927586,Cichlidae_Australoheros:13.129507)8:0.316416)1:0.544559,Cichlidae_Nandopsis:13.990483)1:1.679751,(Cichlidae_Mesonauta:13.738518,(Cichlidae_Uaru:11.219519,(Cichlidae_Symphysodon:9.966248,Cichlidae_Heros:9.966248)59:1.253271)94:2.518998)85:1.931716)1:2.301273)1:2.419916,Cichlidae_Pterophyllum:20.391422)1:5.79167)1:5.620186)1:3.39665,(Cichlidae_Cichla:30.059269,Cichlidae_Retroculus:30.05927)70:5.140659)1:41.669159)0:17.484215,(Gobiesocidae_Gobiesox:92.456984,((((Rivulidae_Kryptolebias:30.6018,(Rivulidae_Rivulus:29.341523,(Rivulidae_Laimosemion:28.835148,((((((Rivulidae_Renova:20.06679,Rivulidae_Llanolebias:20.06679)44:2.175918,((Rivulidae_Terranatos:20.8199,(Rivulidae_Austrofundulus:15.481043,Rivulidae_Rachovia:15.481043)98:5.338857)37:0.662458,(Rivulidae_Gnatholebias:20.393347,Rivulidae_Micromoema:20.393346)18:1.089012)33:0.76035)97:2.351801,(Rivulidae_Moema:23.527265,((Rivulidae_Pterolebias:20.663928,Rivulidae_Neofundulus:20.663928)82:2.077804,Rivulidae_Trigonectes:22.741733)48:0.785533)67:1.067245)96:0.969705,Rivulidae_Anablepsoides:25.564215)75:1.053351,(Rivulidae_Cynodonichthys:25.958633,(Rivulidae_Atlantirivulus:22.430654,Rivulidae_Melanorivulus:22.430654)89:3.52798)37:0.658933)53:0.884841,(Rivulidae_Plesiolebias:20.3538,(Rivulidae_Pituna:18.63014,(Rivulidae_Maratecoara:17.311339,Rivulidae_Papiliolebias:17.311339)61:1.318801)3:1.72366)96:7.148607)74:1.332741)46:0.506375)67:1.260277)19:11.966335,(Rivulidae_Millerichthys:38.722936,((((Rivulidae_Simpsonichthys:23.153473,((Rivulidae_Spectrolebias:21.928916,Rivulidae_Cynolebias:21.928916)1:0.810454,(Rivulidae_Hypsolebias:21.549836,Rivulidae_Austrolebias:21.549836)3:1.189535)0:0.414104)6:0.613858,Rivulidae_Ophthalmolebias:23.767331)41:5.944728,(Rivulidae_Xenurolebias:24.530482,Rivulidae_Nematolebias:24.530482)98:5.181576)40:3.284472,((Rivulidae_Leptopanchax:23.325035,(Rivulidae_Campellolebias:21.861173,Rivulidae_Cynopoecilus:21.861173)45:1.463862)31:0.96657,Rivulidae_Notholebias:24.291605)61:8.704927)35:5.726405)21:3.845199)29:31.029801,((Profundulidae_Tlaloc:25.795291,Profundulidae_Profundulus:25.795291)97:30.706481,((((((Cyprinodontidae_Jordanella:17.756492,Cyprinodontidae_Cyprinodon:17.756492)94:4.318963,Cyprinodontidae_Cualac:22.075455)1:5.180973,(Cyprinodontidae_Garmanella:20.323779,Cyprinodontidae_Floridichthys:20.323779)86:6.932648)2:22.754647,Cyprinodontidae_Orestias:50.011075)0:2.594148,Cyprinodontidae_Cubanichthys:52.605223)0:0.00394,((((((Poeciliidae_Quintana:10.899201,Poeciliidae_Girardinus:10.899201)90:9.067289,(((Poeciliidae_Priapella:15.682595,((Poeciliidae_Carlhubbsia:14.096832,(((Poeciliidae_Heterophallus:9.670202,Poeciliidae_Gambusia:9.670201)100:1.183028,Poeciliidae_Belonesox:10.85323)100:2.03937,(Poeciliidae_Pseudoxiphophorus:11.985504,Poeciliidae_Xiphophorus:11.985504)69:0.907096)68:1.204231)33:0.694065,Poeciliidae_Scolichthys:14.790896)28:0.8917)90:1.56555,(((Poeciliidae_Alfaro:15.099207,(Poeciliidae_Xenophallus:13.424926,((Poeciliidae_Priapichthys:11.560183,Poeciliidae_Brachyrhaphis:11.560183)17:0.214641,Poeciliidae_Phallichthys:11.774824)70:1.650102)91:1.674281)58:0.799906,Poeciliidae_Pseudopoecilia:15.899113)95:0.976127,(Poeciliidae_Neoheterandria:16.231374,Poeciliidae_Poeciliopsis:16.231373)69:0.643866)63:0.372906)64:0.475754,((Poeciliidae_Cnesterodon:15.034082,(Poeciliidae_Poecilia:11.950124,Poeciliidae_Pamphorichthys:11.950124)55:3.083958)94:1.62059,(Poeciliidae_Phalloceros:15.979406,Poeciliidae_Phalloptychus:15.979405)88:0.675266)72:1.069229)46:2.24259)66:2.605438,Poeciliidae_Tomeurus:22.571929)94:5.466439,Poeciliidae_Xenodexia:28.038368)94:10.244681,(Anablepidae_Oxyzygonectes:29.625209,(Anablepidae_Jenynsia:25.675658,Anablepidae_Anableps:25.675658)81:3.949552)98:8.657839)90:8.711124,Fluviphylacidae_Fluviphylax:46.994173)9:5.61499)0:3.892609)0:17.096165)0:11.449941,((((Atherinopsidae_Menidia:14.473478,(Atherinopsidae_Poblana:7.749911,Atherinopsidae_Chirostoma:7.74991)99:6.723567)100:20.063629,Atherinopsidae_Atherinella:34.537107)97:19.219143,((Atherinopsidae_Atherinops:17.177012,Atherinopsidae_Basilichthys:17.177012)70:7.994088,Atherinopsidae_Odontesthes:25.171099)98:28.58515)85:24.179447,(Hemiramphidae_Hyporhamphus:48.965788,((Belonidae_Ablennes:30.084323,((Belonidae_Strongylura:22.988749,Belonidae_Pseudotylosurus:22.988749)85:2.408237,(Belonidae_Potamorrhaphis:18.137342,Belonidae_Belonion:18.137342)99:7.259643)81:4.687337)98:18.878135,Belonidae_Chriodorus:48.962458)0:0.00333)97:28.969909)58:7.11218)0:7.409106)0:1.896318)1:6.7146,(((Centropomidae_Centropomus:64.885825,(Paralichthyidae_Citharichthys:55.826663,(((Achiridae_Hypoclinemus:19.715636,Achiridae_Apionichthys:19.715636)86:5.966623,Achiridae_Achirus:25.682259)44:2.268606,(Achiridae_Catathyridium:21.816129,Achiridae_Trinectes:21.816129)87:6.134736)100:27.875798)8:9.059163)9:4.513455,Carangidae_Caranx:69.39928)77:28.446859,(Synbranchidae_Ophisternon:17.810499,Synbranchidae_Synbranchus:17.810499)100:80.03564)0:3.221762)0:2.648236,(((Gerreidae_Eugerres:26.529229,Gerreidae_Diapterus:26.529229)98:41.274828,Gerreidae_Eucinostomus:67.804058)75:26.828396,((Percichthyidae_Percichthys:18.023888,Perciliidae_Percilia:18.023887)100:73.081059,(((Sparidae_Archosargus:88.684146,Tetraodontidae_Colomesus:88.684146)10:0.613025,Labridae_Halichoeres:89.297171)4:0.941591,(((Lutjanidae_Lutjanus:67.814159,(Haemulidae_Haemulopsis:31.059382,Haemulidae_Rhonciscus:31.059382)98:36.754777)32:15.831191,(Sciaenidae_Cynoscion:20.300131,(((((Sciaenidae_Petilipinnis:11.054885,Sciaenidae_Pachypops:11.054885)86:2.648526,Sciaenidae_Pachyurus:13.703411)37:0.431929,Sciaenidae_Plagioscion:14.13534)38:0.625515,Sciaenidae_Aplodinotus:14.760855)38:0.366445,Sciaenidae_Larimus:15.1273)26:5.172832)92:63.345218)38:2.21275,Lobotidae_Lobotes:85.8581)27:4.380662)2:0.866185)5:3.527507)3:9.083684)0:3.650038,(Syngnathidae_Microphis:86.135913,(Syngnathidae_Syngnathus:63.373432,Syngnathidae_Pseudophallus:63.373433)14:22.762481)0:21.230262)0:4.732377,(((Gobiidae_Bathygobius:50.365332,(Gobiidae_Aboma:31.797733,Gobiidae_Microgobius:31.797733)94:18.567599)96:10.499718,(Gobiidae_Sicydium:49.135979,(((Gobiidae_Gobioides:29.197425,Gobiidae_Evorthodus:29.197425)97:9.123201,Gobiidae_Ctenogobius:38.320627)94:7.445391,Gobiidae_Awaous:45.766018)93:3.369962)99:11.72907)93:8.739629,(Eleotridae_Leptophilypnus:54.635226,((((Eleotridae_Hemieleotris:24.54808,Eleotridae_Gobiomorus:24.54808)9:12.906084,(Eleotridae_Dormitator:22.083543,Eleotridae_Guavina:22.083543)100:15.370622)87:4.036075,Eleotridae_Microphilypnus:41.49024)43:2.836958,Eleotridae_Eleotris:44.327197)91:10.308028)59:14.969453)92:42.493874)0:4.143969,(Batrachoididae_Daector:35.357854,Batrachoididae_Batrachoides:35.357854)0:80.884668)0:0.006297,Bythitidae_Lucifuga:116.248819)6:62.849296,((Galaxiidae_Aplochiton:31.851753,Galaxiidae_Brachygalaxias:31.851753)11:30.069047,Galaxiidae_Galaxias:61.9208)100:117.177315)1:44.919536,(((Engraulidae_Anchoviella:27.47316,(Engraulidae_Pterengraulis:24.679706,(Engraulidae_Lycengraulis:24.576611,((Engraulidae_Jurengraulis:16.566315,Engraulidae_Anchoa:16.566315)80:6.924929,(Engraulidae_Amazonsprattus:20.285801,Engraulidae_Anchovia:20.285801)61:3.205443)54:1.085367)5:0.103094)30:2.793454)84:67.42264,((Clupeidae_Ramnogaster:80.377242,((Clupeidae_Rhinosardinia:33.870129,Clupeidae_Lile:33.870129)100:22.862039,Clupeidae_Platanichthys:56.732168)0:23.645074)0:1.246407,((Pristigasteridae_Pellona:2.894918,Pristigasteridae_Ilisha:2.894918)100:24.530534,(Pristigasteridae_Pristigaster:23.629747,Pristigasteridae_Odontognathus:23.629747)45:3.795706)96:54.198197)5:13.272151)55:98.918526,(((((((Serrasalmidae_Mylossoma:23.89392,(Serrasalmidae_Colossoma:15.875142,Serrasalmidae_Piaractus:15.875143)86:8.018778)82:9.767581,((((Serrasalmidae_Myleus:7.758351,Serrasalmidae_Tometes:7.758351)83:5.678727,(Serrasalmidae_Mylesinus:12.890809,(Serrasalmidae_Utiaritichthys:12.729515,(Serrasalmidae_Myloplus:12.132088,Serrasalmidae_Ossubtus:12.132088)8:0.597427)16:0.161294)9:0.546269)15:3.713247,Serrasalmidae_Acnodon:17.150326)45:7.873162,(Serrasalmidae_Metynnis:21.543175,((Serrasalmidae_Pygocentrus:6.840975,(Serrasalmidae_Pristobrycon:4.876541,Serrasalmidae_Serrasalmus:4.87654)8:1.964433)75:9.772511,(Serrasalmidae_Pygopristis:7.610314,Serrasalmidae_Catoprion:7.610314)95:9.003171)70:4.929688)46:3.480313)68:8.638014)73:25.343738,(((Hemiodontidae_Hemiodus:26.42066,Hemiodontidae_Argonectes:26.42066)24:1.852494,Hemiodontidae_Anodus:28.273155)36:15.852589,Hemiodontidae_Bivibranchia:44.125743)96:14.879496)51:4.716365,(((Cynodontidae_Cynodon:24.561185,Cynodontidae_Hydrolycus:24.561186)84:6.906746,Cynodontidae_Rhaphiodon:31.467931)100:30.163602,(((Parodontidae_Apareiodon:23.2329,Parodontidae_Parodon:23.2329)76:15.365277,Parodontidae_Saccodon:38.598177)75:23.027087,(((((Anostomidae_Leporinus:23.292183,(Anostomidae_Megaleporinus:18.925731,Anostomidae_Abramites:18.925732)98:4.366452)33:0.873027,(Anostomidae_Anostomoides:20.86637,((Anostomidae_Schizodon:15.684175,Anostomidae_Rhytiodus:15.684173)100:3.719698,Anostomidae_Laemolyta:19.403872)76:1.462498)98:3.29884)89:6.715028,Anostomidae_Hypomasticus:30.880239)90:11.319761,((((Anostomidae_Pseudanos:23.019795,Anostomidae_Petulanos:23.019794)79:2.984581,Anostomidae_Anostomus:26.004375)97:8.475776,(Anostomidae_Sartor:30.312723,Anostomidae_Gnathodolus:30.312723)65:4.167428)67:4.897694,Anostomidae_Leporellus:39.377845)82:2.822154)95:14.523836,(((Prochilodontidae_Semaprochilodus:24.056637,Prochilodontidae_Prochilodus:24.056637)98:19.506044,Prochilodontidae_Ichthyoelephas:43.562682)93:8.73962,((Curimatidae_Curimatopsis:49.692325,(((Curimatidae_Psectrogaster:25.800061,Curimatidae_Cyphocharax:25.800061)22:6.680492,(Curimatidae_Pseudocurimata:31.012905,(Curimatidae_Steindachnerina:23.114022,Curimatidae_Curimatella:23.114023)27:7.898883)35:1.467648)45:4.113994,(Curimatidae_Potamorhina:27.689895,Curimatidae_Curimata:27.689893)94:8.904651)52:13.097778)16:1.566384,(Chilodontidae_Caenotropus:35.675898,Chilodontidae_Chilodus:35.675899)99:15.58281)27:1.043593)45:4.421533)27:4.901429)0:0.006269)0:2.090071)11:26.185421,(((Chalceidae_Chalceus:69.888043,(((Triportheidae_Lignobrycon:50.163475,((Triportheidae_Engraulisoma:44.702993,(Triportheidae_Clupeacharax:41.077075,Triportheidae_Agoniates:41.077075)39:3.625918)61:3.188026,Triportheidae_Triportheus:47.891018)11:2.272455)15:14.826307,((Gasteropelecidae_Thoracocharax:29.606908,(Gasteropelecidae_Gasteropelecus:25.852973,Gasteropelecidae_Carnegiella:25.852973)30:3.753935)30:31.055236,(Bryconidae_Chilobrycon:44.196887,((Bryconidae_Brycon:16.763912,Bryconidae_Henochilus:16.763911)94:18.748795,Bryconidae_Salminus:35.512706)98:8.684181)97:16.465256)47:4.327638)3:1.726886,(((Iguanodectidae_Iguanodectes:44.571914,Iguanodectidae_Bryconops:44.571914)90:7.226623,Iguanodectidae_Piabucus:51.798537)98:13.531928,(((Characidae_Spintherobolus:36.941699,Characidae_Amazonspinther:36.9417)100:14.805291,(((((Characidae_Parecbasis:25.188339,Characidae_Erythrocharax:25.188339)28:2.843313,Characidae_Petitella:28.031652)5:2.501898,((Characidae_Rhoadsia:30.082567,((((Characidae_Nematocharax:17.786503,Characidae_Hasemania:17.786503)33:8.905515,(((Characidae_Moenkhausia:20.237624,Characidae_Hemigrammus:20.237624)23:0.894349,Characidae_Bryconella:21.131973)61:2.324303,(Characidae_Gymnocorymbus:19.664885,(((Characidae_Poptella:7.121979,Characidae_Brachychalcinus:7.12198)73:4.166106,Characidae_Stethaprion:11.288086)35:3.961672,Characidae_Orthospinus:15.249757)82:4.415127)74:3.791392)67:3.235742)30:2.153481,(Characidae_Paracheirodon:26.754026,Characidae_Hyphessobrycon:26.754027)2:2.091474)1:0.511166,Characidae_Pristella:29.356667)0:0.725901)0:0.001381,((((Characidae_Astyanax:19.141593,(Characidae_Oligosarcus:16.887903,Characidae_Gymnocharacinus:16.887904)17:2.253689)9:6.945239,(Characidae_Ctenobrycon:22.691614,Characidae_Psellogrammus:22.691615)20:3.395218)3:2.714181,(Characidae_Inpaichthys:24.25618,((Characidae_Pseudochalceus:14.92909,Characidae_Carlana:14.92909)35:1.11296,Characidae_Nematobrycon:16.04205)80:8.214129)39:4.544833)0:1.01453,((Characidae_Jupiaba:26.953388,(Characidae_Hollandichthys:11.421167,Characidae_Rachoviscus:11.421167)80:15.53222)1:1.410389,((Characidae_Coptobrycon:20.254231,Characidae_Stygichthys:20.254231)74:2.869116,(Characidae_Myxiops:9.96783,(Characidae_Probolodus:6.837142,Characidae_Deuterodon:6.837142)61:3.130687)79:13.155518)67:5.240429)0:1.451766)0:0.268407)0:0.449601)0:2.381642,(Characidae_Thayeria:26.588103,Characidae_Bario:26.588103)64:6.327089)20:15.902297,((((Characidae_Protocheirodon:31.546208,((Characidae_Pseudocheirodon:19.51326,Characidae_Nanocheirodon:19.51326)98:4.392482,((((Characidae_Aphyocheirodon:10.105561,Characidae_Acinocheirodon:10.105561)70:4.303421,(Characidae_Serrapinnus:12.64458,Characidae_Odontostilbe:12.644579)98:1.764402)30:1.774926,(Characidae_Kolpotocheirodon:12.127666,Characidae_Macropsobrycon:12.127667)82:4.05624)100:6.08259,((Characidae_Cheirodon:8.621384,Characidae_Heterocheirodon:8.621384)100:11.840947,(Characidae_Prodontocharax:17.997886,(Characidae_Saccoderma:8.569073,Characidae_Compsura:8.569073)99:9.428813)75:2.464445)57:1.804166)61:1.639244)97:7.640466)96:9.26112,(((Characidae_Aphyocharax:24.295278,Characidae_Prionobrama:24.295278)97:9.462857,(Characidae_Paragoniates:25.32308,((Characidae_Xenagoniates:13.279334,Characidae_Leptagoniates:13.279334)100:6.464174,Characidae_Phenagoniates:19.743508)96:5.579572)99:8.435055)87:2.350602,Characidae_Aphyocharacidium:36.108737)86:4.69859)80:3.000015,(((Characidae_Microschemobrycon:28.855195,(((Characidae_Charax:16.662171,Characidae_Roeboides:16.662171)93:8.170028,((Characidae_Galeocharax:16.343752,Characidae_Acestrocephalus:16.343752)28:2.646767,Characidae_Cynopotamus:18.990518)81:5.841682)89:2.919745,Characidae_Phenacogaster:27.751945)28:1.103249)63:7.621566,Characidae_Tetragonopterus:36.476759)42:1.723132,(Characidae_Roeboexodon:19.712585,Characidae_Exodon:19.712585)92:18.487306)56:5.607451)42:1.196718,((Characidae_Eretmobrycon:26.212757,Characidae_Markiana:26.212757)89:8.15928,((Characidae_Tyttocharax:9.874297,Characidae_Xenurobrycon:9.874297)86:22.468497,(((((Characidae_Pseudocorynopoma:11.618645,Characidae_Chrysobrycon:11.618645)60:2.574299,(Characidae_Gephyrocharax:9.96627,Characidae_Corynopoma:9.96627)84:4.226673)86:5.545664,(Characidae_Mimagoniates:13.6644,(Characidae_Glandulocauda:11.960019,Characidae_Lophiobrycon:11.960019)72:1.704382)97:6.074207)38:2.776179,(((Characidae_Lepidocharax:2.363256,Characidae_Planaltina:2.363256)94:16.621071,((Characidae_Carlastyanax:16.994865,Characidae_Creagrutus:16.994865)94:1.500761,((Characidae_Knodus:13.693301,Characidae_Rhinobrycon:13.693301)25:2.779412,((Characidae_Attonitus:14.096569,(Characidae_Boehlkea:13.236828,(Characidae_Ceratobranchia:13.233715,(Characidae_Bryconamericus:6.955858,Characidae_Bryconacidnus:6.955858)26:6.277857)6:0.003113)2:0.859741)10:1.756489,((Characidae_Piabarchus:8.051907,Characidae_Piabina:8.051907)50:3.541579,Characidae_Diapoma:11.593486)50:4.259572)3:0.619656)8:2.022912)27:0.488702)66:1.637334,(Characidae_Hemibrycon:12.891722,Characidae_Acrobrycon:12.891722)97:7.72994)73:1.893125)40:2.365237,Characidae_Argopleura:24.880024)70:7.462771)43:2.029242)46:10.632023)13:3.813429)0:2.929501)1:7.507894,(Acestrorhynchidae_Hoplocharax:56.149947,(Acestrorhynchidae_Heterocharax:51.652339,(Acestrorhynchidae_Gnathocharax:49.130737,((Acestrorhynchidae_Gilbertolus:36.629806,Acestrorhynchidae_Roestes:36.629806)93:7.494312,Acestrorhynchidae_Acestrorhynchus:44.124118)89:5.006619)3:2.521603)33:4.497608)0:3.104937)13:6.075581)13:1.386203)2:3.171375)4:11.896953,(Tarumaniidae_Tarumania:67.61071,(Erythrinidae_Hoplias:57.682873,(Erythrinidae_Hoplerythrinus:33.410319,Erythrinidae_Erythrinus:33.410319)83:24.272553)2:9.927838)98:14.174285)1:5.034907,((Ctenoluciidae_Ctenolucius:39.627444,Ctenoluciidae_Boulengerella:39.627444)97:39.947228,((Lebiasinidae_Nannostomus:64.566102,Lebiasinidae_Lebiasina:64.566102)7:6.525775,(Lebiasinidae_Pyrrhulina:50.145905,Lebiasinidae_Copella:50.145905)90:20.945973)25:8.482794)7:7.245231)0:3.087122)2:11.035179,((Crenuchidae_Crenuchus:32.856292,Crenuchidae_Poecilocharax:32.856292)100:30.056657,(Crenuchidae_Ammocryptocharax:23.605671,Crenuchidae_Characidium:23.60567)75:39.307279)99:38.029255)2:26.317475,(((Gymnotidae_Gymnotus:62.625337,Gymnotidae_Electrophorus:62.625337)3:0.200363,((((Rhamphichthyidae_Gymnorhamphichthys:42.641567,Rhamphichthyidae_Rhamphichthys:42.641567)64:4.872263,(Rhamphichthyidae_Steatogenys:39.787808,Rhamphichthyidae_Hypopygus:39.787808)97:7.726022)63:5.439846,((Hypopomidae_Hypopomus:38.329439,(Hypopomidae_Brachyhypopomus:35.810671,(Hypopomidae_Racenisia:28.736393,(Hypopomidae_Procerusternarchus:6.198651,Hypopomidae_Microsternarchus:6.198651)100:22.537742)98:7.074279)65:2.518767)90:7.308454,Hypopomidae_Akawaio:45.637893)92:7.315781)60:8.5498,(((Apteronotidae_Sternarchorhamphus:11.214148,Apteronotidae_Orthosternarchus:11.214148)100:20.965195,(Apteronotidae_Adontosternarchus:22.179224,((Apteronotidae_Parapteronotus:17.561207,(Apteronotidae_Apteronotus:16.305942,Apteronotidae_Megadontognathus:16.305943)44:1.255264)96:1.857093,(Apteronotidae_Platyurosternarchus:18.148417,((((Apteronotidae_Sternarchella:12.467914,(Apteronotidae_Sternarchogiton:10.67331,(Apteronotidae_Pariosternarchus:9.655525,(Apteronotidae_Melanosternarchus:8.350124,Apteronotidae_Compsaraia:8.350124)99:1.305401)71:1.017786)96:1.794603)41:0.812866,Apteronotidae_Porotergus:13.280781)38:1.206197,Apteronotidae_Tenebrosternarchus:14.486977)64:2.103971,Apteronotidae_Sternarchorhynchus:16.590948)95:1.55747)27:1.269882)78:2.760924)59:10.000119)97:27.840417,((Sternopygidae_Japigny:36.911165,(Sternopygidae_Rhabdolichops:29.456013,((Sternopygidae_Distocyclus:18.550333,Sternopygidae_Archolaemus:18.550333)0:0.355686,Sternopygidae_Eigenmannia:18.906019)86:10.549993)88:7.455153)96:16.511758,Sternopygidae_Sternopygus:53.422924)11:6.596837)0:1.483714)0:1.322226)84:58.556656,((Diplomystidae_Diplomystes:3.465019,Diplomystidae_Olivaichthys:3.465019)100:89.279893,(((((Loricariidae_Lithogenes:52.639917,((((((Loricariidae_Cteniloricaria:21.206581,Loricariidae_Harttia:21.206582)23:4.662223,Loricariidae_Harttiella:25.868806)99:5.056024,(((Loricariidae_Pterosturisoma:17.248724,(Loricariidae_Sturisoma:14.274969,(Loricariidae_Sturisomatichthys:12.476579,(Loricariidae_Farlowella:8.743871,Loricariidae_Aposturisoma:8.743871)59:3.732709)99:1.798388)98:2.973756)98:4.400278,Loricariidae_Lamontichthys:21.649002)97:6.920977,((Loricariidae_Dasyloricaria:24.325219,(((Loricariidae_Fonchiiloricaria:18.211163,Loricariidae_Loricariichthys:18.211163)25:2.833534,((Loricariidae_Limatulichthys:16.548082,Loricariidae_Pseudoloricaria:16.548082)86:3.171413,Loricariidae_Hemiodontichthys:19.719495)24:1.325202)11:1.633459,(((((Loricariidae_Brochiloricaria:1.851662,Loricariidae_Paraloricaria:1.851662)47:0.467564,Loricariidae_Proloricaria:2.319226)99:7.00925,Loricariidae_Loricaria:9.328477)84:4.265552,(((Loricariidae_Spatuloricaria:6.037938,Loricariidae_Crossoloricaria:6.037938)100:6.873115,Loricariidae_Planiloricaria:12.911052)5:0.003171,(Loricariidae_Rhadinoloricaria:8.168857,Loricariidae_Pseudohemiodon:8.168858)39:4.745366)33:0.679805)87:8.174404,Loricariidae_Rineloricaria:21.768432)50:0.909724)10:1.647064)91:2.759914,Loricariidae_Metaloricaria:27.085133)93:1.484846)90:2.354849)89:11.93102,((((Loricariidae_Otocinclus:23.5591,Loricariidae_Lampiella:23.5591)88:7.637663,(Loricariidae_Acestridium:29.381578,(Loricariidae_Hypoptopoma:19.378687,Loricariidae_Oxyropsis:19.378686)51:10.002891)70:1.815185)72:1.404386,(((Loricariidae_Microplecostomus:19.637025,Loricariidae_Nannoplecostomus:19.637025)99:7.365382,((Loricariidae_Pseudotocinclus:12.501176,Loricariidae_Pareiorhina:12.501176)100:7.270644,(((Loricariidae_Pareiorhaphis:11.496639,Loricariidae_Kronichthys:11.496639)64:0.623425,Loricariidae_Isbrueckerichthys:12.120065)99:5.611635,(Loricariidae_Neoplecostomus:15.780253,(Loricariidae_Plesioptopoma:14.462498,(Loricariidae_Euryochus:8.329068,Loricariidae_Hirtella:8.329068)65:6.133429)60:1.317756)89:1.951445)97:2.040121)98:7.230587)8:2.12846,(Loricariidae_Corumbataia:28.204979,(Loricariidae_Curculionichthys:27.520951,((Loricariidae_Microlepidogaster:11.655262,Loricariidae_Parotocinclus:11.655262)67:5.170606,((Loricariidae_Rhinolekos:15.649265,(Loricariidae_Otothyris:7.884991,Loricariidae_Pseudotothyris:7.884991)28:7.764273)9:0.719394,((Loricariidae_Epactionotus:10.552473,(Loricariidae_Hisonotus:9.177149,Loricariidae_Eurycheilichthys:9.177149)20:1.375323)49:2.954299,Loricariidae_Otothyropsis:13.506771)86:2.861887)23:0.45721)20:10.695084)32:0.684028)6:0.925887)62:3.470282)79:6.424208,((((Loricariidae_Paulasquama:6.47107,Loricariidae_Neblinichthys:6.471069)100:15.43418,Loricariidae_Lithoxancistrus:21.90525)46:2.42037,(((Loricariidae_Andeancistrus:7.425633,Loricariidae_Transancistrus:7.425633)100:12.664219,(Loricariidae_Leptoancistrus:16.799882,(Loricariidae_Dolichancistrus:14.767854,Loricariidae_Cordylancistrus:14.767853)96:2.032028)98:3.28997)97:3.415891,Loricariidae_Chaetostoma:23.505742)42:0.819877)81:3.502136,(((Loricariidae_Dekeyseria:23.688994,((Loricariidae_Corymbophanes:19.095414,(Loricariidae_Hopliancistrus:15.739549,Loricariidae_Cryptancistrus:15.739549)62:3.355865)40:2.80879,Loricariidae_Guyanancistrus:21.904204)69:1.784789)61:1.17851,(Loricariidae_Pseudolithoxus:23.293225,(Loricariidae_Lasiancistrus:21.027188,Loricariidae_Ancistrus:21.027189)68:2.266035)62:1.574279)42:1.579555,(Loricariidae_Pseudancistrus:25.836856,(((Loricariidae_Panaque:20.678908,(((Loricariidae_Pterygoplichthys:12.381817,Loricariidae_Hypostomus:12.381816)10:3.920008,(((Loricariidae_Hypancistrus:9.537072,((Loricariidae_Panaqolus:8.00887,(Loricariidae_Ancistomus:7.007259,Loricariidae_Scobinancistrus:7.007259)1:1.00161)1:0.795529,(Loricariidae_Pseudoqolus:8.560988,Loricariidae_Peckoltia:8.560988)4:0.243411)15:0.732673)46:1.49277,Loricariidae_Peckoltichthys:11.029842)65:3.543434,(Loricariidae_Aphanotorulus:10.776857,Loricariidae_Isorineloricaria:10.776857)26:3.796419)9:1.728549)76:3.850601,((Loricariidae_Baryancistrus:10.848358,(Loricariidae_Spectracanthicus:4.169531,Loricariidae_Parancistrus:4.169532)99:6.678826)97:5.201943,Loricariidae_Hemiancistrus:16.050301)60:4.102125)32:0.526483)55:1.81926,(Loricariidae_Megalancistrus:20.982079,(Loricariidae_Acanthicus:16.878117,(Loricariidae_Leporacanthicus:15.022446,Loricariidae_Pseudacanthicus:15.022446)68:1.85567)76:4.103963)47:1.51609)26:3.025057,(Loricariidae_Paralithoxus:19.789284,(Loricariidae_Avalithoxus:18.225537,(Loricariidae_Exastilithoxus:16.062176,Loricariidae_Lithoxus:16.062176)83:2.163361)45:1.563747)0:5.733942)10:0.31363)15:0.610203)28:1.380697)66:11.197601)66:3.830492)51:3.050327,(Loricariidae_Pseudorinelepis:18.908657,Loricariidae_Rhinelepis:18.908657)99:26.997519)63:6.105829,(Loricariidae_Delturus:24.885792,Loricariidae_Hemipsilichthys:24.885793)99:27.126212)1:0.627912)57:10.827699,(Astroblepidae_Astroblepus_sp_T9038:58.697085,Scoloplacidae_Scoloplax:58.697085)89:4.770531)61:8.003084,((Callichthyidae_Aspidoras:29.871286,(Callichthyidae_Scleromystax:27.277109,Callichthyidae_Corydoras:27.277109)75:2.594178)94:27.698716,(((Callichthyidae_Callichthys:43.202008,(Callichthyidae_Megalechis:25.102684,Callichthyidae_Lepthoplosternum:25.102684)76:18.099324)83:3.728124,Callichthyidae_Dianema:46.930132)77:3.171432,Callichthyidae_Hoplosternum:50.101565)96:7.468438)87:13.900698)24:14.975733,((((Trichomycteridae_Copionodon:25.998818,Trichomycteridae_Glaphyropoma:25.998818)98:22.095974,Trichomycteridae_Trichogenes:48.094792)76:19.905313,((((Trichomycteridae_Stauroglanis:54.155426,((Trichomycteridae_Tridensimilis:40.20402,Trichomycteridae_Miuroglanis:40.20402)96:12.802547,(Trichomycteridae_Homodiaetus:43.208677,(Trichomycteridae_Haemomaster:41.723936,(Trichomycteridae_Apomatoceros:34.811213,((Trichomycteridae_Megalocentor:28.577637,(Trichomycteridae_Pseudostegophilus:18.161009,(Trichomycteridae_Pareiodon:14.737682,Trichomycteridae_Acanthopoma:14.737682)67:3.423328)82:10.416628)61:5.14684,(Trichomycteridae_Stegophilus:12.223074,(Trichomycteridae_Henonemus:5.786426,Trichomycteridae_Ochmacanthus:5.786426)95:6.436648)100:21.501403)9:1.086736)31:6.912723)6:1.484741)71:9.79789)41:1.148859)5:2.776693,((Trichomycteridae_Pygidianops:49.826007,(Trichomycteridae_Typhlobelus:7.179905,Trichomycteridae_Sarcoglanis:7.179905)100:42.646102)59:4.381298,Trichomycteridae_Potamoglanis:54.207305)17:2.724814)5:1.40883,(Trichomycteridae_Microcambeva:36.33208,Trichomycteridae_Listrura:36.332081)96:22.008868)11:2.509659,((Trichomycteridae_Eremophilus:26.316529,(((Trichomycteridae_Bullockia:9.913573,Trichomycteridae_Hatcheria:9.913573)97:9.659263,Trichomycteridae_Ituglanis:19.572838)28:4.431353,((Trichomycteridae_Scleronema:12.895451,Trichomycteridae_Cambeva:12.89545)88:3.198665,Trichomycteridae_Trichomycterus:16.094117)61:7.910073)9:2.31234)78:29.744808,((Trichomycteridae_Paracanthopoma:32.417972,Trichomycteridae_Paravandellia:32.417972)90:13.114362,Trichomycteridae_Vandellia:45.532334)73:10.529002)17:4.789272)50:7.149496)28:16.462558,Nematogenyidae_Nematogenys:84.462662)9:1.983771)2:6.293335,((Cetopsidae_Helogenes:57.075131,(Cetopsidae_Cetopsidium:42.590611,Cetopsidae_Cetopsis:42.59061)91:14.48452)0:15.893238,((((Aspredinidae_Pseudobunocephalus:54.285597,Aspredinidae_Acanthobunocephalus:54.285597)31:0.819883,(((Aspredinidae_Xyliphius:33.689603,((Aspredinidae_Bunocephalus:25.737878,Aspredinidae_Amaralia:25.737878)78:6.467013,Aspredinidae_Pterobunocephalus:32.204891)54:1.484713)97:6.747217,((Aspredinidae_Aspredo:12.010203,Aspredinidae_Platystacus:12.010203)100:8.818042,Aspredinidae_Aspredinichthys:20.828246)100:19.608575)49:12.22602,(Aspredinidae_Ernstichthys:24.796814,(Aspredinidae_Hoplomyzon:23.640022,Aspredinidae_Micromyzon:23.640022)54:1.156793)99:27.866025)74:2.44264)55:11.218909,(((Auchenipteridae_Entomocorus:36.296944,(Auchenipteridae_Ferrarissoaresia:30.74741,((Auchenipteridae_Gelanoglanis:23.939366,Auchenipteridae_Gephyromochlus:23.939366)61:5.403035,((Auchenipteridae_Centromochlus:17.576891,Auchenipteridae_Duringlanis:17.57689)94:7.803139,(Auchenipteridae_Tatia:23.322795,Auchenipteridae_Glanidium:23.322794)52:2.057235)65:3.962372)30:1.405008)73:5.549534)82:1.974394,(((((Auchenipteridae_Trachelyopterus:23.607265,Auchenipteridae_Spinipterus:23.607265)98:7.235332,(((Auchenipteridae_Auchenipterichthys:22.329891,(Auchenipteridae_Trachelyichthys:18.466347,Auchenipteridae_Trachelyopterichthys:18.466347)55:3.863544)72:3.000333,((Auchenipteridae_Tocantinsia:17.759301,Auchenipteridae_Trachycorystes:17.759301)78:5.53635,Auchenipteridae_Pseudauchenipterus:23.295651)48:2.034572)62:3.505411,(Auchenipteridae_Ageneiosus:14.866606,Auchenipteridae_Tympanopleura:14.866606)92:13.969028)0:2.006965)0:0.849936,Auchenipteridae_Liosomadoras:31.692534)0:2.067186,(Auchenipteridae_Pseudepapterus:26.277735,(Auchenipteridae_Auchenipterus:15.152604,Auchenipteridae_Epapterus:15.152604)97:11.125132)87:7.481985)0:2.352442,Auchenipteridae_Tetranematichthys:36.112163)0:2.159175)0:9.070882,((Doradidae_Acanthodoras:36.760518,((Doradidae_Wertheimeria:6.040014,(Doradidae_Kalyptodoras:4.080539,Doradidae_Franciscodoras:4.080539)58:1.959476)97:23.663546,((Doradidae_Rhynchodoras:14.921649,(Doradidae_Orinocodoras:8.081008,Doradidae_Rhinodoras:8.081008)100:6.840641)100:6.363632,(Doradidae_Oxydoras:18.892141,((((Doradidae_Trachydoras:12.109541,((Doradidae_Leptodoras:8.352316,Doradidae_Anduzedoras:8.352316)22:2.002467,(((Doradidae_Ossancora:9.357325,(Doradidae_Nemadoras:5.745347,Doradidae_Tenellus:5.745347)69:3.611978)11:0.002827,Doradidae_Hemidoras:9.360152)46:0.974429,Doradidae_Hassar:10.334581)14:0.020203)31:1.754758)23:0.536441,Doradidae_Doras:12.645982)97:3.9699,((Doradidae_Centrochir:11.06517,Doradidae_Platydoras:11.065171)18:0.007197,(Doradidae_Centrodoras:4.190847,(Doradidae_Lithodoras:2.842741,Doradidae_Megalodoras:2.842741)49:1.348106)34:6.88152)70:5.543515)74:1.87759,(Doradidae_Agamyxis:17.226139,(Doradidae_Pterodoras:13.673782,Doradidae_Doraops:13.673782)92:3.552357)76:1.267333)55:0.398669)96:2.393141)99:8.418278)58:7.056958)46:4.427177,((Doradidae_Scorpiodoras:20.738602,(Doradidae_Physopyxis:19.503112,(Doradidae_Amblydoras:17.805957,(Doradidae_Astrodoras:9.671607,Doradidae_Hypodoras:9.671607)92:8.13435)67:1.697156)64:1.23549)39:5.529554,Doradidae_Anadoras:26.268157)98:14.919538)55:6.154524)0:18.98217)0:4.430615,(((Ariidae_Cathorops:24.9957,((Ariidae_Notarius:13.224655,Ariidae_Aspistor:13.224655)100:9.067526,(Ariidae_Paragenidens:18.612627,(((Ariidae_Potamarius:10.772433,Ariidae_Ariopsis:10.772433)98:3.226399,Ariidae_Sciades:13.998832)95:3.353248,Ariidae_Chinchaysuyoa:17.35208)43:1.260548)62:3.679553)60:2.703519)99:29.786118,Lacantuniidae_Lacantunia:54.781819)27:6.349905,(incertae_sedis_Conorhynchos:53.372358,(((Heptapteridae_Gladioglanis:36.131106,((Heptapteridae_Phenacorhamdia:24.863779,Heptapteridae_Cetopsorhamdia:24.863779)2:5.175191,(Heptapteridae_Imparfinis:24.054641,((Heptapteridae_Taunayia:14.473895,Heptapteridae_Rhamdiopsis:14.473895)29:4.960512,((Heptapteridae_Acentronichthys:7.490383,Heptapteridae_Heptapterus:7.490382)0:10.062792,Heptapteridae_Chasmocranus:17.553174)0:1.881233)0:4.620234)45:5.984329)86:6.092136)55:2.284215,(((Heptapteridae_Pimelodella:19.051256,Heptapteridae_Rhamdia:19.051256)0:2.788904,Heptapteridae_Rhamdella:21.84016)0:12.896706,Heptapteridae_Goeldiella:34.736866)1:3.678455)91:14.204317,(Phreatobiidae_Phreatobius:49.973897,((Pimelodidae_Phractocephalus:28.139987,((((Pimelodidae_Hypophthalmus:23.284922,((Pimelodidae_Platysilurus:15.481635,Pimelodidae_Platystomatichthys:15.481634)99:6.251115,((Pimelodidae_Sorubimichthys:17.248799,(Pimelodidae_Pseudoplatystoma:15.777826,Pimelodidae_Zungaro:15.777827)32:1.470972)34:2.430467,((Pimelodidae_Sorubim:18.325797,(Pimelodidae_Platynematichthys:15.556493,Pimelodidae_Brachyplatystoma:15.556495)83:2.769304)26:0.577976,Pimelodidae_Hemisorubim:18.903773)11:0.775492)32:2.053483)55:1.552173)53:2.531385,(((((Pimelodidae_Exallodontus:10.907297,Pimelodidae_Duopalatinus:10.907297)100:9.678069,(Pimelodidae_Iheringichthys:15.394948,((Pimelodidae_Bergiaria:6.725169,Pimelodidae_Pimelodus:6.725169)65:7.143489,Pimelodidae_Parapimelodus:13.868658)54:1.52629)30:5.190418)72:1.987662,Pimelodidae_Pimelabditus:22.573028)71:1.71691,((Pimelodidae_Pimelodina:20.916115,(Pimelodidae_Pinirampus:14.800796,(Pimelodidae_Calophysus:12.901453,Pimelodidae_Luciopimelodus:12.901453)69:1.899343)73:6.115319)61:2.434933,(Pimelodidae_Megalonema:22.38094,Pimelodidae_Cheirocerus:22.38094)30:0.970108)44:0.938891)25:0.002203,Pimelodidae_Aguarunichthys:24.292141)30:1.524166)33:1.071632,Pimelodidae_Leiarius:26.887939)24:0.535485,Pimelodidae_Steindachneridion:27.423424)17:0.716563)35:18.304879,((Pseudopimelodidae_Microglanis:27.082835,(Pseudopimelodidae_Rhyacoglanis:20.012221,((Pseudopimelodidae_Cephalosilurus:9.839371,Pseudopimelodidae_Lophiosilurus:9.839371)98:9.062426,Pseudopimelodidae_Pseudopimelodus:18.901797)73:1.110425)91:7.070614)61:5.08907,Pseudopimelodidae_Batrochoglanis:32.171905)92:14.27296)4:3.529033)6:2.64574)0:0.75272)16:7.759366)4:9.623281)0:2.213365)13:19.7714)0:0.005143)5:28.637444)0:5.877324)24:66.554647)0:30.203326)28:8.159463)5:20.850064,(Arapaimidae_Arapaima:117.205623,Osteoglossidae_Osteoglossum:117.205624)99:135.821555)32:45.786401)52:141.369351)0:0.659712)100:39.870146,Geotriidae_Geotria:480.712788,Mordaciidae_Mordacia:480.712788)100;
