# Supplementary material for: Time-calibrated phylogeny of neotropical freshwater fishes
Source: Front Bioinform. 2024 Dec 6;4:1433995. doi: 10.3389/fbinf.2024.1433995 (PMC11659281; doi:10.3389/fbinf.2024.1433995)
Supplement: Supplementary file 1 [file DataSheet1.zip › Supplementary Material/phy/time_tree_genera_collapsed70boots.tre]

(((Carcharhinidae_Carcharhinus:276.8482,Pristidae_Pristis:276.8482,(Potamotrygonidae_Paratrygon:38.99594,Potamotrygonidae_Heliotrygon:38.99594,(Potamotrygonidae_Plesiotrygon:30.484421,Potamotrygonidae_Potamotrygon:30.484422)85:8.511518)99:237.85226)98:163.994442,Lepidosirenidae_Lepidosiren:440.842641,Lepisosteidae_Atractosteus:440.842642,Anguillidae_Anguilla:440.842643,Megalopidae_Megalops:440.842643,(Polycentridae_Polycentrus:29.486309,Polycentridae_Monocirrhus:29.486309)95:411.356333,(Mugilidae_Joturus:37.317106,Mugilidae_Mugil:37.317106)99:403.525537,(((Cichlidae_Gymnogeophagus:20.550175,Cichlidae_Geophagus:20.550176)73:4.699705,Cichlidae_Mikrogeophagus:25.249881,(Cichlidae_Biotodoma:22.956684,(Cichlidae_Crenicara:15.401581,Cichlidae_Dicrossus:15.401581)100:7.555102)97:2.293198)96:4.431853,((Cichlidae_Guianacara:17.973976,Cichlidae_Mazarunia:17.973976)83:10.957435,Cichlidae_Acarichthys:28.931411,Cichlidae_Biotoecus:28.931411,(Cichlidae_Satanoperca:27.022218,((Cichlidae_Apistogrammoides:20.614345,Cichlidae_Apistogramma:20.614344)96:2.655396,Cichlidae_Taeniacara:23.269741)97:3.752478)93:1.909192,(Cichlidae_Teleocichla:21.973704,Cichlidae_Crenicichla:21.973703)97:6.957708)90:0.750324)85:411.160907,(Cichlidae_Chaetobranchopsis:18.260676,Cichlidae_Chaetobranchus:18.260675)100:422.581966,Cichlidae_Astronotus:440.842641,((((Cichlidae_Rondonacara:16.225803,Cichlidae_Laetacara:16.225804)100:3.889789,(((Cichlidae_Tahuantinsuyoa:10.681802,Cichlidae_Bujurquina:10.681802)99:4.930274,Cichlidae_Andinoacara:15.612075)98:3.418933,Cichlidae_Acaronia:19.031008)94:1.084584)95:1.175872,Cichlidae_Krobia:21.291465,(Cichlidae_Aequidens:10.429939,Cichlidae_Cichlasoma:10.42994)94:10.861526)91:2.593414,(Cichlidae_Cleithracara:20.147501,Cichlidae_Ivanacara:20.147501,Cichlidae_Nannacara:20.147501)99:3.737377)90:416.957764,(Cichlidae_Hypselecara:13.244696,Cichlidae_Hoplarchus:13.244696)99:427.597946,(Cichlidae_Herotilapia:10.054442,Cichlidae_Tomocichla:10.054442)98:430.788201,(Cichlidae_Rocio:11.582527,Cichlidae_Amphilophus:11.582528,Cichlidae_Cribroheros:11.582527)75:429.260116,Cichlidae_Mesoheros:440.842642,Cichlidae_Trichromis:440.842642,Cichlidae_Thorichthys:440.842642,Cichlidae_Herichthys:440.842642,(Cichlidae_Oscura:7.356251,Cichlidae_Vieja:7.356251,Cichlidae_Maskaheros:7.35625,Cichlidae_Paraneetroplus:7.35625,Cichlidae_Rheoheros:7.35625,((Cichlidae_Wajpamheros:2.896645,Cichlidae_Theraps:2.896645)90:1.476436,Cichlidae_Kihnichthys:4.373081,Cichlidae_Chuco:4.37308,Cichlidae_Cincelichthys:4.37308)88:2.983169)73:433.486392,Cichlidae_Chiapaheros:440.842642,Cichlidae_Chortiheros:440.842643,(Cichlidae_Talamancaheros:5.012595,Cichlidae_Isthmoheros:5.012595)99:435.830048,(Cichlidae_Mayaheros:2.973931,Cichlidae_Petenia:2.973931)100:437.868712,Cichlidae_Panamius:440.842643,Cichlidae_Archocentrus:440.842644,Cichlidae_Parachromis:440.842643,Cichlidae_Cryptoheros:440.842643,(Cichlidae_Neetroplus:2.226562,Cichlidae_Hypsophrys:2.226562)100:438.616082,Cichlidae_Amatitlania:440.842643,Cichlidae_Kronoheros:440.842643,Cichlidae_Heroina:440.842643,Cichlidae_Caquetaia:440.842643,Cichlidae_Australoheros:440.842642,Cichlidae_Nandopsis:440.842643,(Cichlidae_Mesonauta:13.738518,(Cichlidae_Uaru:11.219519,Cichlidae_Symphysodon:11.219519,Cichlidae_Heros:11.219519)94:2.518998)85:427.104125,Cichlidae_Pterophyllum:440.842642,(Cichlidae_Cichla:30.059269,Cichlidae_Retroculus:30.05927)70:410.783373,Gobiesocidae_Gobiesox:440.842642,Rivulidae_Kryptolebias:440.842641,Rivulidae_Rivulus:440.842641,Rivulidae_Laimosemion:440.842641,((((Rivulidae_Renova:22.242708,Rivulidae_Llanolebias:22.242708,Rivulidae_Terranatos:22.242708,(Rivulidae_Austrofundulus:15.481043,Rivulidae_Rachovia:15.481043)98:6.761665,Rivulidae_Gnatholebias:22.242709,Rivulidae_Micromoema:22.242708)97:2.351801,Rivulidae_Moema:24.59451,(Rivulidae_Pterolebias:20.663928,Rivulidae_Neofundulus:20.663928)82:3.930582,Rivulidae_Trigonectes:24.594511)96:0.969705,Rivulidae_Anablepsoides:25.564215)75:1.938192,Rivulidae_Cynodonichthys:27.502407,(Rivulidae_Atlantirivulus:22.430654,Rivulidae_Melanorivulus:22.430654)89:5.071754,(Rivulidae_Plesiolebias:20.3538,Rivulidae_Pituna:20.3538,Rivulidae_Maratecoara:20.3538,Rivulidae_Papiliolebias:20.3538)96:7.148607)74:413.340234,Rivulidae_Millerichthys:440.842641,Rivulidae_Simpsonichthys:440.842641,Rivulidae_Spectrolebias:440.842642,Rivulidae_Cynolebias:440.842642,Rivulidae_Hypsolebias:440.842643,Rivulidae_Austrolebias:440.842643,Rivulidae_Ophthalmolebias:440.842641,(Rivulidae_Xenurolebias:24.530482,Rivulidae_Nematolebias:24.530482)98:416.312158,Rivulidae_Leptopanchax:440.842642,Rivulidae_Campellolebias:440.842642,Rivulidae_Cynopoecilus:440.842642,Rivulidae_Notholebias:440.842642,(Profundulidae_Tlaloc:25.795291,Profundulidae_Profundulus:25.795291)97:415.047351,(Cyprinodontidae_Jordanella:17.756492,Cyprinodontidae_Cyprinodon:17.756492)94:423.08615,Cyprinodontidae_Cualac:440.842642,(Cyprinodontidae_Garmanella:20.323779,Cyprinodontidae_Floridichthys:20.323779)86:420.518862,Cyprinodontidae_Orestias:440.842642,Cyprinodontidae_Cubanichthys:440.842642,((((Poeciliidae_Quintana:10.899201,Poeciliidae_Girardinus:10.899201)90:11.672727,(Poeciliidae_Priapella:15.682595,Poeciliidae_Carlhubbsia:15.682597,((Poeciliidae_Heterophallus:9.670202,Poeciliidae_Gambusia:9.670201)100:1.183028,Poeciliidae_Belonesox:10.85323)100:4.829366,Poeciliidae_Pseudoxiphophorus:15.682596,Poeciliidae_Xiphophorus:15.682596,Poeciliidae_Scolichthys:15.682596)90:6.889332,(Poeciliidae_Alfaro:15.899113,(Poeciliidae_Xenophallus:13.424926,(Poeciliidae_Priapichthys:11.774824,Poeciliidae_Brachyrhaphis:11.774824,Poeciliidae_Phallichthys:11.774824)70:1.650102)91:2.474187,Poeciliidae_Pseudopoecilia:15.899113)95:6.672815,Poeciliidae_Neoheterandria:22.571928,Poeciliidae_Poeciliopsis:22.571927,((Poeciliidae_Cnesterodon:15.034082,Poeciliidae_Poecilia:15.034082,Poeciliidae_Pamphorichthys:15.034082)94:1.62059,(Poeciliidae_Phalloceros:15.979406,Poeciliidae_Phalloptychus:15.979405)88:0.675266)72:5.917257,Poeciliidae_Tomeurus:22.571929)94:5.466439,Poeciliidae_Xenodexia:28.038368)94:10.244681,(Anablepidae_Oxyzygonectes:29.625209,(Anablepidae_Jenynsia:25.675658,Anablepidae_Anableps:25.675658)81:3.949552)98:8.657839)90:402.559593,Fluviphylacidae_Fluviphylax:440.842642,(((Atherinopsidae_Menidia:14.473478,(Atherinopsidae_Poblana:7.749911,Atherinopsidae_Chirostoma:7.74991)99:6.723567)100:20.063629,Atherinopsidae_Atherinella:34.537107)97:19.219143,((Atherinopsidae_Atherinops:17.177012,Atherinopsidae_Basilichthys:17.177012)70:7.994088,Atherinopsidae_Odontesthes:25.171099)98:28.58515)85:387.086391,(Hemiramphidae_Hyporhamphus:48.965788,(Belonidae_Ablennes:30.084323,((Belonidae_Strongylura:22.988749,Belonidae_Pseudotylosurus:22.988749)85:2.408237,(Belonidae_Potamorrhaphis:18.137342,Belonidae_Belonion:18.137342)99:7.259643)81:4.687337)98:18.881465,Belonidae_Chriodorus:48.965788)97:391.876853,(Centropomidae_Centropomus:69.39928,Paralichthyidae_Citharichthys:69.399281,((Achiridae_Hypoclinemus:19.715636,Achiridae_Apionichthys:19.715636)86:8.235229,Achiridae_Achirus:27.950865,(Achiridae_Catathyridium:21.816129,Achiridae_Trinectes:21.816129)87:6.134736)100:41.448416,Carangidae_Caranx:69.39928)77:371.443361,(Synbranchidae_Ophisternon:17.810499,Synbranchidae_Synbranchus:17.810499)100:423.032142,((Gerreidae_Eugerres:26.529229,Gerreidae_Diapterus:26.529229)98:41.274828,Gerreidae_Eucinostomus:67.804058)75:373.038584,(Percichthyidae_Percichthys:18.023888,Perciliidae_Percilia:18.023887)100:422.818754,Sparidae_Archosargus:440.842642,Tetraodontidae_Colomesus:440.842642,Labridae_Halichoeres:440.842642,Lutjanidae_Lutjanus:440.842642,(Haemulidae_Haemulopsis:31.059382,Haemulidae_Rhonciscus:31.059382)98:409.78326,(Sciaenidae_Cynoscion:20.300131,(Sciaenidae_Petilipinnis:11.054885,Sciaenidae_Pachypops:11.054885)86:9.245247,Sciaenidae_Pachyurus:20.300132,Sciaenidae_Plagioscion:20.300132,Sciaenidae_Aplodinotus:20.300132,Sciaenidae_Larimus:20.300132)92:420.54251,Lobotidae_Lobotes:440.842642,Syngnathidae_Microphis:440.842641,Syngnathidae_Syngnathus:440.842641,Syngnathidae_Pseudophallus:440.842642,(((Gobiidae_Bathygobius:50.365332,(Gobiidae_Aboma:31.797733,Gobiidae_Microgobius:31.797733)94:18.567599)96:10.499718,(Gobiidae_Sicydium:49.135979,(((Gobiidae_Gobioides:29.197425,Gobiidae_Evorthodus:29.197425)97:9.123201,Gobiidae_Ctenogobius:38.320627)94:7.445391,Gobiidae_Awaous:45.766018)93:3.369962)99:11.72907)93:8.739629,Eleotridae_Leptophilypnus:69.604679,((Eleotridae_Hemieleotris:37.454164,Eleotridae_Gobiomorus:37.454164,(Eleotridae_Dormitator:22.083543,Eleotridae_Guavina:22.083543)100:15.370622)87:6.873033,Eleotridae_Microphilypnus:44.327198,Eleotridae_Eleotris:44.327197)91:25.277481)92:371.237963,Batrachoididae_Daector:440.842642,Batrachoididae_Batrachoides:440.842642,Bythitidae_Lucifuga:440.842642,(Galaxiidae_Aplochiton:61.9208,Galaxiidae_Brachygalaxias:61.9208,Galaxiidae_Galaxias:61.9208)100:378.921842,(Engraulidae_Anchoviella:27.47316,Engraulidae_Pterengraulis:27.47316,Engraulidae_Lycengraulis:27.473159,(Engraulidae_Jurengraulis:16.566315,Engraulidae_Anchoa:16.566315)80:10.906844,Engraulidae_Amazonsprattus:27.473159,Engraulidae_Anchovia:27.473159)84:413.369483,Clupeidae_Ramnogaster:440.842643,(Clupeidae_Rhinosardinia:33.870129,Clupeidae_Lile:33.870129)100:406.972514,Clupeidae_Platanichthys:440.842643,((Pristigasteridae_Pellona:2.894918,Pristigasteridae_Ilisha:2.894918)100:24.530534,Pristigasteridae_Pristigaster:27.425453,Pristigasteridae_Odontognathus:27.425453)96:413.417191,((Serrasalmidae_Mylossoma:23.89392,(Serrasalmidae_Colossoma:15.875142,Serrasalmidae_Piaractus:15.875143)86:8.018778)82:9.767581,(Serrasalmidae_Myleus:7.758351,Serrasalmidae_Tometes:7.758351)83:25.90315,Serrasalmidae_Mylesinus:33.661501,Serrasalmidae_Utiaritichthys:33.661501,Serrasalmidae_Myloplus:33.661501,Serrasalmidae_Ossubtus:33.661501,Serrasalmidae_Acnodon:33.661502,Serrasalmidae_Metynnis:33.661502,((Serrasalmidae_Pygocentrus:6.840975,Serrasalmidae_Pristobrycon:6.840974,Serrasalmidae_Serrasalmus:6.840973)75:9.772511,(Serrasalmidae_Pygopristis:7.610314,Serrasalmidae_Catoprion:7.610314)95:9.003171)70:17.048015)73:407.181142,(Hemiodontidae_Hemiodus:44.125743,Hemiodontidae_Argonectes:44.125743,Hemiodontidae_Anodus:44.125744,Hemiodontidae_Bivibranchia:44.125743)96:396.7169,((Cynodontidae_Cynodon:24.561185,Cynodontidae_Hydrolycus:24.561186)84:6.906746,Cynodontidae_Rhaphiodon:31.467931)100:409.374712,((Parodontidae_Apareiodon:23.2329,Parodontidae_Parodon:23.2329)76:15.365277,Parodontidae_Saccodon:38.598177)75:402.244466,(((Anostomidae_Leporinus:24.16521,(Anostomidae_Megaleporinus:18.925731,Anostomidae_Abramites:18.925732)98:5.239479,(Anostomidae_Anostomoides:20.86637,((Anostomidae_Schizodon:15.684175,Anostomidae_Rhytiodus:15.684173)100:3.719698,Anostomidae_Laemolyta:19.403872)76:1.462498)98:3.29884)89:6.715028,Anostomidae_Hypomasticus:30.880239)90:11.319761,(((Anostomidae_Pseudanos:23.019795,Anostomidae_Petulanos:23.019794)79:2.984581,Anostomidae_Anostomus:26.004375)97:13.37347,Anostomidae_Sartor:39.377845,Anostomidae_Gnathodolus:39.377845,Anostomidae_Leporellus:39.377845)82:2.822154)95:398.642644,((Prochilodontidae_Semaprochilodus:24.056637,Prochilodontidae_Prochilodus:24.056637)98:19.506044,Prochilodontidae_Ichthyoelephas:43.562682)93:397.279961,Curimatidae_Curimatopsis:440.842643,Curimatidae_Psectrogaster:440.842643,Curimatidae_Cyphocharax:440.842643,Curimatidae_Pseudocurimata:440.842643,Curimatidae_Steindachnerina:440.842643,Curimatidae_Curimatella:440.842644,(Curimatidae_Potamorhina:27.689895,Curimatidae_Curimata:27.689893)94:413.152747,(Chilodontidae_Caenotropus:35.675898,Chilodontidae_Chilodus:35.675899)99:405.166744,Chalceidae_Chalceus:440.842643,Triportheidae_Lignobrycon:440.842643,Triportheidae_Engraulisoma:440.842642,Triportheidae_Clupeacharax:440.842642,Triportheidae_Agoniates:440.842642,Triportheidae_Triportheus:440.842641,Gasteropelecidae_Thoracocharax:440.842643,Gasteropelecidae_Gasteropelecus:440.842643,Gasteropelecidae_Carnegiella:440.842643,(Bryconidae_Chilobrycon:44.196887,((Bryconidae_Brycon:16.763912,Bryconidae_Henochilus:16.763911)94:18.748795,Bryconidae_Salminus:35.512706)98:8.684181)97:396.645755,((Iguanodectidae_Iguanodectes:44.571914,Iguanodectidae_Bryconops:44.571914)90:7.226623,Iguanodectidae_Piabucus:51.798537)98:389.044106,(Characidae_Spintherobolus:36.941699,Characidae_Amazonspinther:36.9417)100:403.900944,Characidae_Parecbasis:440.842643,Characidae_Erythrocharax:440.842643,Characidae_Petitella:440.842643,Characidae_Rhoadsia:440.842642,Characidae_Nematocharax:440.842641,Characidae_Hasemania:440.842641,Characidae_Moenkhausia:440.842641,Characidae_Hemigrammus:440.842641,Characidae_Bryconella:440.842641,(Characidae_Gymnocorymbus:19.664885,((Characidae_Poptella:7.121979,Characidae_Brachychalcinus:7.12198)73:8.127778,Characidae_Stethaprion:15.249758,Characidae_Orthospinus:15.249757)82:4.415127)74:421.177757,Characidae_Paracheirodon:440.842642,Characidae_Hyphessobrycon:440.842643,Characidae_Pristella:440.842643,Characidae_Astyanax:440.842644,Characidae_Oligosarcus:440.842643,Characidae_Gymnocharacinus:440.842644,Characidae_Ctenobrycon:440.842644,Characidae_Psellogrammus:440.842645,Characidae_Inpaichthys:440.842644,(Characidae_Pseudochalceus:16.04205,Characidae_Carlana:16.04205,Characidae_Nematobrycon:16.04205)80:424.800593,Characidae_Jupiaba:440.842644,(Characidae_Hollandichthys:11.421167,Characidae_Rachoviscus:11.421167)80:429.421476,(Characidae_Coptobrycon:20.254231,Characidae_Stygichthys:20.254231)74:420.588412,(Characidae_Myxiops:9.96783,Characidae_Probolodus:9.967829,Characidae_Deuterodon:9.967829)79:430.874814,Characidae_Thayeria:440.842643,Characidae_Bario:440.842643,((Characidae_Protocheirodon:31.546208,((Characidae_Pseudocheirodon:19.51326,Characidae_Nanocheirodon:19.51326)98:4.392482,((Characidae_Aphyocheirodon:10.105561,Characidae_Acinocheirodon:10.105561)70:6.078347,(Characidae_Serrapinnus:12.64458,Characidae_Odontostilbe:12.644579)98:3.539328,(Characidae_Kolpotocheirodon:12.127666,Characidae_Macropsobrycon:12.127667)82:4.05624)100:7.721834,(Characidae_Cheirodon:8.621384,Characidae_Heterocheirodon:8.621384)100:15.284357,(Characidae_Prodontocharax:17.997886,(Characidae_Saccoderma:8.569073,Characidae_Compsura:8.569073)99:9.428813)75:5.907855)97:7.640466)96:9.26112,(((Characidae_Aphyocharax:24.295278,Characidae_Prionobrama:24.295278)97:9.462857,(Characidae_Paragoniates:25.32308,((Characidae_Xenagoniates:13.279334,Characidae_Leptagoniates:13.279334)100:6.464174,Characidae_Phenagoniates:19.743508)96:5.579572)99:8.435055)87:2.350602,Characidae_Aphyocharacidium:36.108737)86:4.69859)80:400.035316,Characidae_Microschemobrycon:440.842645,((Characidae_Charax:16.662171,Characidae_Roeboides:16.662171)93:8.170028,(Characidae_Galeocharax:18.990519,Characidae_Acestrocephalus:18.990519,Characidae_Cynopotamus:18.990518)81:5.841682)89:416.010444,Characidae_Phenacogaster:440.842644,Characidae_Tetragonopterus:440.842643,(Characidae_Roeboexodon:19.712585,Characidae_Exodon:19.712585)92:421.130058,(Characidae_Eretmobrycon:26.212757,Characidae_Markiana:26.212757)89:414.629886,(Characidae_Tyttocharax:9.874297,Characidae_Xenurobrycon:9.874297)86:430.968345,((Characidae_Pseudocorynopoma:14.192944,Characidae_Chrysobrycon:14.192944,(Characidae_Gephyrocharax:9.96627,Characidae_Corynopoma:9.96627)84:4.226673)86:10.68708,(Characidae_Mimagoniates:13.6644,(Characidae_Glandulocauda:11.960019,Characidae_Lophiobrycon:11.960019)72:1.704382)97:11.215623,((Characidae_Lepidocharax:2.363256,Characidae_Planaltina:2.363256)94:18.258405,(Characidae_Carlastyanax:16.994865,Characidae_Creagrutus:16.994865)94:3.626797,Characidae_Knodus:20.621661,Characidae_Rhinobrycon:20.621661,Characidae_Attonitus:20.621662,Characidae_Boehlkea:20.621662,Characidae_Ceratobranchia:20.621662,Characidae_Bryconamericus:20.621662,Characidae_Bryconacidnus:20.621662,Characidae_Piabarchus:20.621662,Characidae_Piabina:20.621662,Characidae_Diapoma:20.621662,(Characidae_Hemibrycon:12.891722,Characidae_Acrobrycon:12.891722)97:7.72994)73:4.258362,Characidae_Argopleura:24.880024)70:415.962619,Acestrorhynchidae_Hoplocharax:440.842643,Acestrorhynchidae_Heterocharax:440.842643,Acestrorhynchidae_Gnathocharax:440.842644,((Acestrorhynchidae_Gilbertolus:36.629806,Acestrorhynchidae_Roestes:36.629806)93:7.494312,Acestrorhynchidae_Acestrorhynchus:44.124118)89:396.718526,(Tarumaniidae_Tarumania:67.61071,Erythrinidae_Hoplias:67.610711,(Erythrinidae_Hoplerythrinus:33.410319,Erythrinidae_Erythrinus:33.410319)83:34.200391)98:373.231932,(Ctenoluciidae_Ctenolucius:39.627444,Ctenoluciidae_Boulengerella:39.627444)97:401.215199,Lebiasinidae_Nannostomus:440.842642,Lebiasinidae_Lebiasina:440.842642,(Lebiasinidae_Pyrrhulina:50.145905,Lebiasinidae_Copella:50.145905)90:390.696738,((Crenuchidae_Crenuchus:32.856292,Crenuchidae_Poecilocharax:32.856292)100:30.056657,(Crenuchidae_Ammocryptocharax:23.605671,Crenuchidae_Characidium:23.60567)75:39.307279)99:377.929694,(Gymnotidae_Gymnotus:62.8257,Gymnotidae_Electrophorus:62.8257,Rhamphichthyidae_Gymnorhamphichthys:62.825702,Rhamphichthyidae_Rhamphichthys:62.825702,(Rhamphichthyidae_Steatogenys:39.787808,Rhamphichthyidae_Hypopygus:39.787808)97:23.037894,((Hypopomidae_Hypopomus:38.329439,Hypopomidae_Brachyhypopomus:38.329438,(Hypopomidae_Racenisia:28.736393,(Hypopomidae_Procerusternarchus:6.198651,Hypopomidae_Microsternarchus:6.198651)100:22.537742)98:9.593046)90:7.308454,Hypopomidae_Akawaio:45.637893)92:17.187807,((Apteronotidae_Sternarchorhamphus:11.214148,Apteronotidae_Orthosternarchus:11.214148)100:20.965195,Apteronotidae_Adontosternarchus:32.179343,((Apteronotidae_Parapteronotus:17.561207,Apteronotidae_Apteronotus:17.561206,Apteronotidae_Megadontognathus:17.561207)96:1.857093,Apteronotidae_Platyurosternarchus:19.418299,(Apteronotidae_Sternarchella:16.590948,(Apteronotidae_Sternarchogiton:10.67331,(Apteronotidae_Pariosternarchus:9.655525,(Apteronotidae_Melanosternarchus:8.350124,Apteronotidae_Compsaraia:8.350124)99:1.305401)71:1.017786)96:5.917637,Apteronotidae_Porotergus:16.590949,Apteronotidae_Tenebrosternarchus:16.590948,Apteronotidae_Sternarchorhynchus:16.590948)95:2.827352)78:12.761043)97:30.646357,(Sternopygidae_Japigny:36.911165,(Sternopygidae_Rhabdolichops:29.456013,(Sternopygidae_Distocyclus:18.906019,Sternopygidae_Archolaemus:18.906019,Sternopygidae_Eigenmannia:18.906019)86:10.549993)88:7.455153)96:25.914535,Sternopygidae_Sternopygus:62.825701)84:378.016944,(Diplomystidae_Diplomystes:3.465019,Diplomystidae_Olivaichthys:3.465019)100:437.377625,Loricariidae_Lithogenes:440.842643,((Loricariidae_Cteniloricaria:25.868804,Loricariidae_Harttia:25.868805,Loricariidae_Harttiella:25.868806)99:5.056024,(((Loricariidae_Pterosturisoma:17.248724,(Loricariidae_Sturisoma:14.274969,(Loricariidae_Sturisomatichthys:12.476579,Loricariidae_Farlowella:12.47658,Loricariidae_Aposturisoma:12.47658)99:1.798388)98:2.973756)98:4.400278,Loricariidae_Lamontichthys:21.649002)97:6.920977,((Loricariidae_Dasyloricaria:24.325219,Loricariidae_Fonchiiloricaria:24.32522,Loricariidae_Loricariichthys:24.32522,(Loricariidae_Limatulichthys:16.548082,Loricariidae_Pseudoloricaria:16.548082)86:7.777138,Loricariidae_Hemiodontichthys:24.32522,(((Loricariidae_Brochiloricaria:2.319226,Loricariidae_Paraloricaria:2.319226,Loricariidae_Proloricaria:2.319226)99:7.00925,Loricariidae_Loricaria:9.328477)84:4.265552,(Loricariidae_Spatuloricaria:6.037938,Loricariidae_Crossoloricaria:6.037938)100:7.556091,Loricariidae_Planiloricaria:13.594028,Loricariidae_Rhadinoloricaria:13.594028,Loricariidae_Pseudohemiodon:13.594029)87:10.731192,Loricariidae_Rineloricaria:24.32522)91:2.759914,Loricariidae_Metaloricaria:27.085133)93:1.484846)90:2.354849)89:409.917814,(((Loricariidae_Otocinclus:23.5591,Loricariidae_Lampiella:23.5591)88:7.637663,(Loricariidae_Acestridium:29.381578,Loricariidae_Hypoptopoma:29.381578,Loricariidae_Oxyropsis:29.381577)70:1.815185)72:1.404386,(Loricariidae_Microplecostomus:19.637025,Loricariidae_Nannoplecostomus:19.637025)99:12.964124,((Loricariidae_Pseudotocinclus:12.501176,Loricariidae_Pareiorhina:12.501176)100:7.270644,((Loricariidae_Pareiorhaphis:12.120064,Loricariidae_Kronichthys:12.120064,Loricariidae_Isbrueckerichthys:12.120065)99:5.611635,(Loricariidae_Neoplecostomus:15.780253,Loricariidae_Plesioptopoma:15.780254,Loricariidae_Euryochus:15.780253,Loricariidae_Hirtella:15.780253)89:1.951445)97:2.040121)98:12.829329,Loricariidae_Corumbataia:32.601148,Loricariidae_Curculionichthys:32.601148,Loricariidae_Microlepidogaster:32.601149,Loricariidae_Parotocinclus:32.601149,Loricariidae_Rhinolekos:32.60115,Loricariidae_Otothyris:32.601149,Loricariidae_Pseudotothyris:32.601149,(Loricariidae_Epactionotus:13.506772,Loricariidae_Hisonotus:13.506771,Loricariidae_Eurycheilichthys:13.506771,Loricariidae_Otothyropsis:13.506771)86:19.094378)79:408.241494,((Loricariidae_Paulasquama:6.47107,Loricariidae_Neblinichthys:6.471069)100:17.85455,Loricariidae_Lithoxancistrus:24.32562,((Loricariidae_Andeancistrus:7.425633,Loricariidae_Transancistrus:7.425633)100:12.664219,(Loricariidae_Leptoancistrus:16.799882,(Loricariidae_Dolichancistrus:14.767854,Loricariidae_Cordylancistrus:14.767853)96:2.032028)98:3.28997)97:4.235768,Loricariidae_Chaetostoma:24.325619)81:416.517023,Loricariidae_Dekeyseria:440.842643,Loricariidae_Corymbophanes:440.842642,Loricariidae_Hopliancistrus:440.842642,Loricariidae_Cryptancistrus:440.842642,Loricariidae_Guyanancistrus:440.842642,Loricariidae_Pseudolithoxus:440.842643,Loricariidae_Lasiancistrus:440.842641,Loricariidae_Ancistrus:440.842642,Loricariidae_Pseudancistrus:440.842643,Loricariidae_Panaque:440.842642,(Loricariidae_Pterygoplichthys:16.301825,Loricariidae_Hypostomus:16.301824,Loricariidae_Hypancistrus:16.301825,Loricariidae_Panaqolus:16.301825,Loricariidae_Ancistomus:16.301824,Loricariidae_Scobinancistrus:16.301824,Loricariidae_Pseudoqolus:16.301825,Loricariidae_Peckoltia:16.301825,Loricariidae_Peckoltichthys:16.301825,Loricariidae_Aphanotorulus:16.301825,Loricariidae_Isorineloricaria:16.301825)76:424.540818,(Loricariidae_Baryancistrus:10.848358,(Loricariidae_Spectracanthicus:4.169531,Loricariidae_Parancistrus:4.169532)99:6.678826)97:429.994285,Loricariidae_Hemiancistrus:440.842643,Loricariidae_Megalancistrus:440.842643,(Loricariidae_Acanthicus:16.878117,Loricariidae_Leporacanthicus:16.878116,Loricariidae_Pseudacanthicus:16.878116)76:423.964527,Loricariidae_Paralithoxus:440.842643,Loricariidae_Avalithoxus:440.842643,(Loricariidae_Exastilithoxus:16.062176,Loricariidae_Lithoxus:16.062176)83:424.780467,(Loricariidae_Pseudorinelepis:18.908657,Loricariidae_Rhinelepis:18.908657)99:421.933986,(Loricariidae_Delturus:24.885792,Loricariidae_Hemipsilichthys:24.885793)99:415.95685,(Astroblepidae_Astroblepus_sp_T9038:58.697085,Scoloplacidae_Scoloplax:58.697085)89:382.145558,((Callichthyidae_Aspidoras:29.871286,(Callichthyidae_Scleromystax:27.277109,Callichthyidae_Corydoras:27.277109)75:2.594178)94:27.698716,(((Callichthyidae_Callichthys:43.202008,(Callichthyidae_Megalechis:25.102684,Callichthyidae_Lepthoplosternum:25.102684)76:18.099324)83:3.728124,Callichthyidae_Dianema:46.930132)77:3.171432,Callichthyidae_Hoplosternum:50.101565)96:7.468438)87:383.272641,((Trichomycteridae_Copionodon:25.998818,Trichomycteridae_Glaphyropoma:25.998818)98:22.095974,Trichomycteridae_Trichogenes:48.094792)76:392.747852,Trichomycteridae_Stauroglanis:440.842643,(Trichomycteridae_Tridensimilis:40.20402,Trichomycteridae_Miuroglanis:40.20402)96:400.638623,(Trichomycteridae_Homodiaetus:43.208677,Trichomycteridae_Haemomaster:43.208677,Trichomycteridae_Apomatoceros:43.208677,Trichomycteridae_Megalocentor:43.208677,(Trichomycteridae_Pseudostegophilus:18.161009,Trichomycteridae_Pareiodon:18.16101,Trichomycteridae_Acanthopoma:18.16101)82:25.047668,(Trichomycteridae_Stegophilus:12.223074,(Trichomycteridae_Henonemus:5.786426,Trichomycteridae_Ochmacanthus:5.786426)95:6.436648)100:30.985603)71:397.633966,Trichomycteridae_Pygidianops:440.842643,(Trichomycteridae_Typhlobelus:7.179905,Trichomycteridae_Sarcoglanis:7.179905)100:433.662738,Trichomycteridae_Potamoglanis:440.842643,(Trichomycteridae_Microcambeva:36.33208,Trichomycteridae_Listrura:36.332081)96:404.510562,(Trichomycteridae_Eremophilus:26.316529,(Trichomycteridae_Bullockia:9.913573,Trichomycteridae_Hatcheria:9.913573)97:16.402956,Trichomycteridae_Ituglanis:26.316531,(Trichomycteridae_Scleronema:12.895451,Trichomycteridae_Cambeva:12.89545)88:13.421078,Trichomycteridae_Trichomycterus:26.31653)78:414.526115,((Trichomycteridae_Paracanthopoma:32.417972,Trichomycteridae_Paravandellia:32.417972)90:13.114362,Trichomycteridae_Vandellia:45.532334)73:395.310309,Nematogenyidae_Nematogenys:440.842643,Cetopsidae_Helogenes:440.842644,(Cetopsidae_Cetopsidium:42.590611,Cetopsidae_Cetopsis:42.59061)91:398.252033,Aspredinidae_Pseudobunocephalus:440.842644,Aspredinidae_Acanthobunocephalus:440.842644,((Aspredinidae_Xyliphius:33.689603,(Aspredinidae_Bunocephalus:25.737878,Aspredinidae_Amaralia:25.737878)78:7.951726,Aspredinidae_Pterobunocephalus:33.689604)97:18.973237,((Aspredinidae_Aspredo:12.010203,Aspredinidae_Platystacus:12.010203)100:8.818042,Aspredinidae_Aspredinichthys:20.828246)100:31.834595,(Aspredinidae_Ernstichthys:24.796814,Aspredinidae_Hoplomyzon:24.796815,Aspredinidae_Micromyzon:24.796815)99:27.866025)74:388.179804,(Auchenipteridae_Entomocorus:36.296944,(Auchenipteridae_Ferrarissoaresia:30.74741,Auchenipteridae_Gelanoglanis:30.747409,Auchenipteridae_Gephyromochlus:30.747409,(Auchenipteridae_Centromochlus:17.576891,Auchenipteridae_Duringlanis:17.57689)94:13.170519,Auchenipteridae_Tatia:30.74741,Auchenipteridae_Glanidium:30.747409)73:5.549534)82:404.545701,(Auchenipteridae_Trachelyopterus:23.607265,Auchenipteridae_Spinipterus:23.607265)98:417.235378,(Auchenipteridae_Auchenipterichthys:22.329891,Auchenipteridae_Trachelyichthys:22.329891,Auchenipteridae_Trachelyopterichthys:22.329891)72:418.512755,(Auchenipteridae_Tocantinsia:17.759301,Auchenipteridae_Trachycorystes:17.759301)78:423.083344,Auchenipteridae_Pseudauchenipterus:440.842645,(Auchenipteridae_Ageneiosus:14.866606,Auchenipteridae_Tympanopleura:14.866606)92:425.976039,Auchenipteridae_Liosomadoras:440.842644,(Auchenipteridae_Pseudepapterus:26.277735,(Auchenipteridae_Auchenipterus:15.152604,Auchenipteridae_Epapterus:15.152604)97:11.125132)87:414.564909,Auchenipteridae_Tetranematichthys:440.842645,Doradidae_Acanthodoras:440.842644,(Doradidae_Wertheimeria:6.040014,Doradidae_Kalyptodoras:6.040015,Doradidae_Franciscodoras:6.040015)97:434.80263,((Doradidae_Rhynchodoras:14.921649,(Doradidae_Orinocodoras:8.081008,Doradidae_Rhinodoras:8.081008)100:6.840641)100:6.363632,(Doradidae_Oxydoras:18.892141,((Doradidae_Trachydoras:12.645982,Doradidae_Leptodoras:12.645982,Doradidae_Anduzedoras:12.645982,Doradidae_Ossancora:12.645983,Doradidae_Nemadoras:12.645983,Doradidae_Tenellus:12.645983,Doradidae_Hemidoras:12.645983,Doradidae_Hassar:12.645983,Doradidae_Doras:12.645982)97:3.9699,(Doradidae_Centrochir:11.072367,Doradidae_Platydoras:11.072368,Doradidae_Centrodoras:11.072367,Doradidae_Lithodoras:11.072367,Doradidae_Megalodoras:11.072367)70:5.543515)74:2.276259,(Doradidae_Agamyxis:17.226139,(Doradidae_Pterodoras:13.673782,Doradidae_Doraops:13.673782)92:3.552357)76:1.666002)96:2.393141)99:419.557362,(Doradidae_Scorpiodoras:26.268156,Doradidae_Physopyxis:26.268156,Doradidae_Amblydoras:26.268157,(Doradidae_Astrodoras:9.671607,Doradidae_Hypodoras:9.671607)92:16.59655,Doradidae_Anadoras:26.268157)98:414.574487,(Ariidae_Cathorops:24.9957,(Ariidae_Notarius:13.224655,Ariidae_Aspistor:13.224655)100:11.771045,Ariidae_Paragenidens:24.995699,((Ariidae_Potamarius:10.772433,Ariidae_Ariopsis:10.772433)98:3.226399,Ariidae_Sciades:13.998832)95:10.996868,Ariidae_Chinchaysuyoa:24.9957)99:415.846944,Lacantuniidae_Lacantunia:440.842645,incertae_sedis_Conorhynchos:440.842645,(Heptapteridae_Gladioglanis:38.415321,(Heptapteridae_Phenacorhamdia:30.03897,Heptapteridae_Cetopsorhamdia:30.03897,Heptapteridae_Imparfinis:30.03897,Heptapteridae_Taunayia:30.03897,Heptapteridae_Rhamdiopsis:30.03897,Heptapteridae_Acentronichthys:30.038971,Heptapteridae_Heptapterus:30.03897,Heptapteridae_Chasmocranus:30.03897)86:8.376351,Heptapteridae_Pimelodella:38.415321,Heptapteridae_Rhamdia:38.415321,Heptapteridae_Rhamdella:38.415321,Heptapteridae_Goeldiella:38.415321)91:402.427324,Phreatobiidae_Phreatobius:440.842644,Pimelodidae_Phractocephalus:440.842646,Pimelodidae_Hypophthalmus:440.842646,(Pimelodidae_Platysilurus:15.481635,Pimelodidae_Platystomatichthys:15.481634)99:425.361012,Pimelodidae_Sorubimichthys:440.842646,Pimelodidae_Pseudoplatystoma:440.842645,Pimelodidae_Zungaro:440.842646,Pimelodidae_Sorubim:440.842645,(Pimelodidae_Platynematichthys:15.556493,Pimelodidae_Brachyplatystoma:15.556495)83:425.286152,Pimelodidae_Hemisorubim:440.842645,(((Pimelodidae_Exallodontus:10.907297,Pimelodidae_Duopalatinus:10.907297)100:9.678069,Pimelodidae_Iheringichthys:20.585366,Pimelodidae_Bergiaria:20.585366,Pimelodidae_Pimelodus:20.585366,Pimelodidae_Parapimelodus:20.585366)72:1.987662,Pimelodidae_Pimelabditus:22.573028)71:418.269618,Pimelodidae_Pimelodina:440.842647,(Pimelodidae_Pinirampus:14.800796,Pimelodidae_Calophysus:14.800796,Pimelodidae_Luciopimelodus:14.800796)73:426.041851,Pimelodidae_Megalonema:440.842647,Pimelodidae_Cheirocerus:440.842647,Pimelodidae_Aguarunichthys:440.842646,Pimelodidae_Leiarius:440.842646,Pimelodidae_Steindachneridion:440.842646,(Pseudopimelodidae_Microglanis:32.171905,(Pseudopimelodidae_Rhyacoglanis:20.012221,((Pseudopimelodidae_Cephalosilurus:9.839371,Pseudopimelodidae_Lophiosilurus:9.839371)98:9.062426,Pseudopimelodidae_Pseudopimelodus:18.901797)73:1.110425)91:12.159684,Pseudopimelodidae_Batrochoglanis:32.171905)92:408.67074,(Arapaimidae_Arapaima:117.205623,Osteoglossidae_Osteoglossum:117.205624)99:323.637019)100:39.870146,Geotriidae_Geotria:480.712788,Mordaciidae_Mordacia:480.712788)100;
