# Supplementary material for: Time-calibrated phylogeny of neotropical freshwater fishes
Source: Front Bioinform. 2024 Dec 6;4:1433995. doi: 10.3389/fbinf.2024.1433995 (PMC11659281; doi:10.3389/fbinf.2024.1433995)
Supplement: Supplementary file 1 [file DataSheet1.zip › Supplementary Material/phy/time_tree_sp.tre]

(((Carcharhinidae_Carcharhinus_leucas:276.848200,(Pristidae_Pristis_pristis:200.871900,((Potamotrygonidae_Paratrygon_aiereba:32.805466,Potamotrygonidae_Heliotrygon_gomesi:32.805466)57:6.190474,(((Potamotrygonidae_Potamotrygon_tatianae:7.377869,Potamotrygonidae_Potamotrygon_motoro:7.377869)90:16.438541,((Potamotrygonidae_Potamotrygon_tigrina:7.978632,Potamotrygonidae_Potamotrygon_falkneri:7.978632)21:8.992209,((Potamotrygonidae_Potamotrygon_constellata:2.747422,Potamotrygonidae_Potamotrygon_orbignyi:2.747422)91:14.092077,((Potamotrygonidae_Plesiotrygon_nana:2.788843,Potamotrygonidae_Plesiotrygon_iwamae:2.788843)100:9.839972,(Potamotrygonidae_Potamotrygon_yepezi:10.701262,Potamotrygonidae_Potamotrygon_magdalenae:10.701262)46:1.927554)27:4.210683)2:0.131341)12:6.845570)43:6.668012,Potamotrygonidae_Potamotrygon_histrix:30.484422)85:8.511518)99:161.875960)0:75.976300)98:163.994442,(Lepidosirenidae_Lepidosiren_paradoxa:440.182929,(Lepisosteidae_Atractosteus_tristoechus:298.813579,(((Anguillidae_Anguilla_rostrata:182.491000,Megalopidae_Megalops_atlanticus:182.491000)29:49.686115,((((((((((((Polycentridae_Polycentrus_schomburgkii:29.486309,Polycentridae_Monocirrhus_polyacanthus:29.486309)95:39.988308,(Mugilidae_Joturus_pichardi:37.317106,(Mugilidae_Mugil_curema:22.471549,Mugilidae_Mugil_liza:22.471549)100:14.845557)99:32.157512)24:7.394470,(((((((((Cichlidae_Geophagus_crassilabris:1.674631,Cichlidae_Geophagus_pellegrini:1.674631)74:2.221099,Cichlidae_Geophagus_steindachneri:3.895730)100:17.671814,((((Cichlidae_Gymnogeophagus_taroba:0.706221,Cichlidae_Gymnogeophagus_setequedas:0.706221)98:6.619320,(Cichlidae_Gymnogeophagus_rhabdotus:4.534685,Cichlidae_Gymnogeophagus_meridionalis:4.534685)96:2.790856)98:2.550209,(Cichlidae_Gymnogeophagus_balzanii:8.390591,(((Cichlidae_Gymnogeophagus_caaguazuensis:0.764835,Cichlidae_Gymnogeophagus_australis:0.764835)100:2.716736,Cichlidae_Gymnogeophagus_gymnogenys:3.481571)100:4.059387,Cichlidae_Gymnogeophagus_labiatus:7.540958)95:0.849633)66:1.485160)98:10.674425,((Cichlidae_Geophagus_grammepareius:7.370485,Cichlidae_Geophagus_taeniopareius:7.370485)100:2.770788,(Cichlidae_Geophagus_harreri:8.958129,(Cichlidae_Geophagus_dicrozoster:6.730793,(((Cichlidae_Geophagus_sveni:3.122497,((Cichlidae_Geophagus_brachybranchus:0.004747,Cichlidae_Geophagus_surinamensis:0.004747)80:0.985097,Cichlidae_Geophagus_altifrons:0.989844)95:2.132653)48:1.079114,(Cichlidae_Geophagus_megasema:0.003538,Cichlidae_Geophagus_abalios:0.003538)99:4.198073)46:1.886425,Cichlidae_Geophagus_argyrostictus:6.088036)77:0.642757)64:2.227336)54:1.183145)99:10.408902)73:1.017368)97:2.641717,(((Cichlidae_Geophagus_diamantinensis:1.218352,Cichlidae_Geophagus_obscurus:1.218352)100:9.033896,((Cichlidae_Geophagus_santosi:4.105589,(Cichlidae_Geophagus_multiocellus:3.356461,Cichlidae_Geophagus_itapicuruensis:3.356461)83:0.749129)100:3.639351,(Cichlidae_Geophagus_iporangensis:3.434912,(Cichlidae_Geophagus_rufomarginatus:3.178790,(Cichlidae_Geophagus_proximus:1.308039,Cichlidae_Geophagus_brasiliensis:1.308039)79:1.870751)41:0.256121)99:4.310028)96:2.507308)100:11.536581,(Cichlidae_Mikrogeophagus_ramirezi:17.772683,Cichlidae_Mikrogeophagus_altispinosus:17.772683)100:4.016146)88:2.420432)64:1.040620,((Cichlidae_Biotodoma_cupido:9.647095,Cichlidae_Biotodoma_wavrini:9.647095)98:13.309589,(Cichlidae_Crenicara_punctulata:15.401581,(Cichlidae_Dicrossus_filamentosus:6.757787,Cichlidae_Dicrossus_maculatus:6.757787)100:8.643794)100:7.555102)97:2.293198)96:4.431853,((((Cichlidae_Mazarunia_charadrica:4.071074,Cichlidae_Mazarunia_pala:4.071074)99:12.124231,((Cichlidae_Guianacara_stergiosi:0.279508,Cichlidae_Guianacara_dacrya:0.279508)54:1.751069,Cichlidae_Guianacara_owroewefi:2.030577)100:14.164728)30:1.778671,Cichlidae_Mazarunia_mazarunii:17.973976)83:10.957435,(((Cichlidae_Acarichthys_heckelii:25.492151,(Cichlidae_Biotoecus_opercularis:6.140493,Cichlidae_Biotoecus_dicentrarchus:6.140493)100:19.351658)35:3.093257,((((Cichlidae_Satanoperca_pappaterra:3.638430,(Cichlidae_Satanoperca_jurupari:2.263737,Cichlidae_Satanoperca_mapiritensis:2.263737)90:1.374692)69:1.094379,Cichlidae_Satanoperca_leucosticta:4.732809)99:12.449099,((Cichlidae_Satanoperca_lilith:5.119352,Cichlidae_Satanoperca_daemon:5.119352)99:9.201443,Cichlidae_Satanoperca_acuticeps:14.320795)74:2.861113)98:9.840310,(((((Cichlidae_Apistogramma_linkei:8.778397,((Cichlidae_Apistogramma_caetei:6.253700,Cichlidae_Apistogramma_regani:6.253700)88:2.522278,(Cichlidae_Apistogramma_moae:7.482804,((Cichlidae_Apistogramma_playayacu:3.455537,Cichlidae_Apistogramma_eunotus:3.455537)82:1.075577,Cichlidae_Apistogramma_cinilabra:4.531113)81:2.951691)18:1.293174)11:0.002419)64:1.895843,Cichlidae_Apistogramma_paulmuelleri:10.674240)96:5.163230,(Cichlidae_Apistogrammoides_pucallpaensis:13.650239,Cichlidae_Apistogramma_hoignei:13.650239)84:2.187231)89:4.776875,(((Cichlidae_Apistogramma_luelingi:16.144099,(Cichlidae_Apistogramma_norberti:13.574044,(Cichlidae_Apistogramma_allpahuayo:10.977418,(Cichlidae_Apistogramma_juruensis:6.616027,Cichlidae_Apistogramma_cacatuoides:6.616027)97:4.361391)80:2.596626)74:2.570055)46:2.198992,((((Cichlidae_Apistogramma_pertensis:7.504775,Cichlidae_Apistogramma_pulchra:7.504775)100:3.603437,Cichlidae_Apistogramma_staecki:11.108212)92:2.815166,Cichlidae_Apistogramma_barlowi:13.923378)47:3.291377,(Cichlidae_Apistogramma_pantalone:11.029031,((Cichlidae_Apistogramma_baenschi:7.059014,(Cichlidae_Apistogramma_rositae:5.218450,((Cichlidae_Apistogramma_panduro:3.333803,Cichlidae_Apistogramma_nijsseni:3.333803)55:1.463797,Cichlidae_Apistogramma_wolli:4.797600)17:0.420850)50:1.840564)76:2.670620,Cichlidae_Apistogramma_martini:9.729635)75:1.299397)73:6.185723)12:1.128336)5:0.636040,(Cichlidae_Apistogramma_atahualpa:18.258360,(Cichlidae_Apistogramma_steindachneri:13.289528,((Cichlidae_Apistogramma_resticulosa:8.021861,Cichlidae_Apistogramma_agassizii:8.021861)43:5.169301,(Cichlidae_Apistogramma_eremnopyge:2.063655,Cichlidae_Apistogramma_bitaeniata:2.063655)100:11.127506)41:0.098366)59:4.968832)10:0.720770)79:1.635214)96:2.655396,Cichlidae_Taeniacara_candidi:23.269741)97:3.752478)93:1.563189)16:0.164394,(((Cichlidae_Teleocichla_cinderella:8.756859,Cichlidae_Teleocichla_monogramma:8.756859)100:5.680911,(Cichlidae_Teleocichla_proselytus:7.725539,((Cichlidae_Teleocichla_preta:1.252194,Cichlidae_Teleocichla_gephyrogramma:1.252194)79:2.449437,Cichlidae_Teleocichla_centrarchus:3.701631)97:4.023909)99:6.712230)99:7.535934,((((((Cichlidae_Crenicichla_lenticulata:4.891752,(Cichlidae_Crenicichla_marmorata:0.722811,Cichlidae_Crenicichla_lugubris:0.722811)88:4.168942)80:1.920634,Cichlidae_Crenicichla_zebrina:6.812386)71:6.637313,(Cichlidae_Crenicichla_multispinosa:12.311178,(Cichlidae_Crenicichla_saxatilis:11.839554,(((Cichlidae_Crenicichla_frenata:0.004315,Cichlidae_Crenicichla_sveni:0.004315)87:6.956849,(Cichlidae_Crenicichla_britskii:3.105325,Cichlidae_Crenicichla_lepidota:3.105325)62:3.855839)24:1.710057,((Cichlidae_Crenicichla_alta:6.306652,Cichlidae_Crenicichla_brasiliensis:6.306652)22:1.674564,Cichlidae_Crenicichla_inpa:7.981216)30:0.690005)65:3.168333)56:0.471623)28:1.138521)51:3.821109,(((Cichlidae_Crenicichla_wallacii:0.867000,Cichlidae_Crenicichla_notophthalmus:0.867000)100:6.639182,Cichlidae_Crenicichla_regani:7.506182)97:4.988415,Cichlidae_Crenicichla_compressiceps:12.494597)98:4.776211)59:2.166246,(Cichlidae_Crenicichla_acutirostris:15.492233,((Cichlidae_Crenicichla_percna:5.777853,Cichlidae_Crenicichla_cincta:5.777853)94:5.614430,Cichlidae_Crenicichla_johanna:11.392284)91:4.099949)50:3.944821)50:0.704127,(Cichlidae_Crenicichla_macrophthalma:16.922090,(((Cichlidae_Crenicichla_cyanonotus:9.104641,Cichlidae_Crenicichla_semifasciata:9.104641)58:1.682974,((Cichlidae_Crenicichla_reticulata:8.776044,(Cichlidae_Crenicichla_jegui:4.671128,Cichlidae_Crenicichla_cametana:4.671128)99:4.104917)62:1.064501,Cichlidae_Crenicichla_geayi:9.840545)55:0.947070)100:4.568703,((Cichlidae_Crenicichla_lacustris:9.957483,((Cichlidae_Crenicichla_punctata:4.398860,(Cichlidae_Crenicichla_gaucho:0.751838,Cichlidae_Crenicichla_scottii:0.751838)43:3.647022)98:2.821921,(((Cichlidae_Crenicichla_vittata:5.878400,Cichlidae_Crenicichla_haroldoi:5.878400)42:0.016378,(((((Cichlidae_Crenicichla_tesay:1.080186,Cichlidae_Crenicichla_iguassuensis:1.080186)90:0.182069,(Cichlidae_Crenicichla_taikyra:1.153767,Cichlidae_Crenicichla_tuca:1.153767)25:0.108488)28:0.133251,(Cichlidae_Crenicichla_mandelburgeri:1.003680,(Cichlidae_Crenicichla_yaha:0.311045,Cichlidae_Crenicichla_tapii:0.311045)99:0.692635)55:0.391826)99:1.879824,Cichlidae_Crenicichla_hu:3.275330)98:1.893529,Cichlidae_Crenicichla_ypo:5.168859)58:0.725919)28:0.842370,Cichlidae_Crenicichla_jupiaensis:6.737149)33:0.483633)88:2.736702)100:2.832224,((Cichlidae_Crenicichla_igara:1.108849,((Cichlidae_Crenicichla_tendybaguassu:0.329487,Cichlidae_Crenicichla_missioneira:0.329487)78:0.266078,(Cichlidae_Crenicichla_hadrostigma:0.467431,(Cichlidae_Crenicichla_minuano:0.347774,Cichlidae_Crenicichla_celidochilus:0.347774)43:0.119657)67:0.128134)77:0.513284)47:0.238281,Cichlidae_Crenicichla_empheres:1.347131)99:11.442577)93:2.566611)49:1.565771)97:3.219091)66:1.832523)97:6.776099)65:0.181609)90:0.750324)85:1.177308,((Cichlidae_Chaetobranchopsis_orbicularis:18.260676,(Cichlidae_Chaetobranchus_flavescens:16.541500,Cichlidae_Chaetobranchus_semifasciatus:16.541500)42:1.719175)100:9.077755,(Cichlidae_Astronotus_crassipinnis:0.166219,Cichlidae_Astronotus_ocellatus:0.166219)100:27.172211)36:3.520612)43:0.944235,(((((Cichlidae_Rondonacara_hoehnei:16.225803,((Cichlidae_Laetacara_fulvipinnis:8.406279,(Cichlidae_Laetacara_dorsigera:5.934268,(Cichlidae_Laetacara_flamannellus:2.529456,Cichlidae_Laetacara_curviceps:2.529456)49:3.404812)100:2.472011)100:3.868165,(Cichlidae_Laetacara_araguaiae:10.606095,Cichlidae_Laetacara_thayeri:10.606095)84:1.668348)100:3.951360)100:3.889789,(((Cichlidae_Tahuantinsuyoa_macantzatza:10.681802,(Cichlidae_Bujurquina_vittata:8.125403,(((Cichlidae_Bujurquina_peregrinabunda:3.399904,(Cichlidae_Bujurquina_hophrys:0.924338,Cichlidae_Bujurquina_apoparuana:0.924338)100:2.475566)97:1.888654,Cichlidae_Bujurquina_mariae:5.288558)99:1.803543,Cichlidae_Bujurquina_syspilus:7.092101)84:1.033302)97:2.556399)99:4.930274,((Cichlidae_Andinoacara_coeruleopunctatus:3.703894,(Cichlidae_Andinoacara_latifrons:1.865969,Cichlidae_Andinoacara_pulcher:1.865969)100:1.837925)100:6.734001,(((Cichlidae_Andinoacara_rivulatus:1.809425,Cichlidae_Bujurquina_zamorensis:1.809425)99:1.186491,Cichlidae_Andinoacara_stalsbergi:2.995916)100:5.860503,(Cichlidae_Andinoacara_biseriatus:8.083023,Cichlidae_Andinoacara_sapayensis:8.083023)58:0.773396)91:1.581476)100:5.174180)98:3.418933,(Cichlidae_Acaronia_vultuosa:5.123273,Cichlidae_Acaronia_nassa:5.123273)100:13.907735)94:1.084584)95:1.175872,((Cichlidae_Krobia_xinguensis:11.082046,Cichlidae_Krobia_petitella:11.082046)97:6.387436,((Cichlidae_Krobia_guianensis:9.421809,Cichlidae_Aequidens_potaroensis:9.421809)87:7.272883,((((Cichlidae_Aequidens_epae:0.840749,Cichlidae_Aequidens_tetramerus:0.840749)94:9.589190,(Cichlidae_Aequidens_patricki:8.730944,(Cichlidae_Cichlasoma_araguaiense:7.568021,(((((Cichlidae_Cichlasoma_taenia:0.675207,Cichlidae_Cichlasoma_orinocense:0.675207)99:2.517290,Cichlidae_Cichlasoma_bimaculatum:3.192497)95:0.825083,(Cichlidae_Cichlasoma_amazonarum:1.615241,Cichlidae_Cichlasoma_orientale:1.615241)95:2.402339)94:1.939803,(Cichlidae_Cichlasoma_sanctifranciscense:5.133575,Cichlidae_Cichlasoma_boliviense:5.133575)1:0.823808)52:1.064798,(Cichlidae_Cichlasoma_paranaense:1.874136,((Cichlidae_Cichlasoma_portalegrense:0.552362,Cichlidae_Cichlasoma_dimerus:0.552362)98:1.297264,Cichlidae_Cichlasoma_pusillum:1.849626)60:0.024510)97:5.148044)56:0.545841)77:1.162923)96:1.698995)94:1.658361,(((Cichlidae_Aequidens_michaeli:6.005819,(Cichlidae_Aequidens_metae:3.162315,Cichlidae_Aequidens_diadema:3.162315)87:2.843504)52:0.171137,Cichlidae_Aequidens_tubicen:6.176957)69:3.243470,Cichlidae_Aequidens_chimantanus:9.420427)40:2.667873)37:1.215632,(Cichlidae_Aequidens_pallidus:4.440912,Cichlidae_Aequidens_mauesanus:4.440912)100:8.863019)87:3.390760)50:0.774790)39:3.821983)91:2.593414,(Cichlidae_Cleithracara_maronii:20.147501,(Cichlidae_Ivanacara_adoketa:16.118406,(Cichlidae_Ivanacara_bimaculata:15.034945,((Cichlidae_Nannacara_aureocephalus:3.735549,Cichlidae_Nannacara_anomala:3.735549)100:3.067784,Cichlidae_Nannacara_taenia:6.803333)100:8.231612)32:1.083461)99:4.029095)99:3.737377)90:2.298214,((((Cichlidae_Hypselecara_coryphaenoides:8.538501,Cichlidae_Hypselecara_temporalis:8.538501)100:4.706195,Cichlidae_Hoplarchus_psittacus:13.244696)99:4.726810,((((((Cichlidae_Herotilapia_multispinosa:10.054442,(Cichlidae_Tomocichla_asfraci:5.927960,Cichlidae_Tomocichla_tuba:5.927960)100:4.126482)98:2.224033,((Cichlidae_Rocio_spinosissima:10.199869,Cichlidae_Rocio_octofasciata:10.199869)80:1.382658,(Cichlidae_Amphilophus_macracanthus:10.711066,(((Cichlidae_Cribroheros_rostratus:1.419691,Cichlidae_Cribroheros_longimanus:1.419691)100:3.508126,Cichlidae_Cribroheros_diquis:4.927817)100:2.820998,((Cichlidae_Cribroheros_altifrons:6.595944,Cichlidae_Cribroheros_robertsoni:6.595944)42:0.540312,(((Cichlidae_Cribroheros_bussingi:2.650222,Cichlidae_Amphilophus_alfari:2.650222)53:1.241176,Cichlidae_Cribroheros_alfari:3.891398)88:1.678231,Cichlidae_Cribroheros_rhytisma:5.569629)93:1.566627)29:0.612559)100:2.962250)59:0.871462)75:0.695948)32:0.500423,(((Cichlidae_Mesoheros_ornatus:5.264789,Cichlidae_Mesoheros_festae:5.264789)98:2.378822,Cichlidae_Mesoheros_atromaculatus:7.643612)100:3.826453,((Cichlidae_Trichromis_salvini:9.361022,((Cichlidae_Thorichthys_affinis:4.313386,(Cichlidae_Thorichthys_meeki:2.298372,Cichlidae_Thorichthys_pasionis:2.298372)81:2.015014)80:1.776759,(Cichlidae_Thorichthys_socolofi:5.057337,((Cichlidae_Thorichthys_callolepis:0.727255,Cichlidae_Thorichthys_helleri:0.727255)99:2.923820,(Cichlidae_Thorichthys_aureus:1.156732,Cichlidae_Thorichthys_maculipinnis:1.156732)100:2.494342)97:1.406263)95:1.032808)100:3.270877)51:1.125970,((((Cichlidae_Herichthys_deppii:2.447478,((Cichlidae_Herichthys_cyanoguttatus:1.078054,((Cichlidae_Herichthys_carpintis:0.437046,Cichlidae_Herichthys_tamasopoensis:0.437046)100:0.355766,Cichlidae_Herichthys_tepehua:0.792812)96:0.285242)88:1.205046,Cichlidae_Herichthys_minckleyi:2.283100)51:0.164378)100:3.081127,((Cichlidae_Herichthys_labridens:0.922448,Cichlidae_Herichthys_bartoni:0.922448)2:1.920392,(Cichlidae_Herichthys_pantostictus:1.380892,(Cichlidae_Herichthys_steindachneri:0.174191,Cichlidae_Herichthys_pame:0.174191)100:1.206701)100:1.461948)2:2.685765)2:2.302787,(((Cichlidae_Oscura_heterospila:3.648110,Cichlidae_Vieja_maculicauda:3.648110)21:2.346647,(((Cichlidae_Vieja_breidohri:0.418682,(Cichlidae_Vieja_bifasciata:0.203964,Cichlidae_Vieja_hartwegi:0.203964)79:0.214718)100:2.208755,((Cichlidae_Vieja_zonata:0.162247,Cichlidae_Vieja_guttulata:0.162247)100:1.751196,Cichlidae_Vieja_fenestrata:1.913443)84:0.713994)98:1.750883,(Cichlidae_Vieja_melanurus:4.025707,((Cichlidae_Maskaheros_regani:1.970082,((Cichlidae_Maskaheros_argenteus:1.319949,(Cichlidae_Paraneetroplus_omonti:0.164078,Cichlidae_Paraneetroplus_gibbiceps:0.164078)100:1.155871)92:0.449928,Cichlidae_Paraneetroplus_nebulifer:1.769877)76:0.200205)61:0.484230,Cichlidae_Paraneetroplus_bulleri:2.454312)100:1.571394)12:0.352613)25:1.616437)18:1.361494,((Cichlidae_Rheoheros_coeruleus:0.964835,Cichlidae_Rheoheros_lentiginosus:0.964835)100:5.015607,((((Cichlidae_Wajpamheros_nourissati:2.896645,Cichlidae_Theraps_irregularis:2.896645)90:0.881390,Cichlidae_Kihnichthys_ufermanni:3.778035)38:0.004035,(Cichlidae_Chuco_intermedium:2.300429,(Cichlidae_Chuco_microphthalmus:1.197105,Cichlidae_Chuco_godmanni:1.197105)98:1.103324)98:1.481640)57:0.591011,(Cichlidae_Cincelichthys_pearsei:0.537171,Cichlidae_Cincelichthys_bocourti:0.537171)100:3.835909)88:1.607361)27:1.375808)73:0.475142)2:1.541496,Cichlidae_Chiapaheros_grammodes:9.372888)1:1.114104)1:0.983072)1:1.308833)0:0.667026,(((Cichlidae_Chortiheros_wesseli:7.629133,((Cichlidae_Talamancaheros_sieboldii:5.012595,Cichlidae_Isthmoheros_tuyrensis:5.012595)99:2.240211,((Cichlidae_Amphilophus_calobrensis:5.053715,(Cichlidae_Mayaheros_urophthalmus:2.973931,Cichlidae_Petenia_splendida:2.973931)100:2.079784)56:1.161635,(((Cichlidae_Panamius_panamensis:3.522368,((Cichlidae_Archocentrus_centrarchus:2.685351,(((Cichlidae_Amphilophus_xiloaensis:0.282549,Cichlidae_Amphilophus_labiatus:0.282549)59:0.105710,(Cichlidae_Amphilophus_sagittae:0.284127,(((Cichlidae_Amphilophus_astorquii:0.006758,Cichlidae_Amphilophus_zaliosus:0.006758)59:0.209100,((Cichlidae_Amphilophus_flaveolus:0.213789,Cichlidae_Amphilophus_chancho:0.213789)36:0.000884,(Cichlidae_Amphilophus_supercilius:0.006759,Cichlidae_Amphilophus_globosus:0.006759)63:0.207914)42:0.001185)39:0.064566,(Cichlidae_Amphilophus_citrinellus:0.006788,Cichlidae_Amphilophus_amarillo:0.006788)29:0.273637)2:0.003703)25:0.104131)38:0.002494,Cichlidae_Amphilophus_hogaboomorum:0.390753)74:2.294598)74:0.455679,(Cichlidae_Amphilophus_trimaculatus:2.246211,Cichlidae_Amphilophus_lyonsi:2.246211)98:0.894819)64:0.381339)24:0.115520,(Cichlidae_Amphilophus_istlanus:2.633093,Cichlidae_Mayaheros_beani:2.633093)97:1.004795)18:0.101912,(((Cichlidae_Amatitlania_sajica:3.486379,((Cichlidae_Parachromis_managuensis:2.225764,Cichlidae_Parachromis_dovii:2.225764)99:1.137502,Cichlidae_Parachromis_friedrichsthalii:3.363266)59:0.123113)58:0.220984,((Cichlidae_Amatitlania_septemfasciata:1.828396,Cichlidae_Amatitlania_nanolutea:1.828396)100:1.788247,((Cichlidae_Cryptoheros_cutteri:1.633788,(Cichlidae_Cryptoheros_chetumalensis:0.189585,Cichlidae_Cryptoheros_spilurus:0.189585)100:1.444202)60:1.851576,(Cichlidae_Neetroplus_nematopus:2.226562,Cichlidae_Hypsophrys_nicaraguensis:2.226562)100:1.258802)30:0.131279)4:0.090721)5:0.015316,(Cichlidae_Amatitlania_myrnae:0.949499,(Cichlidae_Amatitlania_siquia:0.494538,(Cichlidae_Amatitlania_coatepeque:0.055977,Cichlidae_Amatitlania_nigrofasciata:0.055977)100:0.438561)99:0.454961)100:2.773180)4:0.017121)6:2.475550)19:1.037456)15:0.376327)40:4.572789,(Cichlidae_Caquetaia_myersi:10.792249,((Cichlidae_Kronoheros_umbrifer:9.477700,Cichlidae_Heroina_isonycterina:9.477700)51:0.725303,(Cichlidae_Caquetaia_kraussii:7.457603,Cichlidae_Caquetaia_spectabilis:7.457603)98:2.745400)39:0.589245)98:1.409674)23:0.927586,(((Cichlidae_Australoheros_forquilha:1.664285,Cichlidae_Australoheros_ykeregua:1.664285)99:3.300069,Cichlidae_Australoheros_scitulus:4.964354)53:1.047538,((((((((Cichlidae_Australoheros_mattosi:0.061589,Cichlidae_Australoheros_robustus:0.061589)100:0.523558,Cichlidae_Australoheros_macacuensis:0.585147)76:0.204330,Cichlidae_Australoheros_barbosae:0.789477)87:0.699410,(((Cichlidae_Australoheros_macaensis:0.259736,Cichlidae_Australoheros_muriae:0.259736)56:0.121219,((Cichlidae_Australoheros_ipatinguensis:0.164242,Cichlidae_Australoheros_perdi:0.164242)69:0.090015,Cichlidae_Australoheros_capixaba:0.254256)78:0.126699)75:0.216784,Cichlidae_Australoheros_autrani:0.597739)99:0.891147)96:1.120889,(Cichlidae_Australoheros_ribeirae:1.193032,Cichlidae_Australoheros_sanguineus:1.193032)99:1.416744)98:1.172674,(Cichlidae_Australoheros_facetus:3.549182,Cichlidae_Australoheros_tembe:3.549182)50:0.233268)61:0.488858,Cichlidae_Australoheros_kaaygua:4.271308)72:0.848836,Cichlidae_Australoheros_charrua:5.120145)52:0.891747)99:7.117616)8:0.316416)1:0.544559,((Cichlidae_Nandopsis_ramsdeni:3.114006,Cichlidae_Nandopsis_tetracanthus:3.114006)100:6.942690,Cichlidae_Nandopsis_haitiensis:10.056695)100:3.933787)1:1.679751,(((Cichlidae_Mesonauta_insignis:2.593635,(Cichlidae_Mesonauta_mirificus:2.028844,Cichlidae_Mesonauta_festivus:2.028844)78:0.564791)60:1.203474,Cichlidae_Mesonauta_egregius:3.797109)100:9.941409,((Cichlidae_Uaru_fernandezyepezi:4.738177,Cichlidae_Uaru_amphiacanthoides:4.738177)99:6.481342,((((Cichlidae_Symphysodon_aequifasciatus:0.062797,Cichlidae_Symphysodon_tarzoo:0.062797)99:0.859898,Cichlidae_Symphysodon_discus:0.922695)78:1.018929,Cichlidae_Symphysodon_haraldi:1.941624)97:8.024624,(Cichlidae_Heros_efasciatus:5.772536,Cichlidae_Heros_severus:5.772536)100:4.193712)59:1.253271)94:2.518998)85:1.931716)1:2.301273)1:2.419916,(Cichlidae_Pterophyllum_altum:1.654612,(Cichlidae_Pterophyllum_leopoldi:1.464589,Cichlidae_Pterophyllum_scalare:1.464589)48:0.190023)100:18.736810)1:5.791670)1:5.620186)1:3.396650,((((((Cichlidae_Cichla_thyrorus:0.549289,(Cichlidae_Cichla_vazzoleri:0.202229,Cichlidae_Cichla_pinima:0.202229)98:0.347060)100:1.489400,(Cichlidae_Cichla_melaniae:1.927221,(Cichlidae_Cichla_jariina:1.616670,Cichlidae_Cichla_piquiti:1.616670)74:0.310551)7:0.111468)33:0.497175,Cichlidae_Cichla_temensis:2.535864)35:1.640212,Cichlidae_Cichla_mirianae:4.176076)96:1.967234,((((Cichlidae_Cichla_ocellaris:1.195277,Cichlidae_Cichla_monoculus:1.195277)43:0.365140,Cichlidae_Cichla_kelberi:1.560417)67:0.440453,Cichlidae_Cichla_pleiozona:2.000870)77:1.843841,((Cichlidae_Cichla_nigromaculata:0.498306,Cichlidae_Cichla_orinocensis:0.498306)73:1.926937,Cichlidae_Cichla_intermedia:2.425242)76:1.419469)97:2.298598)98:23.915960,(Cichlidae_Retroculus_lapidifer:4.803023,Cichlidae_Retroculus_xinguensis:4.803023)100:25.256247)70:5.140659)1:41.669159)0:17.484215,((Gobiesocidae_Gobiesox_daedaleus:23.479732,(Gobiesocidae_Gobiesox_juradoensis:16.207197,Gobiesocidae_Gobiesox_cephalus:16.207197)86:7.272535)93:68.977252,(((((((Rivulidae_Kryptolebias_sepia:1.999527,Rivulidae_Kryptolebias_brasiliensis:1.999527)100:12.814710,Rivulidae_Kryptolebias_gracilis:14.814238)7:5.457781,(Rivulidae_Kryptolebias_ocellatus:6.886509,(Rivulidae_Kryptolebias_caudomarginatus:6.884451,Rivulidae_Kryptolebias_marmoratus:6.884451)16:0.002059)98:13.385509)92:10.329782,(Rivulidae_Rivulus_cylindraceus:29.341523,(((Rivulidae_Laimosemion_kirovskyi:24.477734,(((Rivulidae_Laimosemion_gransabanae:20.089233,(Rivulidae_Laimosemion_mahdiaense:14.251868,Rivulidae_Laimosemion_lyricauda:14.251868)61:5.837365)35:1.586427,Rivulidae_Laimosemion_breviceps:21.675660)38:1.294077,Rivulidae_Laimosemion_paryagi:22.969737)79:1.507996)43:1.748568,(((Rivulidae_Laimosemion_tomasi:9.380265,Rivulidae_Laimosemion_tecminae:9.380265)100:8.063712,Rivulidae_Laimosemion_rectocaudatum:17.443977)97:7.416918,((Rivulidae_Laimosemion_xiphidius:10.674934,Rivulidae_Laimosemion_frenatum:10.674934)12:1.108512,(Rivulidae_Laimosemion_agilae:9.064769,Rivulidae_Laimosemion_geayi:9.064769)71:2.718677)45:13.077448)19:1.365408)64:2.608846,((((((Rivulidae_Renova_oscari:20.066790,Rivulidae_Llanolebias_stellifer:20.066790)44:2.175918,((Rivulidae_Terranatos_dolichopterus:20.819900,(Rivulidae_Rachovia_maculipinnis:19.290517,(((Rivulidae_Austrofundulus_guajira:8.268810,(Rivulidae_Austrofundulus_leoni:5.466866,Rivulidae_Austrofundulus_limnaeus:5.466866)100:2.801944)90:1.830903,(Rivulidae_Austrofundulus_transilis:6.932543,Rivulidae_Austrofundulus_leohoignei:6.932543)100:3.167169)100:5.381331,((Rivulidae_Rachovia_pyropunctata:7.199980,Rivulidae_Rachovia_hummelincki:7.199980)99:4.548059,Rivulidae_Rachovia_brevis:11.748039)98:3.733004)98:3.809474)93:1.529383)37:0.662458,((Rivulidae_Gnatholebias_hoignei:4.330323,Rivulidae_Gnatholebias_zonatus:4.330323)100:16.063024,Rivulidae_Micromoema_xiphophora:20.393346)18:1.089012)33:0.760350)97:2.351801,((Rivulidae_Moema_peruensis:17.972683,(Rivulidae_Moema_staecki:15.869225,Rivulidae_Moema_piriana:15.869225)72:2.103459)92:5.554582,(((Rivulidae_Pterolebias_longipinnis:8.706646,Rivulidae_Pterolebias_phasianus:8.706646)100:11.957282,Rivulidae_Neofundulus_paraguayensis:20.663928)82:2.077804,((Rivulidae_Trigonectes_balzanii:1.061930,Rivulidae_Trigonectes_aplocheiloides:1.061930)100:9.135718,Rivulidae_Trigonectes_rubromarginatus:10.197647)100:12.544085)48:0.785533)67:1.067245)96:0.969705,((Rivulidae_Anablepsoides_iridescens:14.718124,(Rivulidae_Anablepsoides_ornatus:13.223809,((Rivulidae_Anablepsoides_micropus:9.417054,(Rivulidae_Anablepsoides_rubrolineatus:7.885304,Rivulidae_Anablepsoides_ophiomimus:7.885304)67:1.531750)90:2.723499,Rivulidae_Anablepsoides_jucundus:12.140553)56:1.083256)76:1.494315)95:3.855245,(Rivulidae_Anablepsoides_hartii:15.532967,((((Rivulidae_Anablepsoides_immaculatus:7.227098,(Rivulidae_Anablepsoides_amphoreus:5.841861,Rivulidae_Anablepsoides_stagnatus:5.841861)73:1.385237)73:1.327023,((Rivulidae_Anablepsoides_urophthalmus:1.044777,Rivulidae_Laimosemion_strigatum:1.044777)99:6.601457,Rivulidae_Anablepsoides_deltaphilus:7.646233)38:0.907888)71:2.541764,Rivulidae_Anablepsoides_waimacui:11.095885)31:0.002366,Rivulidae_Anablepsoides_igneus:11.098250)78:4.434717)77:3.040402)79:6.990846)75:1.053351,(((Rivulidae_Cynodonichthys_magdalenae:17.144399,((Rivulidae_Cynodonichthys_uroflammeus:14.020356,Rivulidae_Cynodonichthys_chucunaque:14.020356)35:1.739960,(((Rivulidae_Cynodonichthys_frommi:9.752784,((Rivulidae_Cynodonichthys_isthmensis:2.254781,Rivulidae_Cynodonichthys_fuscolineatus:2.254781)100:6.410706,((Rivulidae_Cynodonichthys_montium:4.317630,(Rivulidae_Cynodonichthys_brunneus:1.769715,Rivulidae_Cynodonichthys_weberi:1.769715)100:2.547915)99:2.918170,(Rivulidae_Cynodonichthys_godmani:5.140453,Rivulidae_Cynodonichthys_tenuis:5.140453)80:2.095346)30:1.429687)42:1.087298)11:0.869998,Rivulidae_Cynodonichthys_rubripunctatus:10.622783)30:0.602710,(Rivulidae_Cynodonichthys_birkhahni:1.373610,Rivulidae_Cynodonichthys_kuelpmanni:1.373610)99:9.851882)48:4.534823)18:1.384084)31:1.155924,Rivulidae_Cynodonichthys_hildebrandi:18.300323)78:7.658309,(((Rivulidae_Atlantirivulus_janeiroensis:8.575359,Rivulidae_Atlantirivulus_luelingi:8.575359)60:1.705581,(Rivulidae_Atlantirivulus_haraldsiolii:1.807336,(Rivulidae_Atlantirivulus_riograndensis:0.409297,Rivulidae_Atlantirivulus_santensis:0.409297)59:1.398039)87:8.473605)99:12.149713,((((Rivulidae_Melanorivulus_kayapo:4.337695,Rivulidae_Melanorivulus_violaceus:4.337695)18:0.378617,(Rivulidae_Melanorivulus_pindorama:4.403648,((((Rivulidae_Melanorivulus_egens:1.697267,Rivulidae_Melanorivulus_planaltinus:1.697267)47:0.510959,(Rivulidae_Melanorivulus_litteratus:2.207007,((Rivulidae_Melanorivulus_rutilicaudus:0.380382,Rivulidae_Melanorivulus_apiamici:0.380382)78:1.640788,(Rivulidae_Melanorivulus_dapazi:1.732575,(Rivulidae_Melanorivulus_atlanticus:0.298091,Rivulidae_Melanorivulus_jalapensis:0.298091)100:1.434484)49:0.288595)41:0.185838)12:0.001218)69:0.786999,Rivulidae_Melanorivulus_punctatus:2.995225)85:1.098404,((Rivulidae_Melanorivulus_kayabi:2.643687,Rivulidae_Melanorivulus_rubroreticulatus:2.643687)64:0.181843,(Rivulidae_Melanorivulus_karaja:1.869713,(Rivulidae_Melanorivulus_zygonectes:1.609452,((Rivulidae_Melanorivulus_salmonicaudus:0.828353,Rivulidae_Melanorivulus_crixas:0.828353)58:0.215307,Rivulidae_Melanorivulus_megaroni:1.043660)68:0.565793)64:0.260261)94:0.955817)89:1.268099)30:0.310020)36:0.312664)31:0.824557,Rivulidae_Melanorivulus_pictus:5.540869)33:0.002345,Rivulidae_Melanorivulus_schuncki:5.543214)100:16.887439)89:3.527980)37:0.658933)53:0.884841,(Rivulidae_Plesiolebias_aruana:20.353800,((Rivulidae_Pituna_compacta:16.414755,Rivulidae_Pituna_poranga:16.414755)1:2.215385,((Rivulidae_Maratecoara_formosa:6.240499,Rivulidae_Maratecoara_lacortei:6.240499)99:11.070840,Rivulidae_Papiliolebias_bitteri:17.311339)61:1.318801)3:1.723660)96:7.148607)74:1.332741)46:0.506375)67:1.260277)19:11.966335,(Rivulidae_Millerichthys_robustus:38.722936,(((((Rivulidae_Simpsonichthys_parallelus:19.037513,(Rivulidae_Simpsonichthys_boitonei:11.672088,(Rivulidae_Simpsonichthys_santanae:2.751060,Rivulidae_Simpsonichthys_punctulatus:2.751060)80:8.921028)94:7.365425)42:4.115960,(((Rivulidae_Spectrolebias_semiocellatus:16.663065,(Rivulidae_Spectrolebias_gracilis:8.339675,Rivulidae_Spectrolebias_costai:8.339675)96:8.323390)79:5.265851,((Rivulidae_Hypsolebias_flammeus:15.171899,((Rivulidae_Hypsolebias_splendissimus:4.266236,Rivulidae_Hypsolebias_carlettoi:4.266236)98:5.374059,(Rivulidae_Hypsolebias_magnificus:2.613498,Rivulidae_Hypsolebias_picturatus:2.613498)97:7.026797)94:5.531603)26:6.180891,((Rivulidae_Cynolebias_rectiventer:5.676200,(Rivulidae_Cynolebias_altus:5.467165,((Rivulidae_Cynolebias_roseus:3.165356,Rivulidae_Cynolebias_obscurus:3.165356)39:0.341849,(Rivulidae_Cynolebias_vazabarrisensis:1.520015,(Rivulidae_Cynolebias_porosus:0.810152,(Rivulidae_Cynolebias_itapicuruensis:0.595943,Rivulidae_Cynolebias_parnaibensis:0.595943)82:0.214209)81:0.709864)77:1.987190)58:1.959960)36:0.209035)35:6.256514,((Rivulidae_Cynolebias_ochraceus:6.067743,Rivulidae_Cynolebias_gilbertoi:6.067743)73:5.622104,((Rivulidae_Cynolebias_leptocephalus:0.004053,Rivulidae_Cynolebias_gibbus:0.004053)99:2.019946,(Rivulidae_Cynolebias_parietalis:1.085866,(Rivulidae_Cynolebias_perforatus:1.000452,Rivulidae_Cynolebias_oticus:1.000452)24:0.085414)56:0.938133)61:9.665848)23:0.242867)44:9.420075)2:0.576126)1:0.810454,(((((((Rivulidae_Hypsolebias_flavicaudatus:1.652993,((Rivulidae_Hypsolebias_nitens:1.418896,(Rivulidae_Hypsolebias_sertanejo:1.336939,Rivulidae_Hypsolebias_gilbertobrasili:1.336939)39:0.081957)10:0.003545,Rivulidae_Hypsolebias_guanambi:1.422441)57:0.230552)31:0.002066,((Rivulidae_Hypsolebias_janaubensis:0.786618,(Rivulidae_Hypsolebias_radiseriatus:0.346289,Rivulidae_Hypsolebias_flagellatus:0.346289)35:0.440330)37:0.266605,Rivulidae_Hypsolebias_pterophyllus:1.053224)56:0.601836)97:2.798455,(Rivulidae_Hypsolebias_nudiorbitatus:2.471079,((Rivulidae_Hypsolebias_coamazonicus:1.139184,Rivulidae_Hypsolebias_martinsi:1.139184)8:0.005671,(Rivulidae_Hypsolebias_faouri:0.592425,Rivulidae_Hypsolebias_igneus:0.592425)83:0.552429)84:1.326224)95:1.982437)51:1.333667,(Rivulidae_Hypsolebias_mediopapillatus:2.398096,Rivulidae_Hypsolebias_antenori:2.398096)52:3.389086)96:15.759458,(Rivulidae_Hypsolebias_adornatus:19.185296,((Rivulidae_Hypsolebias_ocellatus:12.848529,Rivulidae_Hypsolebias_longignatus:12.848529)87:4.699284,(Rivulidae_Hypsolebias_hellneri:12.689618,(Rivulidae_Hypsolebias_harmonicus:10.186441,Rivulidae_Hypsolebias_fulminantis:10.186441)45:2.503177)92:4.858195)42:1.637483)21:2.361344)0:0.003196,((Rivulidae_Austrolebias_prognathus:14.110582,Rivulidae_Austrolebias_nigripinnis:14.110582)11:5.514398,((Rivulidae_Austrolebias_wolterstorffi:15.084955,(((Rivulidae_Austrolebias_monstrosus:10.332501,(Rivulidae_Austrolebias_elongatus:5.240275,Rivulidae_Austrolebias_cheradophilus:5.240275)97:5.092227)53:1.024975,(Rivulidae_Austrolebias_quirogai:5.542142,Rivulidae_Austrolebias_luteoflammulatus:5.542142)83:5.815335)43:2.053067,(((Rivulidae_Austrolebias_univentripinnis:8.003356,((Rivulidae_Austrolebias_melanoorus:6.464856,Rivulidae_Austrolebias_bellottii:6.464856)45:0.627641,Rivulidae_Austrolebias_vandenbergorum:7.092497)29:0.910859)82:2.994350,(Rivulidae_Austrolebias_jaegari:2.500969,Rivulidae_Austrolebias_gymnoventris:2.500969)100:8.496738)46:1.517394,(((Rivulidae_Austrolebias_robustus:1.495114,Rivulidae_Austrolebias_nonoiuliensis:1.495114)96:6.122020,Rivulidae_Austrolebias_cinereus:7.617134)94:3.323004,((((Rivulidae_Austrolebias_bagual:4.999740,((Rivulidae_Austrolebias_pongondo:1.477447,Rivulidae_Austrolebias_pelotapes:1.477447)100:1.673289,Rivulidae_Austrolebias_adloffi:3.150736)71:1.849004)31:0.776572,Rivulidae_Austrolebias_nigrofasciatus:5.776313)51:2.104680,((Rivulidae_Austrolebias_minuano:2.600474,Rivulidae_Austrolebias_charrua:2.600474)49:3.134508,((Rivulidae_Austrolebias_nachtigalli:3.425497,Rivulidae_Austrolebias_reicherti:3.425497)29:1.221324,Rivulidae_Austrolebias_arachan:4.646821)37:1.088161)29:2.146012)51:1.317590,(Rivulidae_Austrolebias_araucarianus:6.766925,Rivulidae_Austrolebias_viarius:6.766925)41:2.431658)81:1.741555)72:1.574962)23:0.895443)45:1.674411)83:3.463172,(((((Rivulidae_Austrolebias_affinis:0.379361,Rivulidae_Austrolebias_juanlangi:0.379361)100:2.312957,Rivulidae_Austrolebias_periodicus:2.692319)100:4.012547,(Rivulidae_Austrolebias_ibicuiensis:4.002359,Rivulidae_Austrolebias_alexandri:4.002359)88:2.702506)63:1.188380,((Rivulidae_Austrolebias_litzi:2.028708,Rivulidae_Austrolebias_cyaneus:2.028708)62:3.831380,(Rivulidae_Austrolebias_toba:1.296147,Rivulidae_Austrolebias_paucisquama:1.296147)91:4.563941)64:2.033157)100:8.660301,((Rivulidae_Austrolebias_wichi:1.048989,Rivulidae_Austrolebias_patriciae:1.048989)73:2.312064,Rivulidae_Austrolebias_varzeae:3.361053)98:13.192493)56:1.994580)8:1.076854)41:1.924855)3:0.552018,Rivulidae_Hypsolebias_stellatus:22.101853)6:0.637517)0:0.414104)6:0.613858,(Rivulidae_Ophthalmolebias_bokermanni:9.601015,(Rivulidae_Ophthalmolebias_constanciae:8.000425,Rivulidae_Ophthalmolebias_rosaceus:8.000425)80:1.600590)98:14.166316)41:5.944728,((Rivulidae_Xenurolebias_myersi:2.640307,(Rivulidae_Xenurolebias_pataxo:2.197821,(Rivulidae_Xenurolebias_cricarensis:1.008198,Rivulidae_Xenurolebias_izecksohni:1.008198)64:1.189624)40:0.442486)100:21.890175,((Rivulidae_Nematolebias_catimbau:1.594912,Rivulidae_Nematolebias_papilliferus:1.594912)90:1.727810,Rivulidae_Nematolebias_whitei:3.322721)17:21.207761)98:5.181576)40:3.284472,((((Rivulidae_Leptopanchax_aureoguttatus:8.510152,Rivulidae_Leptopanchax_citrinipinnis:8.510152)100:14.814883,((Rivulidae_Campellolebias_brucei:7.390232,(Rivulidae_Campellolebias_dorsimaculatus:6.602353,Rivulidae_Campellolebias_chrysolineatus:6.602353)56:0.787879)100:14.470941,(((Rivulidae_Cynopoecilus_nigrovittatus:3.435996,(Rivulidae_Cynopoecilus_melanotaenia:2.973597,Rivulidae_Cynopoecilus_fulgens:2.973597)18:0.462399)30:1.024395,Rivulidae_Cynopoecilus_feltrini:4.460392)100:10.851540,Rivulidae_Cynopoecilus_notabilis:15.311932)99:6.549242)45:1.463862)31:0.966570,(Rivulidae_Notholebias_minimus:6.893881,Rivulidae_Notholebias_fractifasciatus:6.893881)99:17.397724)61:2.678836,Rivulidae_Notholebias_vermiculatus:26.970440)54:6.026091)35:5.726405)21:3.845199)29:31.029801,((((Profundulidae_Tlaloc_hildebrandi:6.615060,(Profundulidae_Tlaloc_labialis:0.820305,Profundulidae_Profundulus_candalarius:0.820305)100:5.794756)71:2.318382,Profundulidae_Tlaloc_portillorum:8.933443)100:16.861848,(Profundulidae_Profundulus_guatemalensis:8.987530,(Profundulidae_Profundulus_kreiseri:5.379489,(((Profundulidae_Profundulus_mixtlanensis:4.165915,Profundulidae_Profundulus_punctatus:4.165915)64:0.102493,Profundulidae_Profundulus_oaxacae:4.268407)77:0.250774,(Profundulidae_Profundulus_parentiae:3.174281,Profundulidae_Profundulus_balsanus:3.174281)98:1.344901)92:0.860307)93:3.608041)97:16.807761)97:30.706481,((((((Cyprinodontidae_Jordanella_floridae:17.756492,Cyprinodontidae_Cyprinodon_dearborni:17.756492)94:4.318963,Cyprinodontidae_Cualac_tessellatus:22.075455)1:5.180973,(Cyprinodontidae_Garmanella_pulchra:20.323779,(Cyprinodontidae_Floridichthys_polyommus:3.731750,Cyprinodontidae_Floridichthys_carpio:3.731750)99:16.592029)86:6.932648)2:22.754647,(((Cyprinodontidae_Orestias_alba:0.519321,(Cyprinodontidae_Orestias_silustani:0.517389,Cyprinodontidae_Orestias_lutea:0.517389)75:0.001932)70:2.010633,Cyprinodontidae_Orestias_ispi:2.529954)63:6.091334,((Cyprinodontidae_Orestias_taquiri:3.919504,(Cyprinodontidae_Orestias_mooni:3.322832,(((Cyprinodontidae_Orestias_forgeti:0.859074,(Cyprinodontidae_Orestias_imarpe:0.403508,Cyprinodontidae_Orestias_cuvieri:0.403508)29:0.455566)35:1.936593,Cyprinodontidae_Orestias_tschudii:2.795667)30:0.421314,Cyprinodontidae_Orestias_gracilis:3.216980)9:0.105852)15:0.596672)55:3.833672,(Cyprinodontidae_Orestias_gloriae:0.562321,((Cyprinodontidae_Orestias_agassii:0.227391,Cyprinodontidae_Orestias_ascotanensis:0.227391)98:0.277628,((((Cyprinodontidae_Orestias_parinacotensis:0.031031,Cyprinodontidae_Orestias_piacotensis:0.031031)35:0.058841,Cyprinodontidae_Orestias_chungarensis:0.089872)4:0.092206,Cyprinodontidae_Orestias_laucaensis:0.182078)93:0.217582,Cyprinodontidae_Orestias_puni:0.399660)73:0.105359)53:0.057302)98:7.190855)27:0.868112)61:41.389787)0:2.594148,(Cyprinodontidae_Cubanichthys_cubensis:14.457208,Cyprinodontidae_Cubanichthys_pengelleyi:14.457208)100:38.148015)0:0.003940,((((((Poeciliidae_Quintana_atrizona:10.899201,(((Poeciliidae_Girardinus_creolus:5.558680,(Poeciliidae_Girardinus_microdactylus:2.386922,Poeciliidae_Girardinus_metallicus:2.386922)93:3.171758)74:1.196336,(Poeciliidae_Girardinus_uninotatus:3.061952,Poeciliidae_Girardinus_falcatus:3.061952)96:3.693064)80:2.391200,Poeciliidae_Girardinus_denticulatus:9.146216)93:1.752985)90:9.067289,((((((Poeciliidae_Priapella_lacandonae:1.199238,Poeciliidae_Priapella_compressa:1.199238)100:0.852003,Poeciliidae_Priapella_chamulae:2.051241)99:1.967893,(Poeciliidae_Priapella_intermedia:2.306386,Poeciliidae_Priapella_olmecae:2.306386)100:1.712748)100:11.663461,(((Poeciliidae_Phallichthys_fairweatheri:7.364765,(Poeciliidae_Carlhubbsia_stuarti:0.003330,Poeciliidae_Carlhubbsia_kidderi:0.003330)100:7.361436)100:6.732066,((((Poeciliidae_Heterophallus_milleri:0.002228,Poeciliidae_Heterophallus_rachovii:0.002228)99:9.667974,(Poeciliidae_Gambusia_luma:8.914705,(Poeciliidae_Gambusia_lemaitrei:7.566831,(Poeciliidae_Gambusia_sexradiata:7.399385,(Poeciliidae_Gambusia_wrayi:7.003903,(Poeciliidae_Gambusia_hispaniolae:6.590654,((((Poeciliidae_Gambusia_puncticulata:2.666454,Poeciliidae_Gambusia_yucatana:2.666454)62:1.125177,Poeciliidae_Gambusia_nicaraguensis:3.791631)49:1.652091,Poeciliidae_Gambusia_manni:5.443722)31:1.145084,Poeciliidae_Gambusia_punctata:6.588806)22:0.001848)16:0.413249)15:0.395482)33:0.167446)91:1.347874)87:0.755496)100:1.183028,Poeciliidae_Belonesox_belizanus:10.853230)100:2.039370,((Poeciliidae_Pseudoxiphophorus_jonesii:4.505843,((Poeciliidae_Pseudoxiphophorus_obliquus:2.324558,((Poeciliidae_Pseudoxiphophorus_diremptus:1.306925,Poeciliidae_Pseudoxiphophorus_cataractae:1.306925)84:0.256056,Poeciliidae_Pseudoxiphophorus_tuxtlaensis:1.562981)68:0.761577)38:0.933158,((Poeciliidae_Pseudoxiphophorus_litoperas:0.750595,Poeciliidae_Pseudoxiphophorus_anzuetoi:0.750595)100:2.137044,Poeciliidae_Pseudoxiphophorus_bimaculatus:2.887639)54:0.370077)87:1.248127)100:7.479661,((Poeciliidae_Xiphophorus_signum:3.639678,(Poeciliidae_Xiphophorus_hellerii:1.428932,(Poeciliidae_Xiphophorus_mayae:1.226936,Poeciliidae_Xiphophorus_alvarezi:1.226936)76:0.201996)99:2.210746)96:1.012422,(Poeciliidae_Xiphophorus_maculatus:3.083063,(Poeciliidae_Xiphophorus_gordoni:1.649690,Poeciliidae_Xiphophorus_variatus:1.649690)81:1.433372)74:1.569037)99:7.333404)69:0.907096)68:1.204231)33:0.694065,(Poeciliidae_Scolichthys_greenwayi:0.003187,Poeciliidae_Scolichthys_iota:0.003187)100:14.787709)28:0.891700)90:1.565550,((((Poeciliidae_Alfaro_huberi:10.647730,Poeciliidae_Alfaro_cultratus:10.647730)92:4.451477,(Poeciliidae_Xenophallus_umbratilis:13.424926,(((Poeciliidae_Priapichthys_puetzi:2.520554,Poeciliidae_Priapichthys_annectens:2.520554)100:9.039629,(Poeciliidae_Brachyrhaphis_holdridgei:10.351696,(Poeciliidae_Brachyrhaphis_hartwegi:10.349274,(((Poeciliidae_Brachyrhaphis_episcopi:2.946427,(Poeciliidae_Brachyrhaphis_hessfeldi:1.325502,Poeciliidae_Brachyrhaphis_roswithae:1.325502)48:1.620924)48:1.831949,Poeciliidae_Brachyrhaphis_punctifer:4.778375)95:5.099900,(Poeciliidae_Brachyrhaphis_rhabdophora:6.986096,(Poeciliidae_Brachyrhaphis_roseni:4.316871,Poeciliidae_Brachyrhaphis_terrabensis:4.316871)100:2.669225)93:2.892180)28:0.470999)21:0.002422)35:1.208486)17:0.214641,((Poeciliidae_Phallichthys_quadripunctatus:9.788288,Poeciliidae_Phallichthys_amates:9.788288)79:1.081946,((Poeciliidae_Brachyrhaphis_parismina:1.700721,Poeciliidae_Brachyrhaphis_cascajalensis:1.700721)100:9.166381,Poeciliidae_Phallichthys_tico:10.867102)6:0.003132)19:0.904590)70:1.650102)91:1.674281)58:0.799906,(Poeciliidae_Priapichthys_panamensis:14.731242,(Poeciliidae_Priapichthys_darienensis:12.646683,Poeciliidae_Pseudopoecilia_festae:12.646683)97:2.084559)56:1.167871)95:0.976127,((Poeciliidae_Neoheterandria_elegans:10.845724,(Poeciliidae_Neoheterandria_cana:0.601614,Poeciliidae_Neoheterandria_tridentiger:0.601614)100:10.244110)100:5.385650,((Poeciliidae_Poeciliopsis_infans:11.386630,(Poeciliidae_Poeciliopsis_turrubarensis:7.791326,(Poeciliidae_Poeciliopsis_hnilickai:1.427493,(Poeciliidae_Poeciliopsis_gracilis:0.837431,Poeciliidae_Poeciliopsis_pleurospilus:0.837431)84:0.590062)100:6.363833)100:3.595304)100:3.981177,((Poeciliidae_Poeciliopsis_elongata:8.537499,Poeciliidae_Poeciliopsis_retropinna:8.537499)87:1.717559,Poeciliidae_Poeciliopsis_paucimaculata:10.255058)100:5.112749)75:0.863566)69:0.643866)63:0.372906)64:0.475754,(((Poeciliidae_Cnesterodon_hypselurus:6.145637,(Poeciliidae_Cnesterodon_decemmaculatus:2.483806,Poeciliidae_Cnesterodon_septentrionalis:2.483806)78:3.661832)99:8.888444,(((Poeciliidae_Poecilia_picta:8.926815,(Poeciliidae_Poecilia_parae:7.520726,(Poeciliidae_Poecilia_bifurca:3.482407,(Poeciliidae_Poecilia_sarrafae:0.442390,Poeciliidae_Poecilia_branneri:0.442390)100:3.040017)100:4.038318)100:1.406090)100:1.544853,(Poeciliidae_Poecilia_wingei:2.552052,(Poeciliidae_Poecilia_reticulata:2.276343,Poeciliidae_Poecilia_obscura:2.276343)48:0.275709)100:7.919617)100:2.177183,(Poeciliidae_Poecilia_vivipara:11.950124,(((Poeciliidae_Poecilia_dauli:4.189742,Poeciliidae_Poecilia_caucana:4.189742)100:3.246637,(((Poeciliidae_Poecilia_petenensis:0.070010,Poeciliidae_Poecilia_kykesis:0.070010)24:3.351858,Poeciliidae_Poecilia_velifera:3.421868)97:2.693194,((((Poeciliidae_Poecilia_wandae:0.344319,Poeciliidae_Poecilia_koperi:0.344319)37:3.032083,Poeciliidae_Poecilia_hondurensis:3.376402)34:0.346201,(((Poeciliidae_Poecilia_thermalis:1.235022,Poeciliidae_Poecilia_mexicana:1.235022)100:0.650990,Poeciliidae_Poecilia_salvatoris:1.886012)100:1.070256,((Poeciliidae_Poecilia_nelsoni:1.705755,Poeciliidae_Poecilia_butleri:1.705755)100:1.218087,(Poeciliidae_Poecilia_orri:2.518349,Poeciliidae_Poecilia_gillii:2.518349)73:0.405492)19:0.032427)100:0.766335)100:1.663990,(Poeciliidae_Poecilia_marcellinoi:0.616094,Poeciliidae_Poecilia_sphenops:0.616094)58:4.770500)91:0.728469)99:1.321317)100:3.730470,((Poeciliidae_Pamphorichthys_scalpridens:5.297508,((Poeciliidae_Pamphorichthys_hasemani:3.874493,Poeciliidae_Pamphorichthys_araguaiensis:3.874493)64:0.726660,(Poeciliidae_Pamphorichthys_minor:3.930575,Poeciliidae_Pamphorichthys_hollandi:3.930575)48:0.670578)60:0.696354)100:5.506660,((Poeciliidae_Poecilia_heterandria:8.260532,(Poeciliidae_Poecilia_melanogaster:6.621155,(((Poeciliidae_Poecilia_pauciradiata:2.955754,((((Poeciliidae_Poecilia_perugiae:0.203192,(Poeciliidae_Poecilia_tridens:0.201883,Poeciliidae_Poecilia_melanonotata:0.201883)19:0.001309)47:0.022365,Poeciliidae_Poecilia_rivasi:0.225557)56:0.373826,Poeciliidae_Poecilia_sulphurophila:0.599384)87:0.851820,(Poeciliidae_Poecilia_islai:0.298040,(Poeciliidae_Poecilia_garnieri:0.002795,Poeciliidae_Poecilia_nigrofasciata:0.002795)85:0.295244)90:1.153164)87:1.504550)86:1.313340,(Poeciliidae_Poecilia_vittata:1.041796,Poeciliidae_Poecilia_caymanensis:1.041796)99:3.227297)87:1.732094,(Poeciliidae_Poecilia_versicolor:3.490864,Poeciliidae_Poecilia_zonata:3.490864)100:2.510323)59:0.619967)70:1.639377)70:1.074341,(Poeciliidae_Poecilia_elegans:4.564330,(Poeciliidae_Poecilia_dominicensis:3.282322,Poeciliidae_Poecilia_hispaniolana:3.282322)53:1.282007)77:4.770543)86:1.469295)49:0.362681)75:0.783275)55:0.698728)96:2.385230)94:1.620590,((((Poeciliidae_Phalloceros_uai:4.034720,Poeciliidae_Phalloceros_enneaktinos:4.034720)43:0.260081,((Poeciliidae_Phalloceros_harpagos:0.985749,Poeciliidae_Phalloceros_reisi:0.985749)92:0.730710,Poeciliidae_Phalloceros_caudimaculatus:1.716459)76:2.578343)63:2.639012,Poeciliidae_Phalloceros_tupinamba:6.933813)100:9.045592,Poeciliidae_Phalloptychus_januarius:15.979405)88:0.675266)72:1.069229)46:2.242590)66:2.605438,Poeciliidae_Tomeurus_gracilis:22.571929)94:5.466439,Poeciliidae_Xenodexia_ctenolepis:28.038368)94:10.244681,(Anablepidae_Oxyzygonectes_dovii:29.625209,((((((Anablepidae_Jenynsia_maculata:1.220812,(Anablepidae_Jenynsia_alternimaculata:1.006682,Anablepidae_Jenynsia_sulfurica:1.006682)66:0.214130)95:2.163224,Anablepidae_Jenynsia_tucumana:3.384036)54:1.135657,(Anablepidae_Jenynsia_darwini:2.916865,(Anablepidae_Jenynsia_onca:1.391057,Anablepidae_Jenynsia_lineata:1.391057)98:1.525808)100:1.602828)70:0.207724,Anablepidae_Jenynsia_sanctaecatarinae:4.727417)100:2.730355,((Anablepidae_Jenynsia_eigenmanni:2.358655,Anablepidae_Jenynsia_eirmostigma:2.358655)99:1.278233,(Anablepidae_Jenynsia_weitzmani:1.746586,Anablepidae_Jenynsia_unitaenia:1.746586)100:1.890302)97:3.820884)100:18.217886,(Anablepidae_Anableps_dowei:6.776458,(Anablepidae_Anableps_microlepis:4.539936,Anablepidae_Anableps_anableps:4.539936)92:2.236522)100:18.899200)81:3.949552)98:8.657839)90:8.711124,(Fluviphylacidae_Fluviphylax_simplex:14.945689,Fluviphylacidae_Fluviphylax_pygmaeus:14.945689)99:32.048484)9:5.614990)0:3.892609)0:17.096165)0:11.449941,((((Atherinopsidae_Menidia_menidia:14.473478,((Atherinopsidae_Menidia_beryllina:6.295309,(Atherinopsidae_Menidia_conchorum:2.556852,Atherinopsidae_Menidia_colei:2.556852)100:3.738457)52:3.587014,(((Atherinopsidae_Chirostoma_contrerasi:0.384952,Atherinopsidae_Chirostoma_arge:0.384952)100:6.786299,((Atherinopsidae_Poblana_ferdebueni:1.683211,(Atherinopsidae_Poblana_letholepis:0.599383,(Atherinopsidae_Poblana_alchichica:0.152157,Atherinopsidae_Poblana_squamata:0.152157)100:0.447226)100:1.083828)100:1.784188,Atherinopsidae_Chirostoma_riojai:3.467399)100:3.703851)85:0.578661,((Atherinopsidae_Chirostoma_attenuatum:4.777728,(Atherinopsidae_Chirostoma_chapalae:0.880984,((Atherinopsidae_Chirostoma_promelas:0.563302,Atherinopsidae_Chirostoma_humboldtianum:0.563302)25:0.199643,((Atherinopsidae_Chirostoma_estor:0.282691,(Atherinopsidae_Chirostoma_patzcuaro:0.122749,(Atherinopsidae_Chirostoma_consocium:0.120972,Atherinopsidae_Chirostoma_grandocule:0.120972)13:0.001777)59:0.159942)52:0.345837,(Atherinopsidae_Chirostoma_sphyraena:0.555578,Atherinopsidae_Chirostoma_lucius:0.555578)21:0.072950)16:0.134417)37:0.118038)100:3.896745)99:1.801406,(Atherinopsidae_Chirostoma_jordani:4.991199,Atherinopsidae_Chirostoma_labarcae:4.991199)99:1.587935)64:1.170776)99:2.132412)81:4.591155)100:20.063629,(((Atherinopsidae_Atherinella_sallei:13.242051,((Atherinopsidae_Atherinella_chagresi:7.188112,(Atherinopsidae_Atherinella_hubbsi:0.419665,Atherinopsidae_Atherinella_sardina:0.419665)100:6.768447)99:3.705421,(Atherinopsidae_Atherinella_milleri:2.318819,(Atherinopsidae_Atherinella_marvelae:1.614778,Atherinopsidae_Atherinella_alvarezi:1.614778)85:0.704041)100:8.574714)96:2.348518)99:5.694753,(((Atherinopsidae_Atherinella_pellosemeion:1.000155,Atherinopsidae_Atherinella_crystallina:1.000155)100:14.176287,(Atherinopsidae_Atherinella_balsana:9.548504,Atherinopsidae_Atherinella_guatemalensis:9.548504)100:5.627938)89:2.352430,Atherinopsidae_Atherinella_argentea:17.528872)96:1.407932)98:4.460328,(Atherinopsidae_Atherinella_colombiensis:20.939211,(Atherinopsidae_Atherinella_ammophila:2.603851,Atherinopsidae_Atherinella_schultzi:2.603851)100:18.335360)59:2.457922)98:11.139975)97:19.219143,((Atherinopsidae_Atherinops_affinis:17.177012,(Atherinopsidae_Basilichthys_semotilus:3.874977,(Atherinopsidae_Basilichthys_australis:0.333710,Atherinopsidae_Basilichthys_microlepidotus:0.333710)100:3.541267)100:13.302035)70:7.994088,(Atherinopsidae_Odontesthes_incisa:7.073392,(Atherinopsidae_Odontesthes_nigricans:5.098903,(((((Atherinopsidae_Odontesthes_regia:0.658375,Atherinopsidae_Odontesthes_gracilis:0.658375)99:1.435710,Atherinopsidae_Odontesthes_hatcheri:2.094086)72:1.039037,(Atherinopsidae_Odontesthes_mauleanum:0.617612,Atherinopsidae_Odontesthes_brevianalis:0.617612)100:2.515510)56:0.601840,((Atherinopsidae_Odontesthes_ledae:0.634228,((Atherinopsidae_Odontesthes_piquava:0.581172,Atherinopsidae_Odontesthes_mirinensis:0.581172)48:0.004223,(Atherinopsidae_Odontesthes_humensis:0.536557,(Atherinopsidae_Odontesthes_bonariensis:0.202712,Atherinopsidae_Odontesthes_perugiae:0.202712)94:0.333845)25:0.048838)14:0.048833)24:0.481058,Atherinopsidae_Odontesthes_retropinnis:1.115286)91:2.619676)47:0.189988,Atherinopsidae_Odontesthes_platensis:3.924950)81:1.173953)50:1.974488)98:18.097708)98:28.585150)85:24.179447,(Hemiramphidae_Hyporhamphus_brederi:48.965788,((Belonidae_Ablennes_hians:30.084323,(((Belonidae_Strongylura_timucu:22.988749,(Belonidae_Pseudotylosurus_microps:10.430660,Belonidae_Pseudotylosurus_angusticeps:10.430660)100:12.558089)85:2.408237,(((Belonidae_Strongylura_fluviatilis:10.921335,Belonidae_Strongylura_marina:10.921335)90:4.733416,(Belonidae_Strongylura_exilis:11.135382,Belonidae_Strongylura_hubbsi:11.135382)99:4.519369)100:6.978862,((Belonidae_Potamorrhaphis_petersi:4.817895,(Belonidae_Potamorrhaphis_eigenmanni:2.108570,Belonidae_Potamorrhaphis_guianensis:2.108570)100:2.709325)100:13.319447,(Belonidae_Belonion_apodion:7.796659,Belonidae_Belonion_dibranchodon:7.796659)100:10.340683)99:4.496270)96:2.763373)81:2.067434,Belonidae_Strongylura_notata:27.464420)97:2.619903)98:18.878135,Belonidae_Chriodorus_atherinoides:48.962458)0:0.003330)97:28.969909)58:7.112180)0:7.409106)0:1.896318)1:6.714600,((((((Centropomidae_Centropomus_parallelus:16.127605,Centropomidae_Centropomus_pectinatus:16.127605)72:6.063633,((((Centropomidae_Centropomus_ensiferus:9.931524,Centropomidae_Centropomus_medius:9.931524)55:0.531434,Centropomidae_Centropomus_undecimalis:10.462958)5:0.003753,Centropomidae_Centropomus_poeyi:10.466711)12:1.720946,Centropomidae_Centropomus_viridis:12.187657)64:10.003581)45:3.044521,Centropomidae_Centropomus_nigrescens:25.235759)100:39.650066,(Paralichthyidae_Citharichthys_gilberti:55.826663,(((Achiridae_Hypoclinemus_mentalis:19.715636,((Achiridae_Apionichthys_nattereri:12.661815,Achiridae_Apionichthys_dumerili:12.661815)83:2.776279,Achiridae_Apionichthys_finis:15.438094)67:4.277542)86:5.966623,(Achiridae_Achirus_achirus:15.209703,(Achiridae_Achirus_lineatus:8.729804,Achiridae_Achirus_declivis:8.729804)75:6.479899)89:10.472556)44:2.268606,(Achiridae_Catathyridium_jenynsii:21.816129,(Achiridae_Trinectes_inscriptus:16.883058,(Achiridae_Trinectes_paulistanus:9.590879,Achiridae_Trinectes_maculatus:9.590879)79:7.292179)72:4.933071)87:6.134736)100:27.875798)8:9.059163)9:4.513455,(Carangidae_Caranx_sexfasciatus:0.294373,Carangidae_Caranx_latus:0.294373)100:69.104907)77:28.446859,(Synbranchidae_Ophisternon_aenigmaticum:17.810499,Synbranchidae_Synbranchus_marmoratus:17.810499)100:80.035640)0:3.221762)0:2.648236,((((Gerreidae_Eugerres_axillaris:12.288764,Gerreidae_Eugerres_awlae:12.288764)97:14.240465,((Gerreidae_Diapterus_peruvianus:3.317123,Gerreidae_Diapterus_brevirostris:3.317123)100:9.460458,Gerreidae_Diapterus_auratus:12.777582)99:13.751648)98:41.274828,(Gerreidae_Eucinostomus_lefroyi:20.851783,Gerreidae_Eucinostomus_melanopterus:20.851783)100:46.952275)75:26.828396,((Percichthyidae_Percichthys_trucha:18.023888,(Perciliidae_Percilia_gillissi:2.816261,Perciliidae_Percilia_irwini:2.816261)100:15.207626)100:73.081059,(((Sparidae_Archosargus_probatocephalus:88.684146,Tetraodontidae_Colomesus_asellus:88.684146)10:0.613025,Labridae_Halichoeres_aestuaricola:89.297171)4:0.941591,(((Lutjanidae_Lutjanus_colorado:67.814159,(Haemulidae_Haemulopsis_leuciscus:31.059382,(Haemulidae_Rhonciscus_crocro:6.146389,Haemulidae_Rhonciscus_bayanus:6.146389)100:24.912993)98:36.754777)32:15.831191,((Sciaenidae_Cynoscion_steindachneri:14.655050,Sciaenidae_Cynoscion_acoupa:14.655050)99:5.645081,(((((Sciaenidae_Petilipinnis_grunniens:11.054885,((Sciaenidae_Pachyurus_bonariensis:5.938647,Sciaenidae_Pachyurus_junki:5.938647)65:3.846721,Sciaenidae_Pachypops_fourcroi:9.785368)83:1.269517)86:2.648526,((Sciaenidae_Pachyurus_francisci:0.664479,Sciaenidae_Pachyurus_squamipennis:0.664479)100:9.027284,Sciaenidae_Pachyurus_adspersus:9.691763)93:4.011648)37:0.431929,(((Sciaenidae_Plagioscion_magdalenae:0.003898,Sciaenidae_Plagioscion_surinamensis:0.003898)100:7.937484,((Sciaenidae_Plagioscion_ternetzi:6.374813,Sciaenidae_Plagioscion_squamosissimus:6.374813)72:1.310711,Sciaenidae_Plagioscion_montei:7.685524)66:0.255858)98:2.523125,Sciaenidae_Plagioscion_auratus:10.464507)98:3.670833)38:0.625515,Sciaenidae_Aplodinotus_grunniens:14.760855)38:0.366445,Sciaenidae_Larimus_breviceps:15.127300)26:5.172832)92:63.345218)38:2.212750,Lobotidae_Lobotes_surinamensis:85.858100)27:4.380662)2:0.866185)5:3.527507)3:9.083684)0:3.650038,(Syngnathidae_Microphis_lineatus:86.135913,(Syngnathidae_Syngnathus_scovelli:63.373432,((Syngnathidae_Pseudophallus_brasiliensis:8.763944,Syngnathidae_Pseudophallus_mindii:8.763944)95:33.498983,Syngnathidae_Pseudophallus_starksii:42.262928)89:21.110505)14:22.762481)0:21.230262)0:4.732377,(((Gobiidae_Bathygobius_andrei:50.365332,(Gobiidae_Aboma_etheostoma:31.797733,Gobiidae_Microgobius_miraflorensis:31.797733)94:18.567599)96:10.499718,((Gobiidae_Sicydium_salvini:18.143046,Gobiidae_Sicydium_punctatum:18.143046)100:30.992933,((((Gobiidae_Gobioides_broussonnetii:7.436327,Gobiidae_Gobioides_peruanus:7.436327)100:21.761098,Gobiidae_Evorthodus_minutus:29.197425)97:9.123201,Gobiidae_Ctenogobius_sagittula:38.320627)94:7.445391,Gobiidae_Awaous_flavus:45.766018)93:3.369962)99:11.729070)93:8.739629,((Eleotridae_Leptophilypnus_fluviatilis:30.296444,Eleotridae_Leptophilypnus_panamensis:30.296444)100:24.338782,((((Eleotridae_Gobiomorus_maculatus:29.612361,(Eleotridae_Hemieleotris_latifasciata:24.548080,(Eleotridae_Gobiomorus_dormitor:9.061215,Eleotridae_Gobiomorus_polylepis:9.061215)100:15.486865)9:5.064280)96:7.841804,(((Eleotridae_Dormitator_cubanus:4.261070,Eleotridae_Dormitator_maculatus:4.261070)99:4.949963,Eleotridae_Dormitator_latifrons:9.211033)100:12.872510,Eleotridae_Guavina_guavina:22.083543)100:15.370622)87:4.036075,Eleotridae_Microphilypnus_ternetzi:41.490240)43:2.836958,(((Eleotridae_Eleotris_perniger:7.357047,Eleotridae_Eleotris_pisonis:7.357047)100:14.173993,Eleotridae_Eleotris_picta:21.531040)81:14.742907,Eleotridae_Eleotris_amblyopsis:36.273947)95:8.053250)91:10.308028)59:14.969453)92:42.493874)0:4.143969,(Batrachoididae_Daector_quadrizonatus:35.357854,Batrachoididae_Batrachoides_pacifici:35.357854)0:80.884668)0:0.006297,(Bythitidae_Lucifuga_subterranea:15.254274,(Bythitidae_Lucifuga_dentata:6.245854,Bythitidae_Lucifuga_simile:6.245854)98:9.008419)96:100.994545)6:62.849296,((Galaxiidae_Aplochiton_marinus:31.853412,((Galaxiidae_Aplochiton_zebra:0.247518,Galaxiidae_Aplochiton_taeniatus:0.247518)100:31.604235,(Galaxiidae_Brachygalaxias_bullocki:5.200818,Galaxiidae_Brachygalaxias_gothei:5.200818)100:26.650935)11:0.001659)100:30.067388,(Galaxiidae_Galaxias_maculatus:61.913233,Galaxiidae_Galaxias_platei:61.913233)61:0.007567)100:117.177315)1:44.919536,(((Engraulidae_Anchoviella_lepidentostole:27.473160,((Engraulidae_Pterengraulis_atherinoides:15.435753,Engraulidae_Anchoviella_jamesi:15.435753)80:9.243953,((Engraulidae_Lycengraulis_grossidens:9.429979,Engraulidae_Lycengraulis_batesii:9.429979)77:15.146632,(((Engraulidae_Jurengraulis_juruensis:16.566315,Engraulidae_Anchoa_spinifer:16.566315)80:5.094685,(Engraulidae_Anchoviella_guianensis:19.735320,(Engraulidae_Anchoviella_manamensis:17.935836,(Engraulidae_Anchoviella_alleni:13.652035,Engraulidae_Anchoviella_carrikeri:13.652035)92:4.283801)45:1.799484)79:1.925681)30:1.830244,(Engraulidae_Amazonsprattus_scintilla:20.285801,Engraulidae_Anchovia_surinamensis:20.285801)61:3.205443)54:1.085367)5:0.103094)30:2.793454)84:67.422640,((Clupeidae_Ramnogaster_melanostoma:80.377242,((Clupeidae_Rhinosardinia_bahiensis:33.870129,Clupeidae_Lile_stolifera:33.870129)100:22.862039,Clupeidae_Platanichthys_platana:56.732168)0:23.645074)0:1.246407,(((Pristigasteridae_Pellona_flavipinnis:2.894918,Pristigasteridae_Ilisha_amazonica:2.894918)100:6.335366,Pristigasteridae_Pellona_castelnaeana:9.230285)88:18.195168,(Pristigasteridae_Pristigaster_cayana:23.629747,Pristigasteridae_Odontognathus_mucronatus:23.629747)45:3.795706)96:54.198197)5:13.272151)55:98.918526,(((((((Serrasalmidae_Mylossoma_duriventre:23.893920,((Serrasalmidae_Colossoma_macropomum:15.875142,((Serrasalmidae_Piaractus_mesopotamicus:1.398991,Serrasalmidae_Piaractus_brachypomus:1.398991)74:3.360855,Serrasalmidae_Piaractus_orinoquensis:4.759846)99:11.115297)86:8.009769,(Serrasalmidae_Mylossoma_albiscopum:9.692430,Serrasalmidae_Mylossoma_aureum:9.692430)100:14.192481)57:0.009009)82:9.767581,((((Serrasalmidae_Myloplus_ternetzi:14.599601,(Serrasalmidae_Myloplus_rubripinnis:14.048736,((((Serrasalmidae_Tometes_makue:9.436379,Serrasalmidae_Tometes_lebaili:9.436379)30:1.261178,Serrasalmidae_Myloplus_planquettei:10.697557)22:0.812655,((Serrasalmidae_Myleus_setiger:4.573487,Serrasalmidae_Myloplus_torquatus:4.573487)76:3.184864,((Serrasalmidae_Mylesinus_paucisquamatus:7.084668,((((Serrasalmidae_Myloplus_lucienae:2.869098,(Serrasalmidae_Tometes_camunani:0.223628,Serrasalmidae_Myloplus_lobatus:0.223628)100:2.645469)97:1.962111,(Serrasalmidae_Tometes_ancylorhynchus:3.226115,Serrasalmidae_Tometes_kranponhah:3.226115)96:1.605093)89:0.724145,Serrasalmidae_Myloplus_zorroi:5.555354)73:0.715666,(Serrasalmidae_Tometes_siderocarajensis:1.882824,Serrasalmidae_Tometes_trilobatus:1.882824)96:4.388196)70:0.813648)46:0.504678,Serrasalmidae_Mylesinus_paraschomburgkii:7.589346)35:0.169005)83:3.751861)29:1.926866,(Serrasalmidae_Mylesinus_schomburgkii:12.890809,((Serrasalmidae_Myleus_micans:10.915809,(Serrasalmidae_Myloplus_levis:8.510082,(Serrasalmidae_Utiaritichthys_longidorsalis:4.142059,Serrasalmidae_Myloplus_asterias:4.142059)39:4.368023)71:2.405727)43:1.813706,((Serrasalmidae_Myloplus_rhomboidalis:10.647931,Serrasalmidae_Myloplus_arnoldi:10.647931)41:1.484157,(Serrasalmidae_Ossubtus_xinguense:9.056141,Serrasalmidae_Myloplus_schomburgkii:9.056141)42:3.075947)8:0.597427)16:0.161294)9:0.546269)15:0.611657)5:0.550866)8:2.550724,(Serrasalmidae_Acnodon_oligacanthus:12.189511,Serrasalmidae_Acnodon_normani:12.189511)97:4.960815)45:6.130708,Serrasalmidae_Acnodon_senai:23.281033)40:1.742454,(((Serrasalmidae_Metynnis_argenteus:14.298521,((Serrasalmidae_Metynnis_hypsauchen:2.939865,Serrasalmidae_Metynnis_fasciatus:2.939865)99:9.276168,((Serrasalmidae_Metynnis_melanogrammus:7.712247,(Serrasalmidae_Metynnis_luna:2.103267,Serrasalmidae_Metynnis_guaporensis:2.103267)99:5.608980)89:3.083059,(Serrasalmidae_Metynnis_mola:8.306736,(Serrasalmidae_Metynnis_polystictus:4.154856,Serrasalmidae_Metynnis_lippincottianus:4.154856)99:4.151880)77:2.488569)64:1.420728)77:2.082488)53:1.014951,(Serrasalmidae_Metynnis_maculatus:3.752991,(Serrasalmidae_Metynnis_cuiaba:2.563122,Serrasalmidae_Metynnis_altidorsalis:2.563122)68:1.189870)100:11.560480)80:6.229703,((((Serrasalmidae_Pygocentrus_piraya:2.005381,Serrasalmidae_Pygocentrus_nattereri:2.005381)93:3.272941,Serrasalmidae_Pygocentrus_cariba:5.278321)62:1.562653,(Serrasalmidae_Serrasalmus_manueli:5.663448,(((((Serrasalmidae_Serrasalmus_gouldingi:3.381726,((Serrasalmidae_Serrasalmus_humeralis:1.992877,Serrasalmidae_Serrasalmus_eigenmanni:1.992877)80:0.604455,(Serrasalmidae_Pristobrycon_calmoni:2.510436,Serrasalmidae_Serrasalmus_spilopleura:2.510436)11:0.086896)28:0.784394)28:0.553359,Serrasalmidae_Serrasalmus_serrulatus:3.935084)23:0.837927,Serrasalmidae_Serrasalmus_irritans:4.773012)1:0.103529,((Serrasalmidae_Serrasalmus_maculatus:3.146817,(Serrasalmidae_Serrasalmus_altuvei:0.161186,Serrasalmidae_Serrasalmus_brandtii:0.161186)100:2.985631)83:1.107316,((Serrasalmidae_Serrasalmus_gibbus:0.310832,Serrasalmidae_Serrasalmus_rhombeus:0.310832)54:2.453817,(Serrasalmidae_Serrasalmus_geryi:2.523594,((Serrasalmidae_Serrasalmus_marginatus:1.302246,(Serrasalmidae_Serrasalmus_hollandi:0.898143,Serrasalmidae_Serrasalmus_compressus:0.898143)76:0.404103)64:0.756741,(((Serrasalmidae_Serrasalmus_sanchezi:0.241738,Serrasalmidae_Serrasalmus_medinai:0.241738)88:1.181119,Serrasalmidae_Serrasalmus_altispinis:1.422858)1:0.240586,Serrasalmidae_Serrasalmus_hastatus:1.663444)7:0.395544)16:0.464607)16:0.241055)39:1.489483)19:0.622408)8:0.368351,Serrasalmidae_Serrasalmus_elongatus:5.244892)7:0.418556)58:1.177526)75:9.772511,(Serrasalmidae_Pristobrycon_striolatus:11.174308,(Serrasalmidae_Pygopristis_denticulata:7.610314,Serrasalmidae_Catoprion_mento:7.610314)95:3.563994)95:5.439177)70:4.929688)46:3.480313)68:8.638014)73:25.343738,((Hemiodontidae_Hemiodus_gracilis:32.580488,(((Hemiodontidae_Hemiodus_microlepis:24.040086,Hemiodontidae_Hemiodus_unimaculatus:24.040086)54:2.380574,Hemiodontidae_Argonectes_robertsi:26.420660)24:1.852494,(Hemiodontidae_Hemiodus_immaculatus:24.175653,Hemiodontidae_Anodus_orinocensis:24.175653)61:4.097502)36:4.307334)41:11.545255,Hemiodontidae_Bivibranchia_velox:44.125743)96:14.879496)51:4.716365,(((Cynodontidae_Cynodon_gibbus:24.561185,(Cynodontidae_Hydrolycus_scomberoides:8.088938,Cynodontidae_Hydrolycus_armatus:8.088938)100:16.472248)84:6.906746,Cynodontidae_Rhaphiodon_vulpinus:31.467931)100:30.163602,((((Parodontidae_Parodon_hilarii:22.139369,(Parodontidae_Apareiodon_ibitiensis:16.555890,(((Parodontidae_Apareiodon_vladii:3.837527,Parodontidae_Apareiodon_piracicabae:3.837527)55:0.007314,Parodontidae_Apareiodon_affinis:3.844841)55:9.915830,Parodontidae_Apareiodon_vittatus:13.760670)62:2.795219)72:5.583479)52:1.093531,(Parodontidae_Parodon_pongoensis:16.094129,Parodontidae_Parodon_nasus:16.094129)66:7.138771)76:15.365277,Parodontidae_Saccodon_dariensis:38.598177)75:23.027087,(((((Anostomidae_Leporinus_ecuadorensis:23.845879,Anostomidae_Leporinus_brunneus:23.845879)69:3.175368,((((Anostomidae_Leporinus_microphthalmus:16.895225,Anostomidae_Leporinus_amblyrhynchus:16.895225)95:5.179718,(((((Anostomidae_Leporinus_desmotes:2.675994,Anostomidae_Leporinus_jatuncochi:2.675994)100:9.788102,Anostomidae_Leporinus_pearsoni:12.464096)100:4.446093,(((Anostomidae_Leporinus_tigrinus:12.347593,(Anostomidae_Leporinus_bleheri:9.638101,(Anostomidae_Leporinus_affinis:5.601829,Anostomidae_Leporinus_fasciatus:5.601829)100:4.036273)95:2.709491)74:1.682010,((Anostomidae_Leporinus_unitaeniatus:5.117878,Anostomidae_Leporinus_nigrotaeniatus:5.117878)100:6.749589,Anostomidae_Leporinus_octomaculatus:11.867467)86:2.162135)62:1.121791,Anostomidae_Leporinus_altipinnis:15.151393)94:1.758795)82:1.495094,((Anostomidae_Leporinus_boehlkei:5.580850,(Anostomidae_Leporinus_venerei:2.734724,(Anostomidae_Leporinus_parae:0.291714,Anostomidae_Leporinus_trimaculatus:0.291714)100:2.443010)95:2.846126)100:4.587783,(((Anostomidae_Leporinus_octofasciatus:4.949160,Anostomidae_Leporinus_paranensis:4.949160)86:1.752721,Anostomidae_Leporinus_taeniatus:6.701882)100:2.701171,(Anostomidae_Leporinus_lacustris:4.530018,(Anostomidae_Leporinus_friderici:3.558441,(Anostomidae_Leporinus_piau:2.505672,Anostomidae_Leporinus_agassizii:2.505672)99:1.052769)93:0.971577)95:4.873035)37:0.765581)100:8.236649)96:2.302830,Anostomidae_Hypomasticus_pachycheilus:20.708112)57:1.366830)48:1.217240,(Anostomidae_Leporinus_geminis:22.011616,(((((Anostomidae_Megaleporinus_macrocephalus:4.569320,Anostomidae_Megaleporinus_trifasciatus:4.569320)100:9.282394,((Anostomidae_Megaleporinus_reinhardti:10.402697,(Anostomidae_Megaleporinus_garmani:8.338193,Anostomidae_Megaleporinus_brinco:8.338193)59:2.064504)59:1.298008,(Anostomidae_Megaleporinus_conirostris:10.560829,(Anostomidae_Megaleporinus_elongatus:5.052920,(Anostomidae_Megaleporinus_obtusidens:3.847404,Anostomidae_Megaleporinus_piavussu:3.847404)53:1.205515)100:5.507910)24:1.139875)91:2.151009)84:2.092250,Anostomidae_Megaleporinus_muyscorum:15.943964)99:2.981768,Anostomidae_Abramites_hypselonotus:18.925732)98:1.332243,Anostomidae_Leporinus_striatus:20.257975)98:1.753642)51:1.280567)33:0.873027,(Anostomidae_Anostomoides_atrianalis:20.866370,((((Anostomidae_Schizodon_scotorhabdotus:7.896677,((Anostomidae_Schizodon_intermedius:3.641046,Anostomidae_Schizodon_borellii:3.641046)100:2.746076,(Anostomidae_Schizodon_fasciatus:3.780381,Anostomidae_Schizodon_vittatus:3.780381)72:2.606742)98:1.509555)99:3.955625,((Anostomidae_Schizodon_nasutus:4.024674,Anostomidae_Schizodon_knerii:4.024674)97:4.318190,Anostomidae_Schizodon_platae:8.342864)97:3.509438)100:3.831872,((Anostomidae_Rhytiodus_lauzannei:0.204600,Anostomidae_Rhytiodus_argenteofuscus:0.204600)99:0.692222,Anostomidae_Rhytiodus_microlepis:0.896822)100:14.787351)100:3.719698,((Anostomidae_Laemolyta_fernandezi:2.457304,Anostomidae_Laemolyta_proxima:2.457304)100:7.591885,(Anostomidae_Laemolyta_taeniata:3.992364,Anostomidae_Laemolyta_garmani:3.992364)47:6.056825)100:9.354683)76:1.462498)98:3.298840)89:2.856037)90:3.858991,((Anostomidae_Leporinus_reticulatus:15.361242,(Anostomidae_Hypomasticus_steindachneri:7.687392,(Anostomidae_Hypomasticus_copelandii:3.633814,Anostomidae_Hypomasticus_mormyrops:3.633814)97:4.053579)100:7.673850)100:9.965299,Anostomidae_Hypomasticus_megalepis:25.326542)100:5.553697)90:11.319761,((((Anostomidae_Pseudanos_trimaculatus:23.019795,(Anostomidae_Petulanos_spiloclistron:21.112894,(Anostomidae_Pseudanos_winterbottomi:5.553993,Anostomidae_Pseudanos_gracilis:5.553993)100:15.558901)78:1.906900)79:2.984581,(Anostomidae_Anostomus_anostomus:22.366779,Anostomidae_Anostomus_ternetzi:22.366779)86:3.637596)97:8.475776,(Anostomidae_Sartor_respectus:30.312723,Anostomidae_Gnathodolus_bidens:30.312723)65:4.167428)67:4.897694,Anostomidae_Leporellus_vittatus:39.377845)82:2.822154)95:14.523836,((((((Prochilodontidae_Semaprochilodus_varii:3.058115,Prochilodontidae_Semaprochilodus_laticeps:3.058115)96:3.544706,Prochilodontidae_Semaprochilodus_brama:6.602821)100:11.167601,((Prochilodontidae_Semaprochilodus_insignis:1.175384,Prochilodontidae_Semaprochilodus_kneri:1.175384)100:13.621126,Prochilodontidae_Semaprochilodus_taeniurus:14.796510)65:2.973912)77:6.286215,(Prochilodontidae_Prochilodus_vimboides:11.720098,((Prochilodontidae_Prochilodus_reticulatus:4.748198,Prochilodontidae_Prochilodus_magdalenae:4.748198)100:4.757524,(((((Prochilodontidae_Prochilodus_lacustris:1.118543,(Prochilodontidae_Prochilodus_brevis:1.114209,Prochilodontidae_Prochilodus_britskii:1.114209)62:0.004334)98:1.246603,(Prochilodontidae_Prochilodus_nigricans:1.198955,Prochilodontidae_Prochilodus_rubrotaeniatus:1.198955)69:1.166192)67:0.698087,(Prochilodontidae_Prochilodus_lineatus:1.582531,Prochilodontidae_Prochilodus_costatus:1.582531)96:1.480702)48:0.989093,(Prochilodontidae_Prochilodus_argenteus:2.556644,Prochilodontidae_Prochilodus_harttii:2.556644)98:1.495682)32:0.687245,Prochilodontidae_Prochilodus_mariae:4.739571)98:4.766150)56:2.214376)99:12.336539)98:19.506044,(Prochilodontidae_Ichthyoelephas_longirostris:7.229355,Prochilodontidae_Ichthyoelephas_humeralis:7.229355)100:36.333327)93:8.739620,(((Curimatidae_Curimatopsis_macrolepis:30.746135,(Curimatidae_Curimatopsis_evelynae:25.469277,(Curimatidae_Curimatopsis_myersi:8.734246,Curimatidae_Curimatopsis_cryptica:8.734246)99:16.735031)75:5.276858)100:18.946190,(((((Curimatidae_Psectrogaster_falcata:3.442930,Curimatidae_Psectrogaster_essequibensis:3.442930)100:9.470363,(Curimatidae_Psectrogaster_rutiloides:11.460415,((Curimatidae_Psectrogaster_ciliata:4.360467,(Curimatidae_Psectrogaster_curviventris:2.024351,Curimatidae_Psectrogaster_amazonica:2.024351)39:2.336117)70:0.789490,Curimatidae_Psectrogaster_rhomboides:5.149957)100:6.310458)72:1.452879)100:12.886767,(Curimatidae_Cyphocharax_gilbert:10.588872,((Curimatidae_Cyphocharax_corumbae:4.765076,(Curimatidae_Cyphocharax_modestus:4.339086,(Curimatidae_Cyphocharax_spilotus:3.608352,(Curimatidae_Cyphocharax_naegelii:0.384742,Curimatidae_Cyphocharax_platanus:0.384742)21:3.223610)67:0.730734)54:0.425990)59:2.136001,(Curimatidae_Cyphocharax_santacatarinae:4.981914,Curimatidae_Cyphocharax_voga:4.981914)47:1.919163)40:3.687794)85:15.211189)22:6.680492,(((Curimatidae_Pseudocurimata_boulengeri:12.612893,Curimatidae_Pseudocurimata_troschelii:12.612893)100:2.941682,(Curimatidae_Pseudocurimata_lineopunctata:12.198262,Curimatidae_Pseudocurimata_boehlkei:12.198262)96:3.356313)100:15.458330,(((Curimatidae_Cyphocharax_multilineatus:23.711416,(((Curimatidae_Steindachnerina_argentea:13.419409,(((Curimatidae_Steindachnerina_quasimodoi:5.059766,Curimatidae_Steindachnerina_hypostoma:5.059766)81:1.626015,(Curimatidae_Steindachnerina_gracilis:4.817017,Curimatidae_Steindachnerina_planiventris:4.817017)100:1.868765)100:4.194409,((((Curimatidae_Steindachnerina_fasciata:3.804686,Curimatidae_Steindachnerina_seriata:3.804686)59:2.357469,(Curimatidae_Steindachnerina_amazonica:5.745409,(Curimatidae_Steindachnerina_pupula:4.396362,(Curimatidae_Steindachnerina_dobula:3.649506,((Curimatidae_Steindachnerina_nigrotaenia:0.646121,Curimatidae_Steindachnerina_brevipinna:0.646121)99:0.960741,Curimatidae_Steindachnerina_insculpta:1.606862)100:2.042643)74:0.746857)100:1.349046)41:0.416746)43:1.111237,(Curimatidae_Steindachnerina_notonota:4.966696,(Curimatidae_Steindachnerina_varii:4.524444,Curimatidae_Steindachnerina_guentheri:4.524444)50:0.442252)77:2.306696)44:1.511974,Curimatidae_Steindachnerina_elegans:8.785366)77:2.094824)83:2.539219)83:3.374185,(Curimatidae_Steindachnerina_conspersa:10.448722,(Curimatidae_Steindachnerina_bimaculata:8.869965,Curimatidae_Steindachnerina_leucisca:8.869965)94:1.578757)100:6.344873)83:6.320428,(Curimatidae_Curimatella_lepidura:21.874643,((Curimatidae_Cyphocharax_magdalenae:5.635645,Curimatidae_Cyphocharax_aspilos:5.635645)100:15.430137,((((((Curimatidae_Curimatella_immaculata:7.772030,(Curimatidae_Cyphocharax_leucostictus:5.225942,Curimatidae_Cyphocharax_plumbeus:5.225942)100:2.546088)100:5.655935,(Curimatidae_Cyphocharax_notatus:11.364059,Curimatidae_Curimatella_meyeri:11.364059)62:2.063906)53:1.226100,((Curimatidae_Curimatella_alburnus:7.879385,(Curimatidae_Cyphocharax_festivus:4.685542,Curimatidae_Cyphocharax_microcephalus:4.685542)100:3.193843)100:5.043956,Curimatidae_Curimatella_dorsalis:12.923341)92:1.730724)96:2.549626,Curimatidae_Cyphocharax_mestomyllon:17.203691)75:1.335807,(Curimatidae_Cyphocharax_gouldingi:10.639491,Curimatidae_Cyphocharax_helleri:10.639491)100:7.900006)85:1.774762,(Curimatidae_Cyphocharax_sanctigabrielis:16.758938,((((Curimatidae_Cyphocharax_gillii:5.975829,Curimatidae_Cyphocharax_spiluropsis:5.975829)81:0.765952,Curimatidae_Cyphocharax_oenas:6.741781)93:1.778760,Curimatidae_Cyphocharax_spilurus:8.520540)100:6.461453,(Curimatidae_Cyphocharax_boiadeiro:7.674775,(Curimatidae_Cyphocharax_vanderi:6.945105,Curimatidae_Cyphocharax_saladensis:6.945105)37:0.729670)100:7.307218)43:1.776945)83:3.555321)69:0.751523)73:0.808861)43:1.239379)27:0.597394)43:2.249809,Curimatidae_Cyphocharax_abramoides:25.961225)24:0.759665,Curimatidae_Cyphocharax_nigripinnis:26.720890)60:4.292015)35:1.467648)45:4.113994,(((Curimatidae_Potamorhina_pristigaster:16.578637,Curimatidae_Potamorhina_laticeps:16.578637)98:6.354883,(Curimatidae_Potamorhina_latior:13.036956,(Curimatidae_Potamorhina_squamoralevis:4.838600,Curimatidae_Potamorhina_altamazonica:4.838600)100:8.198356)99:9.896564)97:4.756375,((((Curimatidae_Curimata_roseni:10.482638,Curimatidae_Curimata_inornata:10.482638)87:2.166680,(Curimatidae_Curimata_cyprinoides:2.938103,Curimatidae_Curimata_knerii:2.938103)100:9.711214)99:8.914225,(Curimatidae_Curimata_incompta:18.656788,Curimatidae_Curimata_acutirostris:18.656788)78:2.906755)67:3.668035,(Curimatidae_Curimata_vittata:20.623587,Curimatidae_Curimata_mivartii:20.623587)59:4.607992)80:2.458316)94:8.904651)52:13.097778)16:1.566384,((Chilodontidae_Caenotropus_maculosus:29.392959,(Chilodontidae_Caenotropus_mestomorgmatos:26.207833,(Chilodontidae_Caenotropus_labyrinthicus:19.678709,Chilodontidae_Caenotropus_schizodon:19.678709)99:6.529123)73:3.185126)90:6.282940,((Chilodontidae_Chilodus_fritillus:5.531350,(Chilodontidae_Chilodus_zunevei:4.439168,Chilodontidae_Chilodus_punctatus:4.439168)81:1.092182)100:9.317967,Chilodontidae_Chilodus_gracilis:14.849317)100:20.826582)99:15.582810)27:1.043593)45:4.421533)27:4.901429)0:0.006269)0:2.090071)11:26.185421,((((Chalceidae_Chalceus_erythrurus:24.460848,(Chalceidae_Chalceus_macrolepidotus:1.220061,Chalceidae_Chalceus_epakros:1.220061)100:23.240787)100:45.427195,(((Triportheidae_Lignobrycon_myersi:50.163475,((Triportheidae_Engraulisoma_taeniatum:44.702993,(Triportheidae_Clupeacharax_anchoveoides:41.077075,(Triportheidae_Agoniates_anchovia:23.909502,Triportheidae_Agoniates_halecinus:23.909502)80:17.167573)39:3.625918)61:3.188026,(Triportheidae_Triportheus_auritus:36.291216,(((Triportheidae_Triportheus_culter:18.312374,Triportheidae_Triportheus_magdalenae:18.312374)16:2.434982,Triportheidae_Triportheus_rotundatus:20.747356)13:5.387787,((Triportheidae_Triportheus_guentheri:12.634513,(Triportheidae_Triportheus_brachipomus:8.599067,Triportheidae_Triportheus_albus:8.599067)98:4.035446)98:5.524286,(((Triportheidae_Triportheus_venezuelensis:6.511000,((Triportheidae_Triportheus_pantanensis:3.729157,Triportheidae_Triportheus_angulatus:3.729157)100:1.919168,(Triportheidae_Triportheus_trifurcatus:3.362586,Triportheidae_Triportheus_signatus:3.362586)99:2.285739)90:0.862674)83:1.999628,Triportheidae_Triportheus_orinocensis:8.510628)96:5.045083,Triportheidae_Triportheus_nematurus:13.555711)8:4.603087)8:7.976345)15:10.156073)13:11.599803)11:2.272455)15:14.826307,((Gasteropelecidae_Gasteropelecus_maculatus:33.784750,(Gasteropelecidae_Thoracocharax_stellatus:29.606908,(Gasteropelecidae_Gasteropelecus_sternicla:25.852973,((Gasteropelecidae_Carnegiella_marthae:12.965845,Gasteropelecidae_Carnegiella_strigata:12.965845)96:11.067297,Gasteropelecidae_Carnegiella_schereri:24.033142)45:1.819831)30:3.753935)30:4.177842)86:26.877394,((Bryconidae_Brycon_vermelha:33.322364,(((Bryconidae_Brycon_meeki:7.362947,Bryconidae_Brycon_oligolepis:7.362947)99:16.367718,(Bryconidae_Brycon_chagrensis:2.961554,(Bryconidae_Brycon_guatemalensis:2.002004,(Bryconidae_Brycon_striatulus:1.761965,Bryconidae_Brycon_behreae:1.761965)43:0.240039)74:0.959550)99:20.769111)83:3.179797,(((Bryconidae_Brycon_petrosus:0.495248,Bryconidae_Brycon_obscurus:0.495248)74:1.043902,Bryconidae_Brycon_argenteus:1.539150)99:11.832141,((Bryconidae_Brycon_atrocaudatus:3.743289,Bryconidae_Brycon_henni:3.743289)38:3.671837,Bryconidae_Chilobrycon_deuterodon:7.415126)23:5.956164)50:13.539171)54:6.411902)63:10.874524,(((((Bryconidae_Brycon_melanopterus:16.735868,Bryconidae_Brycon_falcatus:16.735868)66:2.768043,(Bryconidae_Brycon_opalinus:16.763912,(((Bryconidae_Brycon_insignis:4.295969,Bryconidae_Brycon_ferox:4.295969)92:4.935926,Bryconidae_Henochilus_wheatlandii:9.231895)99:6.741766,Bryconidae_Brycon_nattereri:15.973661)68:0.790250)94:2.740000)98:3.945019,(Bryconidae_Brycon_moorei:16.725673,((Bryconidae_Brycon_gouldingi:10.580773,Bryconidae_Brycon_amazonicus:10.580773)82:2.428153,((Bryconidae_Brycon_orbignyanus:10.205067,Bryconidae_Brycon_hilarii:10.205067)63:1.487587,Bryconidae_Brycon_orthotaenia:11.692654)52:1.316271)87:3.716747)100:6.723258)98:8.367444,Bryconidae_Brycon_pesu:31.816375)82:3.696332,(Bryconidae_Salminus_affinis:10.328816,((Bryconidae_Salminus_brasiliensis:6.180639,Bryconidae_Salminus_hilarii:6.180639)9:0.224539,Bryconidae_Salminus_franciscanus:6.405179)15:3.923637)100:25.183891)98:8.684181)97:16.465256)47:4.327638)3:1.726886,(((Iguanodectidae_Iguanodectes_geisleri:44.571914,((Iguanodectidae_Bryconops_melanurus:4.995683,Iguanodectidae_Bryconops_affinis:4.995683)100:14.962667,Iguanodectidae_Bryconops_caudomaculatus:19.958350)100:24.613564)90:7.226623,Iguanodectidae_Piabucus_melanostoma:51.798537)98:13.531928,((((Characidae_Spintherobolus_broccae:9.163525,(Characidae_Spintherobolus_ankoseion:4.931437,Characidae_Spintherobolus_leptoura:4.931437)98:4.232088)100:27.778174,Characidae_Amazonspinther_dalmata:36.941700)100:14.805291,((((((Characidae_Parecbasis_cyclolepis:25.188339,Characidae_Erythrocharax_altipinnis:25.188339)28:2.843313,((Characidae_Hemigrammus_bleheri:10.275645,Characidae_Petitella_georgiae:10.275645)100:14.568650,(Characidae_Hyphessobrycon_loretoensis:9.087621,Characidae_Hyphessobrycon_herbertaxelrodi:9.087621)99:15.756674)13:3.187357)5:1.259215,((Characidae_Macropsobrycon_xinguensis:21.737708,Characidae_Moenkhausia_cotinho:21.737708)94:0.518721,((Characidae_Hyphessobrycon_columbianus:18.715646,(Characidae_Hyphessobrycon_savagei:9.646998,Characidae_Hyphessobrycon_panamensis:9.646998)97:9.068648)75:3.462802,(Characidae_Hyphessobrycon_compressus:12.082503,Characidae_Hyphessobrycon_tortuguerae:12.082503)98:10.095945)86:0.077982)1:7.034438)1:1.242683,(((Characidae_Rhoadsia_altipinna:0.393082,Characidae_Rhoadsia_minor:0.393082)95:29.689485,(((((Characidae_Moenkhausia_pirauba:20.890932,Characidae_Moenkhausia_xinguensis:20.890932)78:3.955687,((((Characidae_Moenkhausia_celibela:18.053795,((Characidae_Astyanax_vermilion:10.607528,(Characidae_Nematocharax_varii:5.480682,Characidae_Nematocharax_venustus:5.480682)95:5.126845)96:7.178976,(Characidae_Hasemania_hanseni:8.708637,((Characidae_Hasemania_nana:0.163084,Characidae_Hemigrammus_gracilis:0.163084)99:5.865030,(Characidae_Hyphessobrycon_parvellus:1.088968,Characidae_Hemigrammus_rodwayi:1.088968)98:4.939146)82:2.680523)97:9.077866)33:0.267291)26:1.689210,((Characidae_Moenkhausia_dichroura:7.171512,(Characidae_Moenkhausia_lopesi:2.352729,Characidae_Hemigrammus_marginatus:2.352729)96:4.818783)97:8.109055,Characidae_Moenkhausia_gracilima:15.280567)81:4.462438)36:1.068597,Characidae_Moenkhausia_lepidura:20.811602)33:1.564832,((Characidae_Moenkhausia_bonita:7.775387,Characidae_Moenkhausia_intermedia:7.775387)89:4.009066,Characidae_Moenkhausia_costae:11.784452)91:10.591981)54:2.470185)45:1.845400,(((Characidae_Moenkhausia_comma:20.850902,((Characidae_Moenkhausia_grandisquamis:1.397233,Characidae_Moenkhausia_agnesae:1.397233)100:18.840391,((((Characidae_Moenkhausia_melogramma:12.506576,Characidae_Moenkhausia_collettii:12.506576)62:2.352535,Characidae_Moenkhausia_copei:14.859111)35:1.215599,Characidae_Hemigrammus_ulreyi:16.074710)51:3.448739,(Characidae_Hemigrammus_unilineatus:4.252825,Characidae_Moenkhausia_hemigrammoides:4.252825)100:15.270624)18:0.714175)23:0.613278)28:0.281071,Characidae_Bryconella_pallidifrons:21.131973)61:2.324303,((Characidae_Gymnocorymbus_bondi:5.603426,(Characidae_Gymnocorymbus_thayeri:4.530411,Characidae_Gymnocorymbus_ternetzi:4.530411)81:1.073015)97:14.061459,((Characidae_Poptella_paraguayensis:12.239238,((Characidae_Poptella_compressa:7.121979,(Characidae_Brachychalcinus_nummus:1.438447,Characidae_Brachychalcinus_copei:1.438447)86:5.683533)73:4.166106,Characidae_Stethaprion_crenatum:11.288086)35:0.951153)65:3.010519,Characidae_Orthospinus_franciscensis:15.249757)82:4.415127)74:3.791392)67:3.235742)30:2.153481,((Characidae_Paracheirodon_axelrodi:7.353446,Characidae_Paracheirodon_innesi:7.353446)41:19.400580,((Characidae_Jupiaba_essequibensis:5.442567,Characidae_Jupiaba_acanthogaster:5.442567)96:20.146252,(Characidae_Hyphessobrycon_pulchripinnis:21.115754,(((Characidae_Hyphessobrycon_copelandi:10.156463,Characidae_Hyphessobrycon_eques:10.156463)69:5.114637,(((Characidae_Hyphessobrycon_rosaceus:0.718879,Characidae_Hyphessobrycon_bentosi:0.718879)100:5.414783,Characidae_Hyphessobrycon_megalopterus:6.133662)22:1.873721,Characidae_Hyphessobrycon_erythrostigma:8.007383)34:7.263716)14:1.858539,((Characidae_Hyphessobrycon_micropterus:0.004230,Characidae_Hyphessobrycon_santae:0.004230)100:5.053697,(Characidae_Hyphessobrycon_caru:2.446347,Characidae_Hyphessobrycon_piorskii:2.446347)86:2.611580)99:12.071711)26:3.986115)19:4.473065)3:1.165208)2:2.091474)1:0.511166,((Characidae_Hemigrammus_hyanuary:19.671655,Characidae_Pristella_maxillaris:19.671655)11:4.500664,Characidae_Hemigrammus_erythrozonus:24.172319)14:5.184348)0:0.725901)0:0.001381,((((((Characidae_Hemigrammus_guyanensis:13.721314,Characidae_Hemigrammus_ocellifer:13.721314)80:7.874147,Characidae_Hemigrammus_pulcher:21.595461)37:6.190435,((((Characidae_Astyanax_venezuelae:7.426219,Characidae_Astyanax_metae:7.426219)93:7.518474,Characidae_Astyanax_pirapuan:14.944692)83:7.307306,(((Characidae_Astyanax_elachylepis:10.597035,((Characidae_Astyanax_lacustris:4.911907,((Characidae_Astyanax_abramis:1.729801,Characidae_Astyanax_maximus:1.729801)62:1.939875,Characidae_Astyanax_bimaculatus:3.669676)85:1.242231)89:4.269782,((Characidae_Astyanax_goyacensis:0.003898,Characidae_Astyanax_varzeae:0.003898)100:5.138026,Characidae_Astyanax_argyrimarginatus:5.141924)86:4.039765)56:1.415346)84:4.816552,(Characidae_Astyanax_microlepis:12.692157,(((Characidae_Astyanax_nasutus:3.955930,(Characidae_Astyanax_belizianus:3.090080,(Characidae_Astyanax_bransfordii:0.991521,Characidae_Astyanax_nicaraguensis:0.991521)83:2.098559)54:0.865851)84:2.923036,(((Characidae_Astyanax_aeneus:1.899760,(Characidae_Astyanax_caballeroi:1.611828,(Characidae_Astyanax_petenensis:0.739677,Characidae_Astyanax_baileyi:0.739677)58:0.872150)36:0.287933)21:0.091694,((Characidae_Hyphessobrycon_anisitsi:0.556494,Characidae_Astyanax_jordani:0.556494)75:1.115809,Characidae_Astyanax_altior:1.672303)44:0.319151)92:4.712707,(Characidae_Astyanax_mexicanus:1.835449,Characidae_Astyanax_orthodus:1.835449)80:4.868712)28:0.174805)25:0.887062,Characidae_Astyanax_panamensis:7.766028)74:4.926129)66:2.721430)65:3.728006,(((((Characidae_Oligosarcus_longirostris:6.465490,((((Characidae_Oligosarcus_solitarius:0.113048,Characidae_Oligosarcus_argenteus:0.113048)100:2.647566,Characidae_Oligosarcus_macrolepis:2.760614)62:0.873540,((Characidae_Oligosarcus_robustus:0.177871,Characidae_Oligosarcus_oligolepis:0.177871)76:1.879377,(Characidae_Oligosarcus_hepsetus:0.531599,Characidae_Oligosarcus_acutirostris:0.531599)91:1.525649)84:1.576906)74:2.718679,(((Characidae_Oligosarcus_pintoi:1.342987,(Characidae_Oligosarcus_planaltinae:0.963190,Characidae_Oligosarcus_paranensis:0.963190)48:0.379797)54:0.677920,(((Characidae_Oligosarcus_brevioris:0.585847,Characidae_Oligosarcus_jacuiensis:0.585847)55:0.280455,Characidae_Oligosarcus_varii:0.866302)47:0.294150,Characidae_Oligosarcus_perdido:1.160452)60:0.860455)59:3.040433,Characidae_Oligosarcus_jenynsii:5.061339)46:1.291494)12:0.112657)63:5.692582,((((((Characidae_Astyanax_dissensus:0.623262,Characidae_Astyanax_rivularis:0.623262)83:1.154020,(Characidae_Astyanax_obscurus:1.661766,(Characidae_Astyanax_gymnogenys:1.317286,Characidae_Astyanax_xavante:1.317286)61:0.344480)36:0.115515)25:0.130775,(Characidae_Astyanax_paranae:1.865230,Characidae_Astyanax_bockmanni:1.865230)47:0.042827)38:1.834167,Characidae_Astyanax_bifasciatus:3.742224)19:6.516926,(((Characidae_Astyanax_trierythropterus:0.267282,Characidae_Astyanax_schubarti:0.267282)100:2.970727,Characidae_Astyanax_erythropterus:3.238009)97:7.019983,((Characidae_Hasemania_crenuchoides:9.321101,(((Characidae_Astyanax_pampa:0.611868,(Characidae_Astyanax_biotae:0.606852,Characidae_Astyanax_eigenmanniorum:0.606852)42:0.005016)52:1.850762,(Characidae_Astyanax_fasciatus:2.459337,Characidae_Astyanax_parahybae:2.459337)30:0.003292)89:6.704167,Characidae_Astyanax_anterior:9.166797)5:0.154304)5:0.219421,Characidae_Astyanax_goyanensis:9.540522)8:0.717470)2:0.001158)10:0.507802,(((Characidae_Astyanax_gymnodontus:0.263065,Characidae_Astyanax_longirhinus:0.263065)98:3.362687,Characidae_Astyanax_dissimilis:3.625751)36:1.329645,(((Characidae_Astyanax_xiru:1.446887,Characidae_Astyanax_cremnobates:1.446887)84:0.758614,((Characidae_Astyanax_serratus:0.220440,Characidae_Astyanax_laticeps:0.220440)92:0.963308,Characidae_Astyanax_brachypterygium:1.183748)93:1.021754)80:2.247531,(Characidae_Hasemania_kalunga:4.072074,Characidae_Hyphessobrycon_balbus:4.072074)38:0.380959)16:0.502364)25:5.811556)15:1.391121)8:0.777992,((Characidae_Astyanax_henseli:5.720561,Characidae_Astyanax_saguazu:5.720561)97:4.766590,(Characidae_Astyanax_bagual:4.625681,Characidae_Astyanax_douradilho:4.625681)100:5.861471)67:2.448913)6:1.261240,Characidae_Hyphessobrycon_bifasciatus:14.197305)7:2.690599,Characidae_Gymnocharacinus_bergii:16.887904)17:2.253689)9:3.110406)11:3.834833,(((Characidae_Astyanax_magdalenae:1.886635,Characidae_Astyanax_gisleni:1.886635)100:12.064898,Characidae_Ctenobrycon_spilurus:13.951533)73:8.740081,(Characidae_Psellogrammus_kennedyi:3.010150,Characidae_Ctenobrycon_hauxwellianus:3.010150)100:19.681465)20:3.395218)3:1.699065)1:1.015116,((Characidae_Astyanax_bopiensis:6.199321,Characidae_Astyanax_boliviensis:6.199321)99:20.811130,(Characidae_Inpaichthys_kerri:24.256180,((Characidae_Pseudochalceus_kyburzi:14.929090,Characidae_Carlana_eigenmanni:14.929090)35:1.112960,Characidae_Nematobrycon_palmeri:16.042050)80:8.214129)39:2.754272)9:1.790561)0:0.001555,((Characidae_Deuterodon_pedri:13.194023,(Characidae_Astyanax_pelecus:6.914623,((Characidae_Astyanax_intermedius:3.298793,Characidae_Astyanax_giton:3.298793)65:2.383394,((((Characidae_Astyanax_scabripinnis:1.866774,Characidae_Astyanax_jenynsii:1.866774)14:1.468937,((Characidae_Astyanax_hastatus:2.844043,(Characidae_Astyanax_taeniatus:1.932775,Characidae_Astyanax_janeiroensis:1.932775)75:0.911268)35:0.265489,(Characidae_Astyanax_ribeirae:2.880730,(((Characidae_Deuterodon_langei:0.167345,Characidae_Deuterodon_supparis:0.167345)75:1.408642,(Characidae_Deuterodon_stigmaturus:0.504614,Characidae_Deuterodon_singularis:0.504614)95:1.071373)73:0.993872,Characidae_Hyphessobrycon_luetkenii:2.569859)39:0.310872)12:0.228801)13:0.226180)6:0.168247,Characidae_Deuterodon_parahybae:3.503958)11:0.697311,(Characidae_Astyanax_burgerai:3.999025,(Characidae_Astyanax_microschemos:3.534840,Characidae_Astyanax_hamatilis:3.534840)22:0.464185)13:0.202244)52:1.480917)23:1.232436)97:6.279401)44:10.085808,Characidae_Astyanax_mutator:23.279831)40:5.522736)0:1.012975,(((Characidae_Jupiaba_polylepis:23.702730,Characidae_Jupiaba_anteroides:23.702730)18:3.250658,((Characidae_Hollandichthys_multifasciatus:11.421167,(Characidae_Rachoviscus_crassiceps:8.352448,Characidae_Rachoviscus_graciliceps:8.352448)95:3.068719)80:3.523437,(Characidae_Hyphessobrycon_flammeus:5.442715,Characidae_Hyphessobrycon_itaparicensis:5.442715)99:9.501889)94:12.008783)1:1.410389,((Characidae_Coptobrycon_bilineatus:20.254231,Characidae_Stygichthys_typhlops:20.254231)74:2.869116,(Characidae_Myxiops_aphos:9.967830,(Characidae_Probolodus_heterostomus:6.837142,Characidae_Deuterodon_iguape:6.837142)61:3.130687)79:13.155518)67:5.240429)0:1.451766)0:0.268407)0:0.449601)0:2.381642,((Characidae_Bryconamericus_orinocoensis:30.320409,((Characidae_Thayeria_ifati:0.004477,Characidae_Thayeria_obliqua:0.004477)92:26.583626,((Characidae_Bario_steindachneri:18.531455,(((Characidae_Moenkhausia_australis:0.005030,Characidae_Moenkhausia_australe:0.005030)100:6.317681,Characidae_Moenkhausia_forestii:6.322711)100:10.592536,(Characidae_Moenkhausia_oligolepis:13.688160,Characidae_Moenkhausia_sanctaefilomenae:13.688160)55:3.227087)89:1.616208)93:4.178912,Characidae_Moenkhausia_cosmops:22.710367)90:3.877736)64:3.732306)2:0.355073,Characidae_Hyphessobrycon_reticulatus:30.675482)1:2.239710)20:15.902297,((((Characidae_Protocheirodon_pi:31.546208,(((Characidae_Pseudocheirodon_terrabae:8.700961,Characidae_Pseudocheirodon_arnoldi:8.700961)99:10.812299,Characidae_Nanocheirodon_insignis:19.513260)98:4.392482,(((Characidae_Cheirodon_stenodon:15.164503,(((Characidae_Odontostilbe_pequira:5.984890,Characidae_Serrapinnus_heterodon:5.984890)100:5.999184,(Characidae_Aphyocheirodon_hemigrammus:10.105561,Characidae_Acinocheirodon_melanogramma:10.105561)70:1.878514)66:2.424907,((((Characidae_Odontostilbe_fugitiva:7.196960,(Characidae_Odontostilbe_paraguayensis:5.037391,Characidae_Odontostilbe_ecuadorensis:5.037391)98:2.159569)35:0.913586,(Characidae_Serrapinnus_notomelas:6.490250,((Characidae_Compsura_heterura:4.584805,Characidae_Serrapinnus_piaba:4.584805)55:1.030607,Characidae_Serrapinnus_calliurus:5.615412)45:0.874838)62:1.620296)32:0.863420,Characidae_Serrapinnus_kriegi:8.973965)100:3.670614,(Characidae_Odontostilbe_pulchra:2.336650,Characidae_Odontostilbe_splendida:2.336650)100:10.307929)98:1.764402)30:0.755522)33:1.019404,((Characidae_Kolpotocheirodon_theloura:7.999469,Characidae_Kolpotocheirodon_figueiredoi:7.999469)96:4.128197,Characidae_Macropsobrycon_uruguayanae:12.127667)82:4.056240)100:6.082590,(((Characidae_Cheirodon_ibicuhiensis:4.658022,((Characidae_Cheirodon_interruptus:1.368615,Characidae_Cheirodon_australe:1.368615)99:1.324456,Characidae_Cheirodon_kiliani:2.693070)100:1.964951)100:3.963362,Characidae_Heterocheirodon_yatai:8.621384)100:11.840947,(Characidae_Prodontocharax_melanotus:17.997886,(Characidae_Saccoderma_melanostigma:8.569073,((Characidae_Odontostilbe_dialeptura:3.543792,Characidae_Compsura_gorgonae:3.543792)56:0.208578,Characidae_Odontostilbe_mitoptera:3.752370)100:4.816703)99:9.428813)75:2.464445)57:1.804166)61:1.639244)97:7.640466)96:9.261120,((((Characidae_Aphyocharax_nattereri:21.210201,(Characidae_Aphyocharax_pusillus:12.483919,((Characidae_Aphyocharax_rathbuni:9.083878,Characidae_Aphyocharax_dentatus:9.083878)48:1.448217,Characidae_Aphyocharax_anisitsi:10.532095)25:1.951825)98:8.726282)96:3.085077,(Characidae_Prionobrama_filigera:13.061087,Characidae_Prionobrama_paraguayensis:13.061087)100:11.234191)97:9.462857,(Characidae_Paragoniates_alburnus:25.323080,((Characidae_Xenagoniates_bondi:13.279334,Characidae_Leptagoniates_steindachneri:13.279334)100:6.464174,Characidae_Phenagoniates_macrolepis:19.743508)96:5.579572)99:8.435055)87:2.350602,Characidae_Aphyocharacidium_bolivianum:36.108737)86:4.698590)80:3.000015,((((Characidae_Microschemobrycon_melanotus:10.483507,Characidae_Microschemobrycon_casiquiare:10.483507)100:18.371688,(((((((Characidae_Roeboides_bussingi:1.421307,(Characidae_Roeboides_loftini:1.419292,Characidae_Roeboides_guatemalensis:1.419292)29:0.002015)62:0.502251,Characidae_Roeboides_occidentalis:1.923558)80:2.652869,Characidae_Roeboides_carti:4.576427)87:1.736445,(Characidae_Roeboides_ilseae:1.965079,Characidae_Roeboides_bouchellei:1.965079)99:4.347793)100:14.339231,((Characidae_Charax_stenopterus:14.342695,((Characidae_Charax_caudimaculatus:2.829239,(Characidae_Charax_leticiae:2.401697,Characidae_Charax_michaeli:2.401697)51:0.427542)99:8.927639,Characidae_Charax_tectifer:11.756878)81:2.585817)41:2.319476,(Characidae_Roeboides_myersii:11.798461,(Characidae_Roeboides_xenodon:9.144585,Characidae_Roeboides_descalvadensis:9.144585)33:2.653876)90:4.863710)93:3.989932)98:4.180096,(((Characidae_Cynopotamus_amazonum:12.801298,(Characidae_Cynopotamus_magdalenae:2.968680,Characidae_Cynopotamus_venezuelae:2.968680)74:9.832618)59:4.722296,((Characidae_Galeocharax_gulo:1.514461,Characidae_Galeocharax_humeralis:1.514461)99:14.829291,Characidae_Acestrocephalus_sardina:16.343752)28:1.179843)53:1.466924,Characidae_Cynopotamus_argenteus:18.990518)81:5.841682)89:2.919745,Characidae_Phenacogaster_calverti:27.751945)28:1.103249)63:7.621566,(Characidae_Tetragonopterus_georgiae:26.303091,(Characidae_Tetragonopterus_rarus:20.999303,((Characidae_Tetragonopterus_denticulatus:9.075922,Characidae_Tetragonopterus_anostomus:9.075922)100:8.446123,(Characidae_Tetragonopterus_argenteus:13.851602,(Characidae_Tetragonopterus_chalceus:11.606719,(Characidae_Tetragonopterus_carvalhoi:11.143140,Characidae_Tetragonopterus_araguaiensis:11.143140)58:0.463579)73:2.244884)85:3.670443)62:3.477257)90:5.303788)95:10.173669)42:1.723132,(Characidae_Roeboexodon_guyanensis:19.712585,Characidae_Exodon_paradoxus:19.712585)92:18.487306)56:5.607451)42:1.196718,(((Characidae_Eretmobrycon_brevirostris:9.067332,((Characidae_Eretmobrycon_scleroparius:2.791812,((Characidae_Eretmobrycon_bayano:2.496041,Characidae_Eretmobrycon_terrabensis:2.496041)43:0.290444,Characidae_Eretmobrycon_gonzalezi:2.786486)30:0.005326)83:3.459556,((((Characidae_Eretmobrycon_guaytarae:0.106998,Characidae_Eretmobrycon_dahli:0.106998)21:3.085032,Characidae_Eretmobrycon_peruanus:3.192030)43:2.002964,(Characidae_Eretmobrycon_emperador:2.904073,Characidae_Eretmobrycon_ichoensis:2.904073)94:2.290921)23:1.050615,Characidae_Eretmobrycon_miraensis:6.245609)43:0.005759)71:2.815965)99:17.145424,Characidae_Markiana_nigripinnis:26.212757)89:8.159280,((((Characidae_Tyttocharax_tambopatensis:16.156763,((Characidae_Tyttocharax_madeirae:4.918840,Characidae_Xenurobrycon_polyancistrus:4.918840)94:4.955457,(Characidae_Xenurobrycon_coracoralinae:9.064369,Characidae_Xenurobrycon_heterodon:9.064369)81:0.809928)86:6.282466)81:2.814779,Characidae_Xenurobrycon_pteropus:18.971543)79:4.196658,Characidae_Tyttocharax_cochui:23.168201)53:9.174594,((((((Characidae_Pseudocorynopoma_heterandria:4.785803,Characidae_Pseudocorynopoma_doriae:4.785803)86:6.832842,Characidae_Chrysobrycon_myersi:11.618645)60:2.574299,((Characidae_Gephyrocharax_valencia:6.157966,(Characidae_Gephyrocharax_chocoensis:2.508302,(Characidae_Gephyrocharax_intermedius:1.047105,Characidae_Gephyrocharax_atracaudatus:1.047105)98:1.461198)85:3.649664)84:3.808304,Characidae_Corynopoma_riisei:9.966270)84:4.226673)86:5.545664,((Characidae_Glandulocauda_caerulea:10.871998,(Characidae_Mimagoniates_sylvicola:7.826794,((Characidae_Mimagoniates_microlepis:6.333316,Characidae_Mimagoniates_lateralis:6.333316)35:0.346158,(Characidae_Mimagoniates_inequalis:2.425710,Characidae_Mimagoniates_rheocharis:2.425710)100:4.253764)80:1.147320)99:3.045204)91:2.792402,(Characidae_Glandulocauda_melanopleura:11.960019,Characidae_Lophiobrycon_weitzmani:11.960019)72:1.704382)97:6.074207)38:2.776179,(((Characidae_Planaltina_britskii:4.182621,(Characidae_Lepidocharax_burnsi:2.363256,Characidae_Planaltina_myersi:2.363256)94:1.819365)99:14.801706,((Characidae_Carlastyanax_aurocaudatus:16.994865,(((Characidae_Creagrutus_affinis:5.675630,Characidae_Creagrutus_magdalenae:5.675630)70:0.493551,Characidae_Creagrutus_brevipinnis:6.169180)99:8.636507,((((Characidae_Creagrutus_phasma:6.788936,Characidae_Creagrutus_maxillaris:6.788936)75:1.898086,Characidae_Creagrutus_bolivari:8.687022)70:4.705483,(Characidae_Creagrutus_meridionalis:12.709738,(((Characidae_Creagrutus_flavescens:6.655129,Characidae_Creagrutus_muelleri:6.655129)73:5.042443,((((Characidae_Creagrutus_ignotus:2.821328,Characidae_Creagrutus_petilus:2.821328)100:5.755366,(Characidae_Creagrutus_atrisignum:6.336045,Characidae_Creagrutus_britskii:6.336045)67:2.240649)63:1.275919,(Characidae_Creagrutus_barrigai:6.423327,Characidae_Creagrutus_seductus:6.423327)98:3.429286)45:0.419858,(Characidae_Creagrutus_paraguayensis:9.581356,(Characidae_Creagrutus_beni:8.988559,Characidae_Creagrutus_zephyrus:8.988559)49:0.592797)31:0.691115)73:1.425101)21:0.682642,Characidae_Creagrutus_melanzonus:12.380214)49:0.329524)28:0.682767)34:1.148005,((Characidae_Creagrutus_ungulus:7.569666,((Characidae_Creagrutus_pila:0.111220,Characidae_Creagrutus_changae:0.111220)100:3.587568,Characidae_Creagrutus_occidaneus:3.698789)86:3.870878)81:3.875923,Characidae_Creagrutus_peruanus:11.445589)80:3.094920)23:0.265177)56:2.189178)94:1.500761,((((Characidae_Knodus_smithi:12.811084,(((((Characidae_Knodus_tanaothoros:6.972413,(Characidae_Knodus_moenkhausii:6.661111,(Characidae_Knodus_chapadae:6.554585,(Characidae_Knodus_victoriae:6.310529,Characidae_Knodus_orteguasae:6.310529)25:0.244056)2:0.106526)2:0.311302)4:0.585620,(Characidae_Knodus_macarenae:6.903131,Characidae_Knodus_alpha:6.903131)35:0.654901)6:2.023734,(((Characidae_Knodus_cismontanus:3.017942,Characidae_Knodus_deuterodonoides:3.017942)51:0.536262,Characidae_Knodus_meridae:3.554204)95:2.965504,Characidae_Knodus_cinarucoense:6.519708)92:3.062059)3:0.535137,(Characidae_Knodus_megalops:7.896041,(Characidae_Knodus_borki:5.949853,Characidae_Knodus_hypopterus:5.949853)82:1.946189)78:2.220863)7:2.557021,(Characidae_Knodus_breviceps:9.612323,Characidae_Knodus_heteresthes:9.612323)42:3.061602)4:0.137159)18:0.882217,Characidae_Rhinobrycon_negrensis:13.693301)25:2.779412,(((Characidae_Attonitus_irisae:9.910129,(Characidae_Attonitus_bounites:8.044105,Characidae_Attonitus_ephimeros:8.044105)98:1.866024)99:4.186440,((Characidae_Boehlkea_fredcochui:11.532402,Characidae_Knodus_tiquiensis:11.532402)11:1.704426,((Characidae_Ceratobranchia_obtusirostris:5.684883,Characidae_Ceratobranchia_delotaenia:5.684883)98:7.548832,(Characidae_Bryconamericus_diaphanus:6.955858,Characidae_Bryconacidnus_pectinatus:6.955858)26:6.277857)6:0.003113)2:0.859741)10:1.756489,(((Characidae_Piabarchus_stramineus:4.388814,Characidae_Piabarchus_analis:4.388814)93:3.663093,(Characidae_Piabina_thomasi:6.393284,(Characidae_Piabina_anhembi:3.168394,Characidae_Piabina_argentea:3.168394)86:3.224890)52:1.658623)50:3.541579,((((Characidae_Diapoma_itaimbe:2.350959,Characidae_Diapoma_dicropotamicus:2.350959)93:4.656257,(Characidae_Diapoma_alburnum:6.620575,((Characidae_Diapoma_uruguayensis:1.055177,Characidae_Diapoma_lepiclastum:1.055177)50:4.806409,((Characidae_Diapoma_obi:2.592056,Characidae_Diapoma_guarani:2.592056)94:3.046108,((Characidae_Diapoma_alegretense:2.317137,Characidae_Diapoma_speculiferum:2.317137)62:1.035390,(Characidae_Diapoma_tipiaia:2.358613,(Characidae_Diapoma_pyrrhopteryx:1.628257,Characidae_Diapoma_terofali:1.628257)44:0.730356)23:0.993913)25:2.285638)23:0.223422)55:0.758989)35:0.386641)55:2.109872,Characidae_Bryconamericus_turiuba:9.117088)30:1.215595,((Characidae_Bryconamericus_ornaticeps:5.100169,Characidae_Bryconamericus_microcephalus:5.100169)46:2.069107,((((Characidae_Bryconamericus_rubropictus:2.042037,Characidae_Bryconamericus_iheringii:2.042037)10:0.146453,(Characidae_Bryconamericus_ikaa:1.873057,Characidae_Bryconamericus_exodon:1.873057)23:0.315433)93:1.675179,(Characidae_Bryconamericus_lethostigmus:3.507124,Characidae_Bryconamericus_ecai:3.507124)65:0.356546)78:0.925975,((Characidae_Bryconamericus_uporas:0.630545,Characidae_Bryconamericus_maromba:0.630545)100:2.507320,Characidae_Bryconamericus_patriciae:3.137865)77:1.651779)83:2.379631)70:3.163408)29:1.260803)50:4.259572)3:0.619656)8:0.783912,Characidae_Bryconamericus_pachacuti:17.256626)54:1.239000)27:0.488702)66:1.637334,((((Characidae_Hemibrycon_huambonicus:4.769197,(Characidae_Hemibrycon_jelskii:4.346815,Characidae_Hemibrycon_beni:4.346815)80:0.422382)94:5.038778,(((Characidae_Hemibrycon_mikrostiktos:1.980926,Characidae_Hemibrycon_polyodon:1.980926)99:4.076882,(Characidae_Hemibrycon_taeniurus:4.131986,(Characidae_Hemibrycon_loisae:3.150770,(Characidae_Hemibrycon_metae:0.005378,Characidae_Hemibrycon_cristiani:0.005378)94:3.145391)65:0.981216)99:1.925822)97:2.513789,(Characidae_Hemibrycon_helleri:5.330884,Characidae_Hemibrycon_inambari:5.330884)99:3.240712)72:1.236378)58:1.612853,(((Characidae_Hemibrycon_virolinica:0.330331,Characidae_Hemibrycon_dariensis:0.330331)89:1.076758,(Characidae_Hemibrycon_multiradiatus:0.907107,Characidae_Hemibrycon_raqueliae:0.907107)73:0.499982)100:7.188146,(Characidae_Hemibrycon_dentatus:5.518829,((Characidae_Hemibrycon_jabonero:2.259476,(Characidae_Hemibrycon_andresoi:1.654389,Characidae_Bryconamericus_caldasi:1.654389)66:0.605087)87:3.091835,((Characidae_Hemibrycon_boquiae:0.161505,(Characidae_Hemibrycon_caucanus:0.061382,(Characidae_Hemibrycon_brevispini:0.002549,Characidae_Hemibrycon_galvisi:0.002549)20:0.058833)40:0.100123)99:3.473711,((Characidae_Hemibrycon_arilepis:0.633618,Characidae_Hemibrycon_plutarcoi:0.633618)87:2.250232,(Characidae_Hemibrycon_foncensis:2.881012,Characidae_Hemibrycon_tolimae:2.881012)43:0.002837)56:0.751366)86:1.716096)58:0.167517)97:3.076407)93:2.825592)58:1.470894,Characidae_Acrobrycon_ipanquianus:12.891722)97:7.729940)73:1.893125)40:2.365237,(Characidae_Argopleura_magdalenensis:7.235243,Characidae_Argopleura_chocoensis:7.235243)100:17.644781)70:7.462771)43:2.029242)46:10.632023)13:3.813429)0:2.929501)1:7.507894,(Acestrorhynchidae_Hoplocharax_goethei:56.149947,(Acestrorhynchidae_Heterocharax_macrolepis:51.652339,(Acestrorhynchidae_Gnathocharax_steindachneri:49.130737,((Acestrorhynchidae_Gilbertolus_maracaiboensis:36.629806,Acestrorhynchidae_Roestes_ogilviei:36.629806)93:7.494312,((Acestrorhynchidae_Acestrorhynchus_heterolepis:34.988434,((((Acestrorhynchidae_Acestrorhynchus_lacustris:3.637499,(Acestrorhynchidae_Acestrorhynchus_altus:0.529160,Acestrorhynchidae_Acestrorhynchus_pantaneiro:0.529160)63:3.108340)64:4.491468,Acestrorhynchidae_Acestrorhynchus_abbreviatus:8.128967)100:17.563557,Acestrorhynchidae_Acestrorhynchus_falcatus:25.692524)95:5.332399,((Acestrorhynchidae_Acestrorhynchus_grandoculis:15.891145,Acestrorhynchidae_Acestrorhynchus_minimus:15.891145)93:6.609853,(Acestrorhynchidae_Acestrorhynchus_microlepis:14.770695,Acestrorhynchidae_Acestrorhynchus_britskii:14.770695)100:7.730303)97:8.523925)80:3.963511)83:2.387167,(Acestrorhynchidae_Acestrorhynchus_falcirostris:28.446253,Acestrorhynchidae_Acestrorhynchus_nasutus:28.446253)92:8.929348)96:6.748517)89:5.006619)3:2.521603)33:4.497608)0:3.104937)13:6.075581)13:1.386203)2:3.171375)4:11.896953,(Tarumaniidae_Tarumania_walkerae:67.610710,(((Erythrinidae_Hoplias_misionera:17.511306,(Erythrinidae_Hoplias_malabaricus:15.325946,((Erythrinidae_Hoplias_microlepis:7.055039,Erythrinidae_Hoplias_mbigua:7.055039)72:2.261273,Erythrinidae_Hoplias_intermedius:9.316312)80:6.009633)39:2.185361)82:17.030602,(((Erythrinidae_Hoplias_australis:9.487712,Erythrinidae_Hoplias_lacerdae:9.487712)76:14.162806,Erythrinidae_Hoplias_curupira:23.650518)43:2.485130,Erythrinidae_Hoplias_aimara:26.135647)41:8.406261)93:23.140964,(Erythrinidae_Hoplerythrinus_unitaeniatus:33.410319,Erythrinidae_Erythrinus_erythrinus:33.410319)83:24.272553)2:9.927838)98:14.174285)1:5.034907,((((Ctenoluciidae_Ctenolucius_hujeta:27.138640,Ctenoluciidae_Ctenolucius_beani:27.138640)70:12.488804,Ctenoluciidae_Boulengerella_cuvieri:39.627444)97:27.930876,(Ctenoluciidae_Boulengerella_lateristriga:43.931062,Ctenoluciidae_Boulengerella_maculata:43.931062)51:23.627257)11:12.016352,((((Lebiasinidae_Nannostomus_mortenthaleri:38.188378,Lebiasinidae_Nannostomus_trifasciatus:38.188378)35:14.244728,Lebiasinidae_Nannostomus_eques:52.433106)20:12.132996,((Lebiasinidae_Lebiasina_boruca:4.652880,Lebiasinidae_Lebiasina_festae:4.652880)99:27.208178,((Lebiasinidae_Lebiasina_astrigata:0.005763,Lebiasinidae_Lebiasina_multimaculata:0.005763)100:9.315076,Lebiasinidae_Lebiasina_panamensis:9.320839)96:22.540219)94:32.705044)7:6.525775,((Lebiasinidae_Pyrrhulina_australis:33.701015,Lebiasinidae_Pyrrhulina_cf_zigzag:33.701015)98:16.444890,Lebiasinidae_Copella_nattereri:50.145905)90:20.945973)25:8.482794)7:7.245231)0:3.087122)2:11.035179,((Crenuchidae_Crenuchus_spilurus:32.856292,Crenuchidae_Poecilocharax_weitzmani:32.856292)100:30.056657,((Crenuchidae_Characidium_marshi:27.164837,(((Crenuchidae_Characidium_cricarense:12.500018,Crenuchidae_Characidium_alipioi:12.500018)93:6.787266,(((Crenuchidae_Characidium_oiticicai:3.967902,Crenuchidae_Characidium_lauroi:3.967902)99:4.945586,((Crenuchidae_Characidium_schubarti:7.324097,Crenuchidae_Characidium_lanei:7.324097)83:0.808685,(Crenuchidae_Characidium_timbuiense:5.843619,(Crenuchidae_Characidium_serrano:4.039189,Crenuchidae_Characidium_pterostictum:4.039189)92:1.804429)88:2.289164)74:0.780705)97:6.235054,Crenuchidae_Characidium_vidali:15.148542)82:4.138742)61:0.233777,Crenuchidae_Characidium_purpuratum:19.521061)91:7.643776)64:11.397890,((((((Crenuchidae_Characidium_litorale:1.919889,(Crenuchidae_Characidium_xanthopterum:0.142552,Crenuchidae_Ammocryptocharax_elegans:0.142552)76:1.777337)99:9.743729,Crenuchidae_Characidium_rachovii:11.663617)94:5.495123,(Crenuchidae_Characidium_lagosantense:8.977725,(Crenuchidae_Characidium_zebra:2.227281,Crenuchidae_Characidium_bimaculatum:2.227281)98:6.750444)91:8.181015)87:6.446930,Crenuchidae_Characidium_fasciatum:23.605670)75:6.449433,Crenuchidae_Characidium_laterale:30.055103)75:4.561409,Crenuchidae_Characidium_gomesi:34.616512)55:3.946214)98:24.350223)99:38.029255)2:26.317475,(((((Gymnotidae_Gymnotus_pantherinus:22.923485,(((Gymnotidae_Gymnotus_inaequilabiatus:14.773695,((Gymnotidae_Gymnotus_esmeraldas:3.340414,Gymnotidae_Gymnotus_henni:3.340414)100:9.224516,Gymnotidae_Gymnotus_tigre:12.564930)77:2.208766)99:3.897725,((((Gymnotidae_Gymnotus_omarorum:3.782178,(Gymnotidae_Gymnotus_chimarrao:3.639472,(Gymnotidae_Gymnotus_cuia:1.603377,Gymnotidae_Gymnotus_mamiraua:1.603377)97:2.036095)2:0.142706)95:2.049283,((Gymnotidae_Gymnotus_bahianus:1.495443,(Gymnotidae_Gymnotus_ucamara:0.751088,Gymnotidae_Gymnotus_arapaima:0.751088)76:0.744355)80:2.862654,((Gymnotidae_Gymnotus_chaviro:1.849668,Gymnotidae_Gymnotus_sylvius:1.849668)92:2.125078,(Gymnotidae_Gymnotus_paraguensis:2.903261,(Gymnotidae_Gymnotus_carapo:1.110116,(Gymnotidae_Gymnotus_ardilai:0.800476,Gymnotidae_Gymnotus_choco:0.800476)78:0.309640)71:1.793146)69:1.071485)49:0.383349)99:1.473365)99:3.531857,((Gymnotidae_Gymnotus_obscurus:4.458835,Gymnotidae_Gymnotus_curupira:4.458835)89:1.691349,(Gymnotidae_Gymnotus_pantanal:5.182964,Gymnotidae_Gymnotus_varzea:5.182964)64:0.967220)100:3.213134)99:3.497998,(Gymnotidae_Gymnotus_panamensis:8.624050,Gymnotidae_Gymnotus_cylindricus:8.624050)100:4.237266)99:5.810104)99:3.418417,(Gymnotidae_Gymnotus_pedanopterus:16.741629,(Gymnotidae_Gymnotus_cataniapo:16.063308,Gymnotidae_Gymnotus_anguillaris:16.063308)45:0.678321)99:5.348208)80:0.833648)95:6.454349,(Gymnotidae_Gymnotus_jonasi:16.202631,((Gymnotidae_Gymnotus_coatesi:2.035033,Gymnotidae_Gymnotus_javari:2.035033)100:9.764489,(Gymnotidae_Gymnotus_coropinae:9.371795,Gymnotidae_Gymnotus_stenoleucus:9.371795)81:2.427726)99:4.403110)100:13.175203)99:33.247503,((Gymnotidae_Electrophorus_varii:4.308881,Gymnotidae_Electrophorus_electricus:4.308881)72:1.916587,Gymnotidae_Electrophorus_voltai:6.225468)1:56.399869)3:0.200363,(((((((Rhamphichthyidae_Gymnorhamphichthys_rosamariae:14.488593,Rhamphichthyidae_Gymnorhamphichthys_hypostomus:14.488593)100:5.986736,(Rhamphichthyidae_Gymnorhamphichthys_rondoni:19.032267,Rhamphichthyidae_Gymnorhamphichthys_britskii:19.032267)72:1.443062)100:11.984511,Rhamphichthyidae_Gymnorhamphichthys_bogardusae:32.459840)73:10.181727,(((Rhamphichthyidae_Rhamphichthys_heleios:8.224232,((Rhamphichthyidae_Rhamphichthys_rostratus:3.987466,Rhamphichthyidae_Rhamphichthys_marmoratus:3.987466)80:1.339835,Rhamphichthyidae_Rhamphichthys_apurensis:5.327301)87:2.896931)45:0.004967,(Rhamphichthyidae_Rhamphichthys_drepanium:1.134503,Rhamphichthyidae_Rhamphichthys_hahni:1.134503)95:7.094696)77:2.904091,Rhamphichthyidae_Rhamphichthys_lineatus:11.133289)95:31.508277)64:4.872263,((Rhamphichthyidae_Steatogenys_elegans:21.291129,(Rhamphichthyidae_Steatogenys_ocellatus:19.295395,Rhamphichthyidae_Steatogenys_duidae:19.295395)45:1.995734)100:18.496679,((Rhamphichthyidae_Hypopygus_minissimus:14.107570,Rhamphichthyidae_Hypopygus_lepturus:14.107570)97:8.443306,(Rhamphichthyidae_Hypopygus_nijsseni:6.506277,Rhamphichthyidae_Hypopygus_neblinae:6.506277)100:16.044599)99:17.236932)97:7.726022)63:5.439846,((Hypopomidae_Hypopomus_artedi:38.329439,(((((Hypopomidae_Brachyhypopomus_sullivani:17.497195,((Hypopomidae_Brachyhypopomus_regani:7.142905,Hypopomidae_Brachyhypopomus_bombilla:7.142905)100:9.489251,((Hypopomidae_Brachyhypopomus_batesi:2.793247,Hypopomidae_Brachyhypopomus_benjamini:2.793247)100:5.503084,Hypopomidae_Brachyhypopomus_provenzanoi:8.296332)100:8.335824)55:0.865039)99:3.476035,((Hypopomidae_Brachyhypopomus_diazae:8.393566,Hypopomidae_Brachyhypopomus_occidentalis:8.393566)100:8.888877,Hypopomidae_Brachyhypopomus_palenque:17.282443)98:3.690787)100:4.687974,((((Hypopomidae_Brachyhypopomus_bullocki:2.763924,Hypopomidae_Brachyhypopomus_hendersoni:2.763924)90:6.777197,Hypopomidae_Brachyhypopomus_cunia:9.541121)100:12.190159,(Hypopomidae_Brachyhypopomus_jureiae:8.796504,Hypopomidae_Brachyhypopomus_janeiroensis:8.796504)100:12.934777)32:1.650267,((Hypopomidae_Brachyhypopomus_bennetti:8.405024,Hypopomidae_Brachyhypopomus_walteri:8.405024)100:11.960238,((Hypopomidae_Brachyhypopomus_gauderio:1.234159,Hypopomidae_Brachyhypopomus_pinnicaudatus:1.234159)100:13.723666,(((Hypopomidae_Brachyhypopomus_belindae:0.483865,Hypopomidae_Brachyhypopomus_verdii:0.483865)100:9.495432,((Hypopomidae_Brachyhypopomus_beebei:4.525480,Hypopomidae_Brachyhypopomus_hamiltoni:4.525480)95:3.120447,(Hypopomidae_Brachyhypopomus_draco:3.414281,Hypopomidae_Brachyhypopomus_alberti:3.414281)100:4.231646)98:2.333371)100:4.382882,Hypopomidae_Brachyhypopomus_flavipomus:14.362179)57:0.595645)100:5.407437)100:3.016286)39:2.279656)31:2.085488,Hypopomidae_Brachyhypopomus_brevirostris:27.746691)99:8.063980,(Hypopomidae_Racenisia_fimbriipinna:28.736393,(Hypopomidae_Procerusternarchus_pixuna:6.198651,Hypopomidae_Microsternarchus_bilineatus:6.198651)100:22.537742)98:7.074279)65:2.518767)90:7.308454,Hypopomidae_Akawaio_penak:45.637893)92:7.315781)60:8.549800,(((Apteronotidae_Sternarchorhamphus_muelleri:11.214148,Apteronotidae_Orthosternarchus_tamandua:11.214148)100:20.965195,(Apteronotidae_Apteronotus_cuchillejo:24.390741,((Apteronotidae_Adontosternarchus_balaenops:11.877169,(Apteronotidae_Adontosternarchus_nebulosus:9.882718,(Apteronotidae_Adontosternarchus_devenanzii:9.036248,(Apteronotidae_Adontosternarchus_clarkae:8.199625,Apteronotidae_Adontosternarchus_sachsi:8.199625)57:0.836623)51:0.846471)98:1.994450)100:10.302055,((Apteronotidae_Parapteronotus_hasemani:17.561207,((Apteronotidae_Apteronotus_albifrons:2.165154,Apteronotidae_Apteronotus_caudimaculosus:2.165154)100:14.140788,((Apteronotidae_Megadontognathus_kaitukaensis:15.385389,Apteronotidae_Apteronotus_acidops:15.385389)77:0.693915,(Apteronotidae_Apteronotus_mariae:15.049791,((Apteronotidae_Apteronotus_leptorhynchus:5.562748,(Apteronotidae_Apteronotus_galvisi:0.851432,Apteronotidae_Apteronotus_macrolepis:0.851432)100:4.711316)100:5.906528,(Apteronotidae_Apteronotus_magdalenensis:8.489718,Apteronotidae_Apteronotus_eschmeyeri:8.489718)94:2.979558)100:3.580514)58:1.029514)39:0.226639)44:1.255264)96:1.857093,((Apteronotidae_Apteronotus_rostratus:5.941801,Apteronotidae_Apteronotus_anu:5.941801)100:12.585401,((Apteronotidae_Platyurosternarchus_crypticus:2.064504,Apteronotidae_Platyurosternarchus_macrostoma:2.064504)100:16.083913,(((((Apteronotidae_Sternarchella_schotti:6.010254,(Apteronotidae_Sternarchella_rex:2.854324,((Apteronotidae_Sternarchella_patriciae:1.522441,Apteronotidae_Sternarchella_calhamazon:1.522441)86:0.889510,((Apteronotidae_Sternarchella_raptor:1.173437,Apteronotidae_Sternarchella_orthos:1.173437)78:0.416185,Apteronotidae_Sternarchella_duccis:1.589622)100:0.822329)58:0.442373)99:3.155930)100:6.457660,(((Apteronotidae_Sternarchogiton_nattereri:3.104705,Apteronotidae_Sternarchogiton_labiatus:3.104705)100:6.384451,Apteronotidae_Sternarchogiton_porcinum:9.489157)72:1.184154,(Apteronotidae_Pariosternarchus_amazonensis:9.655525,(Apteronotidae_Melanosternarchus_amaru:8.350124,(Apteronotidae_Compsaraia_samueli:6.589146,(Apteronotidae_Compsaraia_compsa:4.210363,Apteronotidae_Compsaraia_iara:4.210363)100:2.378783)100:1.760978)99:1.305401)71:1.017786)96:1.794603)41:0.812866,(((Apteronotidae_Porotergus_gimbeli:5.798533,(Apteronotidae_Apteronotus_bonapartii:2.262454,Apteronotidae_Apteronotus_ellisi:2.262454)99:3.536078)96:2.429192,(Apteronotidae_Porotergus_gymnotus:7.657570,Apteronotidae_Apteronotus_apurensis:7.657570)56:0.570154)79:2.827354,Apteronotidae_Porotergus_duende:11.055078)63:2.225702)38:1.206197,Apteronotidae_Tenebrosternarchus_preto:14.486977)64:2.103971,((Apteronotidae_Sternarchorhynchus_oxyrhynchus:0.941582,Apteronotidae_Sternarchorhynchus_goeldii:0.941582)23:13.880594,(Apteronotidae_Sternarchorhynchus_mormyrus:10.781940,((Apteronotidae_Sternarchorhynchus_mareikeae:8.749385,((Apteronotidae_Sternarchorhynchus_yepezi:1.038075,Apteronotidae_Sternarchorhynchus_marreroi:1.038075)70:6.992265,((Apteronotidae_Sternarchorhynchus_galibi:4.618414,(Apteronotidae_Sternarchorhynchus_stewarti:0.004227,Apteronotidae_Sternarchorhynchus_hagedornae:0.004227)97:4.614187)88:2.804405,((Apteronotidae_Sternarchorhynchus_roseni:2.635411,(Apteronotidae_Sternarchorhynchus_retzeri:2.057113,Apteronotidae_Sternarchorhynchus_cramptoni:2.057113)100:0.578298)99:1.737613,(Apteronotidae_Sternarchorhynchus_montanus:0.004873,Apteronotidae_Sternarchorhynchus_starksi:0.004873)85:4.368151)77:3.049794)32:0.607521)42:0.719046)61:0.006114,Apteronotidae_Sternarchorhynchus_mesensis:8.755499)55:2.026442)63:4.040236)61:1.768772)95:1.557470)27:0.378784)25:0.891098)78:2.760924)59:2.211517)97:7.788602)97:27.840417,((Sternopygidae_Japigny_kirschbaum:36.911165,(((((Sternopygidae_Rhabdolichops_troscheli:3.105086,(Sternopygidae_Rhabdolichops_caviceps:1.778321,Sternopygidae_Rhabdolichops_eastwardi:1.778321)56:1.326764)53:1.915316,(Sternopygidae_Rhabdolichops_electrogrammus:4.191097,Sternopygidae_Rhabdolichops_jegui:4.191097)36:0.829305)50:3.296100,Sternopygidae_Rhabdolichops_navalha:8.316502)96:5.817224,Sternopygidae_Rhabdolichops_stewarti:14.133725)98:15.322287,((Sternopygidae_Distocyclus_conirostris:18.550333,(Sternopygidae_Archolaemus_blax:13.226802,Sternopygidae_Archolaemus_luciae:13.226802)0:5.323531)0:0.355686,((Sternopygidae_Eigenmannia_humboldtii:9.924040,Sternopygidae_Eigenmannia_limbata:9.924040)98:6.829825,(((Sternopygidae_Eigenmannia_trilineata:7.120014,Sternopygidae_Eigenmannia_macrops:7.120014)73:1.405478,Sternopygidae_Eigenmannia_vicentespelaea:8.525492)98:4.894911,Sternopygidae_Eigenmannia_virescens:13.420403)21:3.333462)3:2.152154)86:10.549993)88:7.455153)96:16.511758,(Sternopygidae_Sternopygus_astrabes:29.345875,(((Sternopygidae_Sternopygus_obtusirostris:12.821109,(((Sternopygidae_Sternopygus_pejeraton:0.924468,Sternopygidae_Sternopygus_aequilabiatus:0.924468)88:1.398738,Sternopygidae_Sternopygus_dariensis:2.323206)61:4.816284,Sternopygidae_Sternopygus_arenatus:7.139490)98:5.681619)63:2.696373,Sternopygidae_Sternopygus_xingu:15.517482)30:1.503916,(Sternopygidae_Sternopygus_branco:12.850381,Sternopygidae_Sternopygus_macrurus:12.850381)58:4.171017)97:12.324477)97:24.077049)11:6.596837)0:1.483714)0:1.322226)84:58.556656,(((Diplomystidae_Diplomystes_camposensis:2.167936,(Diplomystidae_Diplomystes_chilensis:0.852962,Diplomystidae_Diplomystes_nahuelbutaensis:0.852962)72:1.314974)64:1.297083,((Diplomystidae_Olivaichthys_viedmensis:0.480126,Diplomystidae_Diplomystes_mesembrinus:0.480126)63:0.381854,Diplomystidae_Diplomystes_cuyanus:0.861980)65:2.603039)100:89.279893,(((((Loricariidae_Lithogenes_villosus:52.639917,(((((((((Loricariidae_Cteniloricaria_platystoma:6.546936,Loricariidae_Cteniloricaria_napova:6.546936)97:14.659645,(((Loricariidae_Harttia_loricariformis:14.222350,((((Loricariidae_Harttia_novalimensis:3.910662,Loricariidae_Harttia_carvalhoi:3.910662)99:4.522121,Loricariidae_Harttia_leiopleura:8.432783)80:2.565495,Loricariidae_Harttia_gracilis:10.998278)76:1.936930,Loricariidae_Harttia_torrenticola:12.935208)69:1.287142)33:2.806832,Loricariidae_Harttia_kronei:17.029182)71:3.022645,(Loricariidae_Harttia_guianensis:6.275093,(Loricariidae_Harttia_tuna:3.712949,(Loricariidae_Harttia_fluminensis:0.773467,Loricariidae_Harttia_surinamensis:0.773467)100:2.939482)100:2.562144)100:13.776733)34:1.154755)23:1.646311,(Loricariidae_Harttia_punctata:17.540428,(Loricariidae_Harttia_duriventris:5.504945,Loricariidae_Harttia_dissidens:5.504945)100:12.035484)71:5.312464)19:3.015912,(Loricariidae_Harttiella_lucifer:7.870667,((Loricariidae_Harttiella_intermedia:0.386130,Loricariidae_Harttiella_longicauda:0.386130)100:3.743446,(Loricariidae_Harttiella_pilosa:2.579512,(Loricariidae_Harttiella_parva:2.368512,Loricariidae_Harttiella_crassicauda:2.368512)67:0.211000)91:1.550064)100:3.741092)100:17.998138)99:5.056024,(((Loricariidae_Pterosturisoma_microps:17.248724,(((Loricariidae_Sturisoma_nigrirostrum:6.014782,Loricariidae_Sturisoma_robustum:6.014782)96:0.928131,Loricariidae_Sturisoma_monopelte:6.942913)100:7.332056,(((Loricariidae_Sturisomatichthys_festivus:3.662549,(Loricariidae_Sturisomatichthys_leightoni:2.667828,Loricariidae_Sturisomatichthys_panamensis:2.667828)100:0.994721)100:4.263249,Loricariidae_Sturisomatichthys_citurensis:7.925799)100:4.550781,(((Loricariidae_Farlowella_curtirostra:2.183572,Loricariidae_Farlowella_taphorni:2.183572)100:7.032669,Loricariidae_Farlowella_amazonum:9.216241)61:0.813713,(((((Loricariidae_Farlowella_knerii:3.021114,((Loricariidae_Farlowella_reticulata:2.366183,(Loricariidae_Farlowella_smithi:1.190144,(Loricariidae_Farlowella_paraguayensis:0.268815,Loricariidae_Farlowella_hahni:0.268815)100:0.921329)61:1.176039)39:0.341984,(Loricariidae_Farlowella_schreitmuelleri:1.874129,Loricariidae_Farlowella_oxyrryncha:1.874129)73:0.834038)56:0.312947)100:3.902913,(Loricariidae_Farlowella_vittata:2.094944,Loricariidae_Farlowella_mariaelenae:2.094944)95:4.829082)37:0.900374,(Loricariidae_Farlowella_nattereri:4.422979,Loricariidae_Farlowella_hasemani:4.422979)74:3.401422)11:0.004256,(Loricariidae_Farlowella_acus:3.335678,Loricariidae_Farlowella_martini:3.335678)98:4.492979)27:0.915214,Loricariidae_Aposturisoma_myriodon:8.743871)59:1.286083)99:2.446626)99:1.798388)98:2.973756)98:4.400278,(Loricariidae_Lamontichthys_filamentosus:3.565836,Loricariidae_Lamontichthys_stibaros:3.565836)96:18.083166)97:6.920977,(((Loricariidae_Dasyloricaria_latiura:24.319849,Loricariidae_Dasyloricaria_filamentosa:24.319849)0:0.005370,(((Loricariidae_Crossoloricaria_venezuelae:19.942934,(Loricariidae_Fonchiiloricaria_nanodon:18.211163,((Loricariidae_Loricariichthys_microdon:9.189250,((Loricariidae_Loricariichthys_maculatus:4.227208,Loricariidae_Loricariichthys_derbyi:4.227208)75:3.324390,((Loricariidae_Loricariichthys_castaneus:1.954748,Loricariidae_Loricariichthys_anus:1.954748)100:4.241657,(Loricariidae_Loricariichthys_labialis:4.726228,Loricariidae_Loricariichthys_melanocheilus:4.726228)55:1.470178)43:1.355192)48:1.637653)33:1.827115,Loricariidae_Loricariichthys_platymetopon:11.016365)62:7.194797)25:1.731771)15:1.101763,((Loricariidae_Limatulichthys_griseus:16.548082,Loricariidae_Pseudoloricaria_laeviuscula:16.548082)86:3.171413,Loricariidae_Hemiodontichthys_acipenserinus:19.719495)24:1.325202)11:1.633459,((Loricariidae_Spatuloricaria_puganensis:17.059008,((((Loricariidae_Brochiloricaria_macrodon:1.851662,(Loricariidae_Paraloricaria_agastor:0.487588,Loricariidae_Paraloricaria_vetula:0.487588)100:1.364074)47:0.467564,(Loricariidae_Loricaria_apeltogaster:1.892813,Loricariidae_Proloricaria_prolixa:1.892813)49:0.426413)99:7.009250,(Loricariidae_Loricaria_clavipinna:6.043664,(Loricariidae_Loricaria_parnahybae:5.012406,((Loricariidae_Loricaria_tucumanensis:3.973747,((Loricariidae_Loricaria_nickeriensis:1.998602,Loricariidae_Loricaria_lentiginosa:1.998602)2:0.612815,Loricariidae_Loricaria_cataphracta:2.611417)93:1.362329)46:0.446545,Loricariidae_Loricaria_simillima:4.420291)50:0.592115)74:1.031259)99:3.284812)84:4.265552,(((Loricariidae_Spatuloricaria_gymnogaster:6.037938,(Loricariidae_Crossoloricaria_cephalaspis:0.888989,Loricariidae_Crossoloricaria_variegata:0.888989)99:5.148949)100:6.873115,Loricariidae_Planiloricaria_cryptodon:12.911052)5:0.003171,((Loricariidae_Rhadinoloricaria_ommation:8.168857,(Loricariidae_Pseudohemiodon_apithanos:8.148993,Loricariidae_Pseudohemiodon_lamina:8.148993)51:0.019865)39:1.028671,Loricariidae_Pseudohemiodon_laticeps:9.197528)58:3.716695)33:0.679805)87:3.464980)80:4.709424,(((Loricariidae_Rineloricaria_pentamaculata:15.323937,(Loricariidae_Rineloricaria_latirostris:13.906439,(((Loricariidae_Rineloricaria_morrowi:7.389045,((Loricariidae_Rineloricaria_melini:4.166608,Loricariidae_Rineloricaria_formosa:4.166608)48:0.652271,Loricariidae_Rineloricaria_teffeana:4.818879)62:2.570166)38:3.346879,Loricariidae_Rineloricaria_stewarti:10.735924)29:1.869532,(Loricariidae_Rineloricaria_parva:12.442022,(((Loricariidae_Rineloricaria_wolfei:9.548660,((Loricariidae_Rineloricaria_jaraguensis:6.486628,Loricariidae_Rineloricaria_kronei:6.486628)54:0.011646,(((Loricariidae_Rineloricaria_misionera:2.557142,Loricariidae_Rineloricaria_cadeae:2.557142)62:0.573137,Loricariidae_Rineloricaria_longicauda:3.130279)83:1.639737,((Loricariidae_Rineloricaria_microlepidogaster:2.744525,(Loricariidae_Rineloricaria_aequalicuspis:2.395392,Loricariidae_Rineloricaria_strigilata:2.395392)35:0.349133)54:1.278657,Loricariidae_Rineloricaria_quadrensis:4.023182)40:0.746834)32:1.728258)4:3.050385)2:1.040215,((Loricariidae_Rineloricaria_eigenmanni:5.257921,(Loricariidae_Rineloricaria_heteroptera:2.829366,Loricariidae_Rineloricaria_platyura:2.829366)99:2.428555)100:4.232270,(Loricariidae_Rineloricaria_osvaldoi:8.759909,Loricariidae_Rineloricaria_sneiderni:8.759909)11:0.730282)15:1.098684)3:0.002083,(Loricariidae_Rineloricaria_catamarcensis:3.145298,Loricariidae_Rineloricaria_lima:3.145298)98:7.445660)6:1.851065)6:0.163433)4:1.300983)6:1.417498)11:2.622127,((Loricariidae_Rineloricaria_altipinnis:7.236535,(Loricariidae_Rineloricaria_jubata:6.312362,Loricariidae_Rineloricaria_uracantha:6.312362)18:0.924174)20:9.564652,Loricariidae_Rineloricaria_lanceolata:16.801188)13:1.144876)24:1.842797,Loricariidae_Rineloricaria_fallax:19.788860)60:1.979571)50:0.909724)10:1.647064)91:2.759914,(Loricariidae_Metaloricaria_paucidens:12.184666,Loricariidae_Metaloricaria_nijsseni:12.184666)100:14.900467)93:1.484846)90:2.354849)89:11.931020,((((((Loricariidae_Otocinclus_xakriaba:16.475795,((Loricariidae_Otocinclus_flexilis:5.076737,Loricariidae_Otocinclus_arnoldi:5.076737)98:4.933834,Loricariidae_Otocinclus_affinis:10.010571)66:6.465223)29:1.289308,((Loricariidae_Otocinclus_cocama:13.175864,Loricariidae_Otocinclus_vestitus:13.175864)60:1.085235,(Loricariidae_Otocinclus_mariae:13.596072,(Loricariidae_Otocinclus_hoppei:10.667308,Loricariidae_Otocinclus_vittatus:10.667308)48:2.928764)57:0.665027)65:3.504004)98:5.793997,Loricariidae_Lampiella_gibbosa:23.559100)88:7.637663,((Loricariidae_Acestridium_discus:13.500888,(Loricariidae_Acestridium_scutatum:10.563883,(Loricariidae_Acestridium_gymnogaster:9.309903,Loricariidae_Acestridium_martini:9.309903)79:1.253980)76:2.937005)92:15.880690,(((Loricariidae_Hypoptopoma_guianense:7.222018,Loricariidae_Hypoptopoma_thoracatum:7.222018)100:12.156669,((Loricariidae_Oxyropsis_carinata:0.519723,Loricariidae_Oxyropsis_wrightiana:0.519723)100:7.968446,Loricariidae_Oxyropsis_acutirostris:8.488170)100:10.890517)51:3.645093,(Loricariidae_Hypoptopoma_spectabile:21.487008,((Loricariidae_Hypoptopoma_incognitum:3.656513,Loricariidae_Hypoptopoma_steindachneri:3.656513)100:13.230683,(Loricariidae_Hypoptopoma_inexspectatum:8.715698,Loricariidae_Hypoptopoma_gulare:8.715698)100:8.171498)93:4.599812)66:1.536772)92:6.357798)70:1.815185)72:1.404386,(((Loricariidae_Microplecostomus_forestii:19.637025,Loricariidae_Nannoplecostomus_eleonorae:19.637025)99:7.365382,((((Loricariidae_Pseudotocinclus_juquiae:4.475791,Loricariidae_Pseudotocinclus_parahybae:4.475791)60:3.764938,Loricariidae_Pseudotocinclus_tietensis:8.240729)99:4.260447,Loricariidae_Pareiorhina_rudolphi:12.501176)100:7.270644,(((((Loricariidae_Pareiorhaphis_nudula:4.306931,(Loricariidae_Pareiorhaphis_hypselurus:2.301408,Loricariidae_Pareiorhaphis_stomias:2.301408)99:2.005523)100:6.450848,(Loricariidae_Pareiorhaphis_splendens:9.471504,(Loricariidae_Pareiorhaphis_azygolechis:5.042643,(((Loricariidae_Pareiorhaphis_vestigipinnis:1.576356,(Loricariidae_Pareiorhaphis_eurycephalus:1.083006,Loricariidae_Pareiorhaphis_parmula:1.083006)95:0.493349)99:1.760532,Loricariidae_Pareiorhaphis_hystrix:3.336888)96:0.564350,(Loricariidae_Pareiorhaphis_steindachneri:1.356168,Loricariidae_Pareiorhaphis_cameroni:1.356168)100:2.545070)99:1.141405)100:4.428861)58:1.286275)47:0.738860,(Loricariidae_Kronichthys_lacerta:4.405831,(Loricariidae_Kronichthys_heylandi:3.511197,Loricariidae_Kronichthys_subteres:3.511197)76:0.894633)100:7.090809)64:0.623425,(Loricariidae_Neoplecostomus_ribeirensis:8.720045,(Loricariidae_Isbrueckerichthys_alipionis:5.735414,((Loricariidae_Isbrueckerichthys_saxicola:0.773656,Loricariidae_Isbrueckerichthys_epakmos:0.773656)53:3.387494,(Loricariidae_Isbrueckerichthys_duseni:2.328097,Loricariidae_Isbrueckerichthys_calvus:2.328097)68:1.833053)97:1.574265)98:2.984631)100:3.400019)99:5.611635,((((Loricariidae_Pareiorhina_hyptiorhachis:1.392614,Loricariidae_Pareiorhina_carrancas:1.392614)100:8.559643,(Loricariidae_Pareiorhina_rosai:4.079487,((Loricariidae_Pareiorhina_pelicicei:1.727866,Loricariidae_Pareiorhina_cepta:1.727866)100:1.418288,Loricariidae_Pareiorhina_brachyrhyncha:3.146154)94:0.933333)100:5.872770)96:4.922022,((((((Loricariidae_Neoplecostomus_yapo:3.842174,(Loricariidae_Neoplecostomus_selenae:2.514109,Loricariidae_Neoplecostomus_botucatu:2.514109)53:1.328065)52:1.020437,((Loricariidae_Neoplecostomus_canastra:1.757680,Loricariidae_Neoplecostomus_langeanii:1.757680)35:0.580269,(Loricariidae_Neoplecostomus_jaguari:1.853994,Loricariidae_Neoplecostomus_bandeirante:1.853994)83:0.483956)79:2.524661)66:0.237787,Loricariidae_Neoplecostomus_paranensis:5.100397)79:0.937936,Loricariidae_Neoplecostomus_corumba:6.038333)97:4.765088,Loricariidae_Neoplecostomus_paraty:10.803421)57:0.518194,(Loricariidae_Neoplecostomus_franciscoensis:8.223638,(Loricariidae_Neoplecostomus_espiritosantensis:7.181699,Loricariidae_Neoplecostomus_microps:7.181699)90:1.041939)96:3.097977)90:3.552664)80:0.905974,((Loricariidae_Pareiorhaphis_scutula:6.485530,(Loricariidae_Pareiorhaphis_nasuta:5.319482,Loricariidae_Plesioptopoma_curvidens:5.319482)94:1.166048)100:7.976968,(Loricariidae_Pareiorhaphis_bahiana:12.098471,((Loricariidae_Pareiorhaphis_ruschii:8.325059,Loricariidae_Euryochus_thysanos:8.325059)31:0.004009,Loricariidae_Hirtella_carinata:8.329068)65:3.769403)76:2.364026)60:1.317756)89:1.951445)97:2.040121)98:7.230587)8:2.128460,((Loricariidae_Corumbataia_canoeiro:17.711212,(Loricariidae_Corumbataia_anosteos:10.613400,(Loricariidae_Corumbataia_tocantinensis:2.411223,(Loricariidae_Corumbataia_britskii:1.792252,Loricariidae_Corumbataia_cuestae:1.792252)78:0.618971)100:8.202176)100:7.097812)78:10.493768,((Loricariidae_Curculionichthys_paresi:11.861059,(Loricariidae_Curculionichthys_piracanjuba:7.350970,(Loricariidae_Curculionichthys_oliveirai:3.411053,Loricariidae_Curculionichthys_insperatus:3.411053)100:3.939917)95:4.510088)100:15.659893,((((Loricariidae_Curculionichthys_hera:7.913694,Loricariidae_Hisonotus_acuen:7.913694)100:13.296193,(((Loricariidae_Parotocinclus_eppleyi:16.218436,(Loricariidae_Parotocinclus_britskii:9.032644,Loricariidae_Parotocinclus_aripuanensis:9.032644)74:7.185793)1:2.288108,Loricariidae_Parotocinclus_collinsae:18.506545)0:0.003862,Loricariidae_Hisonotus_chromodontus:18.510407)8:2.699480)44:4.402760,(((((Loricariidae_Otothyropsis_biamnicus:10.411466,(Loricariidae_Otothyropsis_polyodon:1.753678,Loricariidae_Hisonotus_francirochai:1.753678)97:8.657788)57:7.336064,((Loricariidae_Microlepidogaster_perforata:11.655262,(Loricariidae_Parotocinclus_bidentatus:6.467237,Loricariidae_Parotocinclus_maculicauda:6.467237)100:5.188025)67:5.170606,((((Loricariidae_Hisonotus_bocaiuva:7.210039,Loricariidae_Rhinolekos_arachas:7.210039)95:6.284921,(Loricariidae_Parotocinclus_bahiensis:12.312000,(Loricariidae_Parotocinclus_prata:6.217239,Loricariidae_Parotocinclus_robustus:6.217239)100:6.094761)55:1.182959)91:2.391846,((((Loricariidae_Rhinolekos_garavelloi:2.902624,Loricariidae_Rhinolekos_britskii:2.902624)100:5.063889,Loricariidae_Microlepidogaster_longicolla:7.966512)68:4.566399,Loricariidae_Microlepidogaster_dimorpha:12.532911)55:3.116353,((Loricariidae_Hisonotus_paulinus:9.094920,Loricariidae_Hisonotus_depressicauda:9.094920)98:6.215342,((Loricariidae_Pseudotothyris_janeirensis:9.115270,(Loricariidae_Otothyris_travassosi:7.884991,Loricariidae_Pseudotothyris_obtusa:7.884991)28:1.230279)96:5.488701,Loricariidae_Parotocinclus_spilurus:14.603971)36:0.706290)25:0.339003)9:0.237541)14:0.481853,(Loricariidae_Parotocinclus_adamanteus:14.970133,(((Loricariidae_Epactionotus_bilineatus:3.577856,(Loricariidae_Epactionotus_gracilis:1.522643,Loricariidae_Epactionotus_itaimbezinho:1.522643)92:2.055213)100:6.974617,(((Loricariidae_Hisonotus_notatus:2.602387,Loricariidae_Hisonotus_thayeri:2.602387)100:6.574762,(Loricariidae_Hisonotus_notopagos:6.918050,((Loricariidae_Eurycheilichthys_coryphaenus:3.000637,Loricariidae_Eurycheilichthys_limulus:3.000637)42:0.007473,(((Loricariidae_Eurycheilichthys_castaneus:0.628561,Loricariidae_Eurycheilichthys_luisae:0.628561)63:1.861638,Loricariidae_Eurycheilichthys_planus:2.490198)28:0.007088,(Loricariidae_Eurycheilichthys_pantherinus:2.109302,Loricariidae_Eurycheilichthys_apocremnus:2.109302)50:0.387985)51:0.510823)78:3.909940)62:2.259099)20:0.519646,(Loricariidae_Hisonotus_armatus:7.947094,((Loricariidae_Hisonotus_charrua:4.192951,Loricariidae_Hisonotus_leucophrys:4.192951)96:2.319973,(Loricariidae_Hisonotus_taimensis:4.184378,Loricariidae_Hisonotus_laevior:4.184378)59:2.328545)64:1.434171)48:1.749701)18:0.855677)49:2.954299,(((Loricariidae_Hisonotus_maculipinnis:4.253141,Loricariidae_Hisonotus_ringueleti:4.253141)81:5.828316,((Loricariidae_Hisonotus_montanus:5.344506,(Loricariidae_Hisonotus_carreiro:0.196440,Loricariidae_Hisonotus_prata:0.196440)95:5.148066)72:1.908187,(Loricariidae_Hisonotus_megaloplax:5.022162,(Loricariidae_Hisonotus_iota:2.460722,Loricariidae_Hisonotus_aky:2.460722)84:2.561439)55:2.230531)93:2.828764)78:2.498668,(Loricariidae_Otothyropsis_marapoama:9.051767,Loricariidae_Hisonotus_nigricauda:9.051767)71:3.528359)28:0.926645)86:1.463362)36:1.398525)23:0.457210)20:0.921663)27:2.333992,(Loricariidae_Parotocinclus_cearensis:2.534679,Loricariidae_Parotocinclus_spilosoma:2.534679)99:17.546844)49:3.110687,Loricariidae_Hisonotus_leucofrenatus:23.192210)25:1.432498,Loricariidae_Parotocinclus_seridoensis:24.624708)17:0.987940)18:1.085116,Loricariidae_Parotocinclus_jumbo:26.697763)21:0.823188)32:0.684028)6:0.925887)62:3.470282)79:6.424208,((((Loricariidae_Paulasquama_callis:6.471070,(Loricariidae_Neblinichthys_echinasus:3.942638,Loricariidae_Neblinichthys_brevibracchium:3.942638)100:2.528431)100:15.434180,(Loricariidae_Lithoxancistrus_orinoco:12.139812,Loricariidae_Pseudancistrus_yekuana:12.139812)100:9.765438)46:2.420370,(((Loricariidae_Andeancistrus_platycephalus:7.425633,Loricariidae_Transancistrus_santarosensis:7.425633)100:12.664219,(Loricariidae_Leptoancistrus_canensis:16.799882,((Loricariidae_Dolichancistrus_carnegiei:10.784644,Loricariidae_Dolichancistrus_fuesslii:10.784644)99:3.983210,Loricariidae_Cordylancistrus_torbesensis:14.767853)96:2.032028)98:3.289970)97:3.415891,(((Loricariidae_Chaetostoma_anomalum:8.457467,((Loricariidae_Chaetostoma_changae:1.286707,Loricariidae_Chaetostoma_breve:1.286707)97:4.939172,Loricariidae_Chaetostoma_dermorhynchus:6.225879)98:2.231588)99:5.260478,(((Loricariidae_Chaetostoma_loborhynchos:4.448813,Loricariidae_Chaetostoma_marmorescens:4.448813)100:7.118622,(Loricariidae_Chaetostoma_microps:4.045782,Loricariidae_Chaetostoma_carrioni:4.045782)100:7.521653)65:1.213980,(Loricariidae_Chaetostoma_lexa:9.968923,Loricariidae_Chaetostoma_lineopunctatum:9.968923)58:2.812493)50:0.936530)100:2.490675,((Loricariidae_Chaetostoma_jegui:0.869043,Loricariidae_Chaetostoma_vasquezi:0.869043)99:12.151774,Loricariidae_Chaetostoma_fischeri:13.020816)78:3.187804)98:7.297122)42:0.819877)81:3.502136,(((((Loricariidae_Dekeyseria_amazonica:10.971636,Loricariidae_Dekeyseria_picta:10.971636)99:4.892792,Loricariidae_Dekeyseria_scaphirhynchus:15.864428)99:7.824566,((Loricariidae_Corymbophanes_kaiei:19.095414,(Loricariidae_Hopliancistrus_tricornis:15.739549,Loricariidae_Cryptancistrus_similis:15.739549)62:3.355865)40:2.808790,(((Loricariidae_Guyanancistrus_brownsbergensis:2.369320,((Loricariidae_Guyanancistrus_teretirostris:0.550627,Loricariidae_Guyanancistrus_megastictus:0.550627)83:0.435556,Loricariidae_Guyanancistrus_tenuis:0.986183)85:1.383137)94:5.801972,(Loricariidae_Guyanancistrus_brevispinis:1.063739,Loricariidae_Guyanancistrus_nassauensis:1.063739)100:7.107553)100:10.368123,(Loricariidae_Guyanancistrus_longispinis:12.962195,Loricariidae_Guyanancistrus_niger:12.962195)99:5.577220)88:3.364789)69:1.784789)61:1.178510,(((Loricariidae_Pseudolithoxus_tigris:4.150791,Loricariidae_Pseudolithoxus_kelsorum:4.150791)100:8.447629,((Loricariidae_Pseudolithoxus_anthrax:2.542449,Loricariidae_Pseudolithoxus_dumus:2.542449)100:5.479735,(Loricariidae_Pseudolithoxus_kinja:0.447810,Loricariidae_Pseudolithoxus_nicoi:0.447810)100:7.574375)100:4.576235)100:10.694805,(((Loricariidae_Lasiancistrus_caucanus:8.624761,Loricariidae_Lasiancistrus_tentaculatus:8.624761)21:0.235081,(Loricariidae_Lasiancistrus_saetiger:2.192421,(Loricariidae_Lasiancistrus_heteracanthus:0.439451,Loricariidae_Lasiancistrus_schomburgkii:0.439451)54:1.752969)95:6.667421)97:12.167347,(Loricariidae_Ancistrus_clementinae:18.098216,(((Loricariidae_Ancistrus_cuiabae:10.987844,(Loricariidae_Ancistrus_leucostictus:10.300353,(Loricariidae_Ancistrus_trinitatis:9.110675,((Loricariidae_Ancistrus_marcapatae:5.861558,Loricariidae_Ancistrus_megalostomus:5.861558)64:3.244498,Loricariidae_Ancistrus_macrophthalmus:9.106056)24:0.004619)18:1.189678)17:0.687490)13:1.212497,Loricariidae_Ancistrus_ranunculus:12.200340)26:3.779509,(Loricariidae_Ancistrus_aguaboensis:12.353148,(((Loricariidae_Ancistrus_pirareta:8.872806,(Loricariidae_Ancistrus_cryptophthalmus:7.179010,(Loricariidae_Ancistrus_cirrhosus:4.524491,(Loricariidae_Ancistrus_brevipinnis:3.137842,Loricariidae_Ancistrus_multispinis:3.137842)59:1.386649)78:2.654520)39:1.693795)1:0.568312,Loricariidae_Ancistrus_dolichopterus:9.441118)6:1.491480,Loricariidae_Ancistrus_chagresi:10.932598)6:1.420550)17:3.626702)60:2.118367)86:2.928972)68:2.266035)62:1.574279)42:1.579555,(((Loricariidae_Pseudancistrus_barbatus:3.082767,Loricariidae_Pseudancistrus_depressus:3.082767)100:12.601361,((Loricariidae_Pseudancistrus_nigrescens:0.005226,Loricariidae_Panaqolus_claustellifer:0.005226)99:12.848912,(Loricariidae_Pseudancistrus_corantijniensis:11.785445,(Loricariidae_Pseudancistrus_zawadzkii:9.181910,Loricariidae_Pseudancistrus_asurini:9.181910)99:2.603535)72:1.068693)78:2.829989)95:10.152728,(((((((Loricariidae_Panaque_cochliodon:5.203903,(Loricariidae_Panaque_armbrusteri:2.595462,Loricariidae_Panaque_schaeferi:2.595462)15:2.608441)7:1.994477,Loricariidae_Panaque_bathyphilus:7.198379)98:5.407581,Loricariidae_Panaque_nigrolineatus:12.605961)98:8.072947,((((Loricariidae_Pterygoplichthys_zuliaensis:10.443724,(((Loricariidae_Pterygoplichthys_scrophus:1.233205,(Loricariidae_Pterygoplichthys_multiradiatus:0.944770,Loricariidae_Pterygoplichthys_pardalis:0.944770)28:0.288436)95:0.635386,Loricariidae_Pterygoplichthys_disjunctivus:1.868591)1:2.498183,(Loricariidae_Pterygoplichthys_joselimaianus:3.243141,(Loricariidae_Pterygoplichthys_lituratus:0.297914,Loricariidae_Pterygoplichthys_gibbiceps:0.297914)100:2.945227)95:1.123633)0:6.076949)0:1.938093,((((Loricariidae_Hemiancistrus_votouro:1.265490,(Loricariidae_Hemiancistrus_meizospilos:0.882638,Loricariidae_Hemiancistrus_fuliginosus:0.882638)53:0.382852)52:1.308639,Loricariidae_Hemiancistrus_punctulatus:2.574129)98:6.414591,(Loricariidae_Hypostomus_maracaiboensis:5.186631,Loricariidae_Hypostomus_aspidolepis:5.186631)100:3.802088)94:1.983857,(((Loricariidae_Hypostomus_soniae:1.952845,Loricariidae_Hypostomus_microstomus:1.952845)23:0.534261,((Loricariidae_Hypostomus_renestoi:1.209356,Loricariidae_Hypostomus_luteomaculatus:1.209356)75:0.243595,Loricariidae_Hypostomus_nigromaculatus:1.452951)54:1.034155)32:6.266698,((Loricariidae_Hypostomus_holostictus:0.645521,(Loricariidae_Hypostomus_robinii:0.637411,Loricariidae_Hypostomus_rhantos:0.637411)39:0.008110)100:6.762713,(((Loricariidae_Hypostomus_basilisko:4.764718,((Loricariidae_Hypostomus_macushi:2.824672,Loricariidae_Hypostomus_pyrineusi:2.824672)95:1.583332,Loricariidae_Hypostomus_paucipunctatus:4.408004)43:0.356715)41:2.181081,((Loricariidae_Hypostomus_plecostomoides:6.174600,((((Loricariidae_Hypostomus_hoplonites:4.788101,Loricariidae_Hypostomus_gymnorhynchus:4.788101)65:0.735654,(((((Loricariidae_Pterygoplichthys_ambrosettii:2.816683,Loricariidae_Pterygoplichthys_etentaculatus:2.816683)90:1.818814,Loricariidae_Hypostomus_sculpodon:4.635496)0:0.404685,Loricariidae_Hypostomus_nematopterus:5.040182)0:0.144754,((Loricariidae_Hypostomus_hemiurus:2.500421,(Loricariidae_Hypostomus_saramaccensis:0.550408,Loricariidae_Hypostomus_crassicauda:0.550408)100:1.950012)98:1.924935,((Loricariidae_Hypostomus_francisci:3.360136,(((Loricariidae_Hypostomus_regani:1.827335,(Loricariidae_Hypostomus_paulinus:1.656642,Loricariidae_Hypostomus_myersi:1.656642)26:0.170693)32:0.362569,Loricariidae_Hypostomus_margaritifer:2.189905)11:0.257325,(Loricariidae_Hypostomus_iheringii:2.010705,Loricariidae_Hypostomus_topavae:2.010705)53:0.436525)14:0.912906)8:0.374476,(Loricariidae_Hypostomus_goyazensis:3.486191,(((Loricariidae_Hypostomus_luetkeni:0.084614,Loricariidae_Hypostomus_auroguttatus:0.084614)99:2.701565,(Loricariidae_Hypostomus_heraldoi:0.534267,Loricariidae_Hypostomus_albopunctatus:0.534267)99:2.251912)53:0.286153,((((Loricariidae_Hypostomus_faveolus:1.984384,(Loricariidae_Hypostomus_laplatae:0.935716,Loricariidae_Hypostomus_aspilogaster:0.935716)81:1.048668)34:0.254297,Loricariidae_Hypostomus_mutucae:2.238681)45:0.177593,Loricariidae_Hypostomus_uruguayensis:2.416274)92:0.565053,(Loricariidae_Hypostomus_strigaticeps:1.866190,(Loricariidae_Hypostomus_meleagris:0.602086,Loricariidae_Hypostomus_arecuta:0.602086)77:1.264103)96:1.115137)40:0.091006)94:0.413859)68:0.248420)7:0.690744)2:0.759580)0:0.166788,((Loricariidae_Hypostomus_alatus:0.767495,Loricariidae_Hypostomus_hermanni:0.767495)26:1.910218,Loricariidae_Hypostomus_agna:2.677712)27:2.674012)0:0.172031)0:0.049505,(Loricariidae_Hypostomus_fonchii:4.907958,((Loricariidae_Hypostomus_niceforoi:4.004117,((Loricariidae_Hypostomus_coppenamensis:0.749263,Loricariidae_Hypostomus_corantijni:0.749263)99:2.281988,Loricariidae_Hypostomus_watwata:3.031251)65:0.972866)25:0.502590,((Loricariidae_Hypostomus_formosae:4.015415,((Loricariidae_Hypostomus_ancistroides:2.380604,(((Loricariidae_Hypostomus_interruptus:1.652496,((Loricariidae_Hypostomus_borellii:1.405807,(Loricariidae_Hypostomus_scabriceps:1.222322,Loricariidae_Hypostomus_affinis:1.222322)31:0.183486)42:0.217024,(Loricariidae_Hypostomus_paranensis:0.974649,(Loricariidae_Hypostomus_piratatu:0.832701,Loricariidae_Hypostomus_boulengeri:0.832701)38:0.141948)41:0.648182)9:0.029665)7:0.066518,(Loricariidae_Hypostomus_tapijara:1.239029,(Loricariidae_Hypostomus_spiniger:0.005097,Loricariidae_Hypostomus_commersoni:0.005097)74:1.233932)32:0.479985)24:0.149633,(Loricariidae_Hypostomus_derbyi:1.863118,Loricariidae_Hypostomus_brevis:1.863118)16:0.005530)19:0.511956)46:1.527416,Loricariidae_Hypostomus_paucimaculatus:3.908020)10:0.107395)4:0.253445,(((Loricariidae_Hypostomus_pusarum:0.796368,Loricariidae_Hypostomus_papariae:0.796368)9:0.005374,Loricariidae_Hypostomus_jaguribensis:0.801743)90:2.202988,Loricariidae_Hypostomus_plecostomus:3.004731)54:1.264128)4:0.237846)27:0.401252)6:0.665302)0:0.536775,(Loricariidae_Hypostomus_ericae:3.487390,Loricariidae_Hypostomus_cochliodon:3.487390)83:2.622645)0:0.064565)0:0.617975,(Loricariidae_Hypostomus_hondae:5.992841,(Loricariidae_Hypostomus_taphorni:4.266547,((Loricariidae_Hypostomus_oculeus:3.127764,Loricariidae_Hypostomus_weberi:3.127764)66:0.669858,(Loricariidae_Hypostomus_carinatus:2.955129,(Loricariidae_Hypostomus_hemicochliodon:1.191995,Loricariidae_Hypostomus_kopeyaka:1.191995)99:1.763134)75:0.842493)25:0.468924)87:1.726294)22:0.799734)0:0.153225)0:0.029051,(Loricariidae_Hypostomus_isbrueckeri:0.402323,Loricariidae_Hypostomus_luteus:0.402323)95:6.572528)0:0.433384)0:1.345570)0:2.218772)0:1.409240)10:3.920008,(Loricariidae_Hemiancistrus_landoni:15.382907,((Loricariidae_Spectracanthicus_immaculatus:12.891176,(((Loricariidae_Hypancistrus_zebra:4.851887,(Loricariidae_Hypancistrus_vandragti:0.701865,(Loricariidae_Hypancistrus_furunculus:0.349274,((Loricariidae_Hypancistrus_contradens:0.239308,Loricariidae_Hypancistrus_lunaorum:0.239308)60:0.004123,Loricariidae_Hypancistrus_debilittera:0.243431)74:0.105843)77:0.352591)100:4.150022)98:4.685185,(((Loricariidae_Panaqolus_nocturnus:6.731206,(Loricariidae_Panaqolus_gnomus:6.727704,(Loricariidae_Panaqolus_maccus:5.836048,((Loricariidae_Panaqolus_tankei:0.792671,Loricariidae_Panaqolus_changae:0.792671)77:0.159442,Loricariidae_Panaqolus_albomaculatus:0.952113)66:4.883935)56:0.891656)24:0.003502)26:1.277664,((Loricariidae_Ancistomus_feldbergae:6.887907,Loricariidae_Ancistomus_snethlageae:6.887907)0:0.119352,(Loricariidae_Scobinancistrus_pariolispos:1.834187,Loricariidae_Scobinancistrus_aureatus:1.834187)99:5.173072)1:1.001610)1:0.795529,(Loricariidae_Pseudoqolus_koko:8.560988,(Loricariidae_Peckoltia_pankimpuju:8.338690,((((Loricariidae_Peckoltia_capitulata:3.677589,Loricariidae_Peckoltia_simulata:3.677589)78:3.821919,Loricariidae_Peckoltia_caenosa:7.499508)0:0.006162,((Loricariidae_Peckoltia_compta:4.773530,Loricariidae_Peckoltia_braueri:4.773530)54:2.100179,((Loricariidae_Peckoltia_otali:1.297043,Loricariidae_Peckoltia_cavatica:1.297043)63:4.839556,((Loricariidae_Peckoltia_lujani:5.395923,Loricariidae_Peckoltia_vittata:5.395923)0:0.001996,(Loricariidae_Peckoltia_oligospila:1.514498,(Loricariidae_Peckoltia_brevis:0.775688,Loricariidae_Peckoltia_lineola:0.775688)57:0.738810)79:3.883421)0:0.738679)0:0.737111)0:0.631961)0:0.662908,(Loricariidae_Peckoltia_relictum:6.199316,(Loricariidae_Peckoltia_furcata:3.587567,Loricariidae_Peckoltia_sabaji:3.587567)95:2.611749)94:1.969262)0:0.170113)0:0.222297)4:0.243411)15:0.732673)46:1.492770,Loricariidae_Peckoltichthys_bachi:11.029842)65:1.861334)70:1.682100,(((Loricariidae_Aphanotorulus_emarginatus:10.759771,(Loricariidae_Aphanotorulus_unicolor:10.003321,Loricariidae_Aphanotorulus_ammophilus:10.003321)21:0.756450)7:0.017086,Loricariidae_Isorineloricaria_villarsi:10.776857)26:2.888350,Loricariidae_Isorineloricaria_spinosissima:13.665208)13:0.908069)9:0.809631)13:0.918918)76:3.850601,((Loricariidae_Hemiancistrus_guahiborum:12.861174,(Loricariidae_Baryancistrus_demantoides:5.409524,(Loricariidae_Hemiancistrus_subviridis:1.251165,Loricariidae_Baryancistrus_beggini:1.251165)92:4.158359)100:7.451649)99:4.663349,(((Loricariidae_Baryancistrus_niveatus:6.750402,(Loricariidae_Baryancistrus_xanthellus:4.721717,Loricariidae_Baryancistrus_chrysolomus:4.721717)98:2.028685)100:4.097956,((Loricariidae_Spectracanthicus_zuanoni:1.420525,Loricariidae_Spectracanthicus_punctatissimus:1.420525)100:2.749006,Loricariidae_Parancistrus_nudiventris:4.169532)99:6.678826)97:5.201943,Loricariidae_Hemiancistrus_medians:16.050301)60:1.474221)60:2.627904)32:0.526483)55:1.819260,(Loricariidae_Megalancistrus_parananus:20.982079,((Loricariidae_Acanthicus_adonis:5.356387,Loricariidae_Acanthicus_hystrix:5.356387)98:11.521730,((Loricariidae_Leporacanthicus_joselimai:7.845342,(Loricariidae_Leporacanthicus_heterodon:4.578360,(Loricariidae_Leporacanthicus_galaxias:0.168881,Loricariidae_Leporacanthicus_triactis:0.168881)98:4.409479)77:3.266982)82:7.177104,(Loricariidae_Pseudacanthicus_spinosus:4.070916,Loricariidae_Pseudacanthicus_leopardus:4.070916)98:10.951530)68:1.855670)76:4.103963)47:1.516090)26:0.730742,Loricariidae_Spectracanthicus_murinus:23.228911)62:2.294315,((Loricariidae_Pseudancistrus_pectegenitor:17.493589,Loricariidae_Pseudancistrus_sidereus:17.493589)92:7.033511,(((Loricariidae_Paralithoxus_planquettei:8.805223,(Loricariidae_Paralithoxus_stocki:7.656209,((Loricariidae_Paralithoxus_surinamensis:1.987149,Loricariidae_Paralithoxus_pallidimaculatus:1.987149)99:4.407836,Loricariidae_Paralithoxus_bovallii:6.394985)95:1.261224)74:1.149014)56:5.185102,(Loricariidae_Paralithoxus_raso:1.930505,Loricariidae_Paralithoxus_jariensis:1.930505)99:12.059820)0:5.798959,(Loricariidae_Avalithoxus_jantjae:18.225537,(Loricariidae_Exastilithoxus_fimbriatus:16.062176,Loricariidae_Lithoxus_lithoides:16.062176)83:2.163361)45:1.563747)0:4.737816)0:0.996126)10:0.313630)15:0.610203)28:1.380697)66:11.197601)66:3.830492)51:2.191635,Loricariidae_Pseudancistrus_genisetiger:45.047484)32:0.858692,(Loricariidae_Pseudorinelepis_genibarbis:18.908657,Loricariidae_Rhinelepis_aspera:18.908657)99:26.997519)63:6.105829,((Loricariidae_Delturus_carinotus:12.762873,(Loricariidae_Hemipsilichthys_nimius:11.120088,Loricariidae_Delturus_parahybae:11.120088)78:1.642785)99:12.122919,(Loricariidae_Hemipsilichthys_papillatus:7.397482,Loricariidae_Hemipsilichthys_gobio:7.397482)100:17.488311)99:27.126212)1:0.627912)57:10.827699,((Astroblepidae_Astroblepus_sp_T9038_Panama:19.208123,((Astroblepidae_Astroblepus_sp_CH161_Peru:11.949637,Astroblepidae_Astroblepus_sp_LBP_1357:11.949637)70:3.308798,Astroblepidae_Astroblepus_sp_T9028_Ecuador:15.258435)64:3.949688)100:39.488962,Scoloplacidae_Scoloplax_distolothrix:58.697085)89:4.770531)61:8.003084,((((Callichthyidae_Aspidoras_menezesi:13.388899,(Callichthyidae_Aspidoras_eurycephalus:10.994246,((Callichthyidae_Aspidoras_poecilus:8.658793,((Callichthyidae_Aspidoras_fuscoguttatus:1.837829,(Callichthyidae_Aspidoras_microgalaeus:1.726290,Callichthyidae_Aspidoras_taurus:1.726290)55:0.111539)99:4.149525,((Callichthyidae_Aspidoras_depinnai:2.122579,Callichthyidae_Aspidoras_spilotus:2.122579)100:2.714650,Callichthyidae_Aspidoras_raimundi:4.837229)72:1.150125)98:2.671439)92:1.301101,Callichthyidae_Aspidoras_albater:9.959894)47:1.034351)83:2.394654)99:16.482387,((Callichthyidae_Corydoras_lacerdai:18.857253,(Callichthyidae_Scleromystax_macropterus:14.827784,(Callichthyidae_Scleromystax_barbatus:12.130234,Callichthyidae_Scleromystax_prionotos:12.130234)98:2.697550)98:4.029469)100:8.419856,(((Callichthyidae_Corydoras_guapore:18.784086,Callichthyidae_Corydoras_hastatus:18.784086)98:4.200479,Callichthyidae_Corydoras_pygmaeus:22.984565)82:3.040568,((((Callichthyidae_Corydoras_habrosus:12.667912,((Callichthyidae_Corydoras_atropersonatus:0.917135,Callichthyidae_Corydoras_armatus:0.917135)100:10.601216,((Callichthyidae_Corydoras_sterbai:5.559752,Callichthyidae_Corydoras_gossei:5.559752)100:4.847258,(((Callichthyidae_Corydoras_coppenamensis:7.061081,Callichthyidae_Corydoras_griseus:7.061081)99:2.483773,((Callichthyidae_Corydoras_loretoensis:8.849087,(Callichthyidae_Corydoras_breei:5.305713,Callichthyidae_Corydoras_sipaliwini:5.305713)99:3.543375)32:0.445629,((((Callichthyidae_Corydoras_similis:5.172600,((Callichthyidae_Corydoras_caudimaculatus:3.722595,(Callichthyidae_Corydoras_cruziensis:1.584844,Callichthyidae_Corydoras_acrensis:1.584844)100:2.137751)90:1.112014,Callichthyidae_Corydoras_polystictus:4.834609)19:0.337991)36:0.399555,(Callichthyidae_Corydoras_weitzmani:4.640291,Callichthyidae_Corydoras_panda:4.640291)77:0.931864)100:2.321700,Callichthyidae_Corydoras_guianensis:7.893855)75:0.960984,((((Callichthyidae_Corydoras_burgessi:2.887928,Callichthyidae_Corydoras_davidsandsi:2.887928)100:1.805433,(Callichthyidae_Corydoras_adolfoi:3.323916,Callichthyidae_Corydoras_duplicareus:3.323916)100:1.369445)100:3.192166,(Callichthyidae_Corydoras_concolor:6.713078,(Callichthyidae_Corydoras_metae:3.665640,(Callichthyidae_Corydoras_osteocarus:2.730967,Callichthyidae_Corydoras_axelrodi:2.730967)64:0.934673)100:3.047439)92:1.172448)71:0.736406,((Callichthyidae_Corydoras_melini:7.125482,Callichthyidae_Corydoras_loxozonus:7.125482)55:1.093626,(Callichthyidae_Corydoras_bondi:6.916882,((((Callichthyidae_Corydoras_brevirostris:1.522331,Callichthyidae_Corydoras_bicolor:1.522331)100:4.371468,(Callichthyidae_Corydoras_araguaiaensis:4.342391,Callichthyidae_Corydoras_multimaculatus:4.342391)99:1.551408)50:0.377972,(Callichthyidae_Corydoras_boesemani:5.861233,(Callichthyidae_Corydoras_schwartzi:4.778289,((Callichthyidae_Corydoras_punctatus:3.127962,(Callichthyidae_Corydoras_julii:2.705913,Callichthyidae_Corydoras_paragua:2.705913)69:0.422049)96:1.344855,(Callichthyidae_Corydoras_kanei:4.302419,Callichthyidae_Corydoras_arcuatus:4.302419)51:0.170398)78:0.305472)100:1.082944)53:0.410539)31:0.175387,((Callichthyidae_Corydoras_copei:1.260301,Callichthyidae_Corydoras_trilineatus:1.260301)100:2.464729,Callichthyidae_Corydoras_leucomelas:3.725030)98:2.722129)35:0.469724)99:1.302226)24:0.402824)17:0.232906)11:0.439877)8:0.250138)65:0.680291,Callichthyidae_Corydoras_oiapoquensis:10.225145)30:0.181865)65:1.111341)37:1.149561)99:5.440015,((((Callichthyidae_Corydoras_multiradiatus:6.629311,Callichthyidae_Corydoras_britskii:6.629311)94:1.276342,Callichthyidae_Corydoras_splendens:7.905653)100:6.533210,((Callichthyidae_Corydoras_filamentosus:12.143185,(Callichthyidae_Corydoras_garbei:8.949399,Callichthyidae_Corydoras_difluviatilis:8.949399)100:3.193785)79:1.238773,((Callichthyidae_Corydoras_pantanalensis:5.919732,(Callichthyidae_Corydoras_geryi:2.935150,(Callichthyidae_Corydoras_reticulatus:0.200384,Callichthyidae_Corydoras_sodalis:0.200384)94:2.734766)100:2.984583)100:3.120040,((Callichthyidae_Corydoras_delphax:6.940523,((Callichthyidae_Corydoras_ornatus:5.003881,(((((Callichthyidae_Corydoras_haraldschultzi:2.651538,Callichthyidae_Corydoras_melanistius:2.651538)100:1.144214,(Callichthyidae_Corydoras_leopardus:2.952804,(Callichthyidae_Corydoras_virginiae:1.524981,Callichthyidae_Corydoras_sychri:1.524981)68:1.427823)81:0.842948)42:0.247758,(Callichthyidae_Corydoras_agassizii:3.544098,(Callichthyidae_Corydoras_robustus:2.146677,(Callichthyidae_Corydoras_pulcher:1.907889,Callichthyidae_Corydoras_ambiacus:1.907889)54:0.238789)99:1.397420)55:0.499412)32:0.264469,Callichthyidae_Corydoras_gomezi:4.307979)88:0.504036,((Callichthyidae_Corydoras_seussi:3.596111,Callichthyidae_Corydoras_ephippifer:3.596111)91:1.085193,Callichthyidae_Corydoras_robineae:4.681304)50:0.130711)49:0.191866)93:1.496906,(Callichthyidae_Corydoras_spilurus:3.503277,Callichthyidae_Corydoras_condiscipulus:3.503277)100:2.997510)78:0.439735)45:0.769118,(Callichthyidae_Corydoras_imitator:0.595773,Callichthyidae_Corydoras_crypticus:0.595773)96:7.113867)50:1.330132)95:4.342186)56:1.056906)94:1.869184,((Callichthyidae_Corydoras_rabauti:8.261229,(Callichthyidae_Corydoras_zygatus:7.097042,Callichthyidae_Corydoras_eques:7.097042)83:1.164187)100:2.819194,(Callichthyidae_Corydoras_aeneus:8.996071,Callichthyidae_Corydoras_melanotaenia:8.996071)98:2.084352)100:5.227625)94:1.799880)94:2.672131,(Callichthyidae_Corydoras_flaveolus:19.821427,((Callichthyidae_Corydoras_diphyes:11.840407,((Callichthyidae_Corydoras_nattereri:3.338133,Callichthyidae_Corydoras_ehrhardti:3.338133)100:6.061160,Callichthyidae_Corydoras_paleatus:9.399292)96:2.441115)61:2.823951,((Callichthyidae_Corydoras_reynoldsi:9.305602,Callichthyidae_Corydoras_tukano:9.305602)100:4.044124,(Callichthyidae_Corydoras_albolineatus:7.621147,Callichthyidae_Corydoras_potaroensis:7.621147)100:5.728578)90:1.314633)99:5.157069)56:0.958631)93:3.687876,(Callichthyidae_Corydoras_gracilis:18.196820,(Callichthyidae_Aspidoras_pauciradiatus:16.155564,((Callichthyidae_Corydoras_nanus:6.227174,((Callichthyidae_Corydoras_napoensis:3.139448,Callichthyidae_Corydoras_nijsseni:3.139448)99:1.516122,Callichthyidae_Corydoras_elegans:4.655570)94:1.571604)74:1.986754,(Callichthyidae_Corydoras_undulatus:2.362032,Callichthyidae_Corydoras_bilineatus:2.362032)100:5.851897)95:7.941635)65:2.041256)95:6.271115)59:1.557199)56:1.251976)75:2.594178)94:6.452763,(((Callichthyidae_Corydoras_coriatae:3.302390,Callichthyidae_Corydoras_fowleri:3.302390)79:2.138890,Callichthyidae_Corydoras_semiaquilus:5.441280)100:23.822072,((Callichthyidae_Corydoras_pastazensis:20.672998,(((((Callichthyidae_Corydoras_blochi:8.942247,(Callichthyidae_Corydoras_serratus:6.847423,(Callichthyidae_Corydoras_narcissus:3.891028,Callichthyidae_Corydoras_treitlii:3.891028)100:2.956395)99:2.094824)77:0.710408,Callichthyidae_Corydoras_vittatus:9.652656)88:2.265290,(Callichthyidae_Corydoras_amapaensis:9.253550,(Callichthyidae_Corydoras_solox:3.018346,Callichthyidae_Corydoras_oxyrhynchus:3.018346)100:6.235205)93:2.664396)93:2.665656,Callichthyidae_Corydoras_geoffroy:14.583602)100:4.850034,((Callichthyidae_Corydoras_acutus:5.064196,Callichthyidae_Corydoras_cervinus:5.064196)100:10.037141,(Callichthyidae_Corydoras_septentrionalis:12.741144,((Callichthyidae_Corydoras_ourastigma:3.787889,Callichthyidae_Corydoras_stenocephalus:3.787889)79:4.518521,((Callichthyidae_Corydoras_ellisae:1.134730,Callichthyidae_Corydoras_aurofrenatus:1.134730)44:0.749043,Callichthyidae_Corydoras_negro:1.883773)100:6.422638)83:4.434734)34:2.360193)99:4.332299)98:1.239362)94:1.638064,(Callichthyidae_Corydoras_maculifer:18.861814,Callichthyidae_Corydoras_simulatus:18.861814)91:3.449248)98:6.952290)98:7.060698)94:21.245953,(((Callichthyidae_Callichthys_callichthys:43.202008,(Callichthyidae_Lepthoplosternum_tordilho:33.611565,((Callichthyidae_Megalechis_thoracata:19.012905,Callichthyidae_Megalechis_picta:19.012905)79:6.089779,(Callichthyidae_Lepthoplosternum_altamazonicum:17.445240,Callichthyidae_Lepthoplosternum_pectorale:17.445240)68:7.657444)76:8.508881)93:9.590443)83:3.728124,((Callichthyidae_Dianema_longibarbis:5.876918,Callichthyidae_Dianema_urostriatum:5.876918)100:17.268705,(Callichthyidae_Hoplosternum_magdalenae:4.490187,Callichthyidae_Hoplosternum_punctatum:4.490187)100:18.655436)100:23.784509)77:3.171432,Callichthyidae_Hoplosternum_littorale:50.101565)96:7.468438)87:13.900698)24:14.975733,(((((Trichomycteridae_Copionodon_orthiocarinatus:4.205365,(Trichomycteridae_Copionodon_lianae:1.278279,Trichomycteridae_Copionodon_pecten:1.278279)100:2.927085)99:21.793453,Trichomycteridae_Glaphyropoma_spinosum:25.998818)98:22.095974,Trichomycteridae_Trichogenes_longipinnis:48.094792)76:19.905313,((((Trichomycteridae_Stauroglanis_gouldingi:54.155426,((Trichomycteridae_Tridensimilis_brevis:40.204020,Trichomycteridae_Miuroglanis_platycephalus:40.204020)96:12.802547,(Trichomycteridae_Homodiaetus_anisitsi:43.208677,(Trichomycteridae_Haemomaster_venezuelae:41.723936,(Trichomycteridae_Apomatoceros_alleni:34.811213,((Trichomycteridae_Megalocentor_echthrus:28.577637,(Trichomycteridae_Pseudostegophilus_nemurus:18.161009,(Trichomycteridae_Pareiodon_microps:14.737682,(Trichomycteridae_Acanthopoma_annectens:7.073551,Trichomycteridae_Pseudostegophilus_maculatus:7.073551)89:7.664131)67:3.423328)82:10.416628)61:5.146840,(Trichomycteridae_Stegophilus_panzeri:12.223074,((Trichomycteridae_Ochmacanthus_alternus:4.558031,Trichomycteridae_Henonemus_punctatus:4.558031)87:1.228395,Trichomycteridae_Ochmacanthus_reinhardtii:5.786426)95:6.436648)100:21.501403)9:1.086736)31:6.912723)6:1.484741)71:9.797890)41:1.148859)5:2.776693,((Trichomycteridae_Pygidianops_amphioxus:49.826007,(Trichomycteridae_Typhlobelus_guacamaya:7.179905,Trichomycteridae_Sarcoglanis_simplex:7.179905)100:42.646102)59:4.381298,((Trichomycteridae_Potamoglanis_johnsoni:45.820245,Trichomycteridae_Potamoglanis_anhanga:45.820245)30:7.306981,(Trichomycteridae_Potamoglanis_wapixana:10.748437,Trichomycteridae_Potamoglanis_hasemani:10.748437)98:42.378789)14:1.080079)17:2.724814)5:1.408830,((Trichomycteridae_Microcambeva_ribeirae:28.495019,(Trichomycteridae_Microcambeva_barbata:3.770399,(Trichomycteridae_Microcambeva_mucuriensis:2.094581,Trichomycteridae_Microcambeva_jucuensis:2.094581)99:1.675819)99:24.724620)99:7.837061,(Trichomycteridae_Listrura_camposae:24.729834,(Trichomycteridae_Listrura_tetraradiata:9.710380,(Trichomycteridae_Listrura_costai:5.144590,(Trichomycteridae_Listrura_nematopteryx:4.112232,Trichomycteridae_Listrura_picinguabae:4.112232)91:1.032358)99:4.565790)98:15.019454)97:11.602247)96:22.008868)11:2.509659,(((((Trichomycteridae_Trichomycterus_rosablanca:4.777486,Trichomycteridae_Eremophilus_mutisii:4.777486)87:4.648478,(Trichomycteridae_Trichomycterus_guacamayoensis:1.019504,Trichomycteridae_Trichomycterus_sandovali:1.019504)99:8.406460)32:3.963156,(Trichomycteridae_Trichomycterus_knerii:9.506421,Trichomycteridae_Trichomycterus_punctulatus:9.506421)75:3.882699)25:12.927409,(((Trichomycteridae_Trichomycterus_cachiraensis:18.460078,((Trichomycteridae_Trichomycterus_guianensis:17.188665,(Trichomycteridae_Trichomycterus_spilosoma:14.768951,Trichomycteridae_Trichomycterus_transandianus:14.768951)27:2.419713)10:0.555226,((Trichomycteridae_Trichomycterus_ruitoquensis:6.107491,Trichomycteridae_Trichomycterus_straminius:6.107491)77:1.257133,(Trichomycteridae_Trichomycterus_banneaui:6.250893,Trichomycteridae_Trichomycterus_striatus:6.250893)30:1.113732)97:10.379266)5:0.716187)6:2.553131,(Trichomycteridae_Trichomycterus_corduvensis:20.783294,(((Trichomycteridae_Trichomycterus_areolatus:6.362066,Trichomycteridae_Bullockia_maldonadoi:6.362066)99:3.551507,Trichomycteridae_Hatcheria_macraei:9.913573)97:9.659263,(((Trichomycteridae_Ituglanis_parahybae:6.146046,Trichomycteridae_Ituglanis_boitata:6.146046)100:6.671661,((Trichomycteridae_Ituglanis_ramiroi:7.310587,Trichomycteridae_Ituglanis_goya:7.310587)98:4.089442,(Trichomycteridae_Ituglanis_amazonicus:6.192387,Trichomycteridae_Ituglanis_eichhorniarum:6.192387)100:5.207643)31:1.417678)73:3.392733,((Trichomycteridae_Ituglanis_inusitatus:6.909572,Trichomycteridae_Ituglanis_herberti:6.909572)31:2.652274,Trichomycteridae_Ituglanis_parkoi:9.561845)100:6.648595)99:3.362397)28:1.210458)19:0.229915)35:2.990980,(Trichomycteridae_Trichomycterus_laucaensis:18.472747,(((Trichomycteridae_Scleronema_operculatum:7.349469,(Trichomycteridae_Scleronema_minutum:0.955987,Trichomycteridae_Scleronema_angustirostre:0.955987)100:6.393482)97:5.545982,(Trichomycteridae_Cambeva_naipi:9.632729,((((((Trichomycteridae_Cambeva_brachykechenos:4.782604,Trichomycteridae_Cambeva_poikilos:4.782604)63:1.140553,Trichomycteridae_Cambeva_perkos:5.923157)86:0.712308,((Trichomycteridae_Cambeva_tropeiro:1.690544,Trichomycteridae_Cambeva_balios:1.690544)100:4.293427,Trichomycteridae_Cambeva_diatropoporos:5.983971)41:0.651494)93:2.153042,(((Trichomycteridae_Cambeva_guaraquessaba:0.690988,Trichomycteridae_Cambeva_tupinamba:0.690988)88:3.109747,(Trichomycteridae_Cambeva_iheringi:0.587591,Trichomycteridae_Trichomycterus_santaeritae:0.587591)57:3.213144)89:3.668494,Trichomycteridae_Cambeva_variegata:7.469229)91:1.319278)44:0.318655,Trichomycteridae_Cambeva_taroba:9.107162)19:0.216318,((Trichomycteridae_Cambeva_pascuali:4.140492,Trichomycteridae_Cambeva_zonata:4.140492)62:1.540749,(((Trichomycteridae_Cambeva_davisi:2.466872,Trichomycteridae_Cambeva_diabola:2.466872)17:0.627069,(Trichomycteridae_Cambeva_stawiarski:1.987917,Trichomycteridae_Cambeva_castroi:1.987917)50:1.106025)20:0.837972,Trichomycteridae_Cambeva_cubataonis:3.931914)59:1.749327)52:3.642240)35:0.309248)75:3.262722)88:3.198665,((((((((Trichomycteridae_Trichomycterus_pantherinus:2.691182,((Trichomycteridae_Trichomycterus_auroguttatus:2.220359,Trichomycteridae_Trichomycterus_caudofasciatus:2.220359)43:0.272525,Trichomycteridae_Trichomycterus_longibarbatus:2.492884)35:0.198299)68:1.317638,Trichomycteridae_Trichomycterus_alternatus:4.008820)82:3.375566,(Trichomycteridae_Trichomycterus_pradensis:6.740774,Trichomycteridae_Trichomycterus_mimosensis:6.740774)63:0.643612)48:0.987436,Trichomycteridae_Trichomycterus_albinotatus:8.371822)81:1.360851,(Trichomycteridae_Cambeva_paolence:4.395555,(Trichomycteridae_Trichomycterus_maracaya:3.678241,((((Trichomycteridae_Trichomycterus_vermiculatus:1.572490,Trichomycteridae_Trichomycterus_pirabitira:1.572490)26:0.674467,Trichomycteridae_Trichomycterus_candidus:2.246957)37:0.310323,Trichomycteridae_Trichomycterus_mimonha:2.557281)39:0.689230,(Trichomycteridae_Trichomycterus_brasiliensis:0.890691,Trichomycteridae_Trichomycterus_rubiginosus:0.890691)100:2.355820)29:0.431731)20:0.717314)90:5.337117)77:0.955571,((Trichomycteridae_Trichomycterus_lauryi:3.264952,Trichomycteridae_Trichomycterus_caipora:3.264952)100:6.404978,((Trichomycteridae_Trichomycterus_nigroauratus:3.275480,(Trichomycteridae_Trichomycterus_paquequerensis:0.483550,Trichomycteridae_Trichomycterus_immaculatus:0.483550)62:2.791930)91:1.460093,Trichomycteridae_Trichomycterus_nigricans:4.735573)98:4.934358)59:1.018313)42:0.986985,Trichomycteridae_Trichomycterus_giganteus:11.675228)45:1.160003,(Trichomycteridae_Trichomycterus_itatiayae:7.634410,(Trichomycteridae_Trichomycterus_piratymbara:5.474924,((Trichomycteridae_Trichomycterus_septemradiatus:1.468333,Trichomycteridae_Trichomycterus_pauciradiatus:1.468333)100:3.321482,Trichomycteridae_Trichomycterus_reinhardti:4.789816)49:0.685109)95:2.159485)100:5.200822)75:3.258885)61:2.378631)73:5.531442)9:2.312340)78:29.744808,((Trichomycteridae_Paracanthopoma_parva:32.417972,Trichomycteridae_Paravandellia_oxyptera:32.417972)90:13.114362,(Trichomycteridae_Vandellia_sanguinea:13.979378,Trichomycteridae_Vandellia_cirrhosa:13.979378)87:31.552956)73:10.529002)17:4.789272)50:7.149496)28:16.462558,Nematogenyidae_Nematogenys_inermis:84.462662)9:1.983771)2:6.293335,((Cetopsidae_Helogenes_marmoratus:57.075131,(Cetopsidae_Cetopsidium_soniae:42.590611,(Cetopsidae_Cetopsis_gobioides:19.613725,(Cetopsidae_Cetopsis_candiru:0.003882,Cetopsidae_Cetopsis_coecutiens:0.003882)100:19.609842)92:22.976886)91:14.484520)0:15.893238,(((((Aspredinidae_Pseudobunocephalus_iheringii:21.507980,((Aspredinidae_Pseudobunocephalus_amazonicus:9.722419,Aspredinidae_Pseudobunocephalus_rugosus:9.722419)91:6.245863,Aspredinidae_Pseudobunocephalus_bifidus:15.968282)83:5.539698)100:32.777617,Aspredinidae_Acanthobunocephalus_nicoi:54.285597)31:0.819883,((Aspredinidae_Bunocephalus_chamaizelus:41.878556,(((Aspredinidae_Xyliphius_lepturus:19.002112,(Aspredinidae_Xyliphius_sofiae:15.074327,(Aspredinidae_Xyliphius_melanopterus:11.397901,Aspredinidae_Xyliphius_magdalenae:11.397901)68:3.676426)68:3.927785)99:14.687491,(((Aspredinidae_Bunocephalus_colombianus:21.700283,((Aspredinidae_Bunocephalus_verrucosus:19.290106,Aspredinidae_Bunocephalus_coracoideus:19.290106)70:1.730416,Aspredinidae_Bunocephalus_aloikae:21.020522)39:0.679761)79:4.037595,((Aspredinidae_Amaralia_oviraptor:6.613028,Aspredinidae_Amaralia_hypsiura:6.613028)100:17.607367,((Aspredinidae_Bunocephalus_minerim:14.170955,(Aspredinidae_Bunocephalus_amaurus:14.164330,Aspredinidae_Bunocephalus_aleuropsis:14.164330)34:0.006625)79:2.140575,(Aspredinidae_Bunocephalus_doriae:12.235268,Aspredinidae_Bunocephalus_larai:12.235268)98:4.076262)100:7.908865)54:1.517483)78:6.467013,(Aspredinidae_Pterobunocephalus_dolichurus:21.573595,Aspredinidae_Pterobunocephalus_depressus:21.573595)100:10.631296)54:1.484713)97:6.747217,((Aspredinidae_Aspredo_aspredo:12.010203,Aspredinidae_Platystacus_cotylephorus:12.010203)100:8.818042,Aspredinidae_Aspredinichthys_tibicen:20.828246)100:19.608575)49:1.441736)93:10.784284,((Aspredinidae_Ernstichthys_anduzei:8.479096,Aspredinidae_Ernstichthys_megistus:8.479096)97:16.317718,(Aspredinidae_Hoplomyzon_sexpapilostoma:23.640022,Aspredinidae_Micromyzon_akamai:23.640022)54:1.156793)99:27.866025)74:2.442640)55:11.218909,((((Auchenipteridae_Entomocorus_benjamini:5.453427,Auchenipteridae_Entomocorus_radiosus:5.453427)100:30.843517,(Auchenipteridae_Ferrarissoaresia_meridionalis:30.747410,((Auchenipteridae_Gelanoglanis_nanonocticolus:23.939366,Auchenipteridae_Gephyromochlus_leopardus:23.939366)61:5.403035,(((Auchenipteridae_Centromochlus_existimatus:2.399334,Auchenipteridae_Centromochlus_heckelii:2.399334)100:15.177557,(Auchenipteridae_Duringlanis_perugiae:14.442403,Auchenipteridae_Duringlanis_romani:14.442403)78:3.134487)94:7.803139,(((Auchenipteridae_Tatia_musaica:0.679378,Auchenipteridae_Tatia_orca:0.679378)99:16.015219,(((((Auchenipteridae_Tatia_brunnea:0.576314,Auchenipteridae_Tatia_intermedia:0.576314)94:1.648327,Auchenipteridae_Tatia_reticulata:2.224641)94:2.917180,Auchenipteridae_Tatia_aulopygia:5.141821)71:1.796659,Auchenipteridae_Tatia_neivai:6.938480)85:0.870516,(Auchenipteridae_Tatia_nigra:6.623704,Auchenipteridae_Tatia_caxiuanensis:6.623704)64:1.185292)99:8.885602)98:6.628197,Auchenipteridae_Glanidium_melanopterum:23.322794)52:2.057235)65:3.962372)30:1.405008)73:5.549534)82:1.974394,(((((((Auchenipteridae_Trachelyopterus_insignis:7.936033,Auchenipteridae_Trachelyopterus_amblops:7.936033)99:5.557217,(Auchenipteridae_Trachelyopterus_coriaceus:5.929215,((Auchenipteridae_Trachelyopterus_galeatus:2.525285,(Auchenipteridae_Trachelyopterus_teaguei:2.012154,Auchenipteridae_Trachelyopterus_striatulus:2.012154)98:0.513131)98:1.403316,(Auchenipteridae_Trachelyopterus_albicrux:3.563652,(Auchenipteridae_Trachelyopterus_porosus:0.196266,Auchenipteridae_Trachelyopterus_lucenai:0.196266)100:3.367386)30:0.364949)75:2.000614)86:7.564034)99:10.114016,(Auchenipteridae_Spinipterus_acsi:19.868444,Auchenipteridae_Spinipterus_moijiri:19.868444)95:3.738821)98:7.235332,(((((Auchenipteridae_Auchenipterichthys_coracoideus:3.725721,(Auchenipteridae_Auchenipterichthys_longimanus:1.687492,Auchenipteridae_Auchenipterichthys_punctatus:1.687492)53:2.038229)84:3.961004,Auchenipteridae_Auchenipterichthys_thoracatus:7.686725)99:14.643166,(Auchenipteridae_Trachelyichthys_exilis:18.466347,Auchenipteridae_Trachelyopterichthys_taeniatus:18.466347)55:3.863544)72:3.000333,((Auchenipteridae_Tocantinsia_piresi:17.759301,Auchenipteridae_Trachycorystes_trachycorystes:17.759301)78:5.536350,(Auchenipteridae_Pseudauchenipterus_nodosus:0.507271,Auchenipteridae_Pseudauchenipterus_affinis:0.507271)100:22.788380)48:2.034572)62:3.505411,(Auchenipteridae_Ageneiosus_pardalis:23.157865,(((Auchenipteridae_Ageneiosus_polystictus:4.228215,Auchenipteridae_Ageneiosus_inermis:4.228215)99:9.068699,(Auchenipteridae_Ageneiosus_lineatus:0.005469,Auchenipteridae_Ageneiosus_vittatus:0.005469)88:13.291445)44:1.569692,((((Auchenipteridae_Tympanopleura_cryptica:0.133590,Auchenipteridae_Tympanopleura_atronasus:0.133590)86:9.813135,Auchenipteridae_Tympanopleura_piperata:9.946725)18:0.726647,((Auchenipteridae_Tympanopleura_brevis:6.726735,Auchenipteridae_Tympanopleura_rondoni:6.726735)64:2.957648,Auchenipteridae_Tympanopleura_longipinna:9.684383)46:0.988989)37:1.773809,((Auchenipteridae_Ageneiosus_magoi:7.965365,Auchenipteridae_Ageneiosus_militaris:7.965365)54:2.683831,((Auchenipteridae_Ageneiosus_akamai:1.288333,(Auchenipteridae_Ageneiosus_uranophthalmus:1.282147,(Auchenipteridae_Ageneiosus_dentatus:0.517755,Auchenipteridae_Ageneiosus_ucayalensis:0.517755)34:0.764392)9:0.006185)39:0.425780,Auchenipteridae_Ageneiosus_intrusus:1.714112)86:8.935083)31:1.797985)29:2.419425)92:8.291259)0:5.677769)0:2.006965)0:0.849936,(Auchenipteridae_Liosomadoras_morrowi:8.922746,Auchenipteridae_Liosomadoras_oncinus:8.922746)100:22.769788)0:2.067186,((Auchenipteridae_Pseudepapterus_hasemani:17.549051,Auchenipteridae_Pseudepapterus_cucuhyensis:17.549051)94:8.728684,((((((Auchenipteridae_Auchenipterus_osteomystax:0.014610,Auchenipteridae_Auchenipterus_brachyurus:0.014610)30:0.456871,(Auchenipteridae_Auchenipterus_nuchalis:0.004911,Auchenipteridae_Auchenipterus_ambyiacus:0.004911)37:0.466569)36:0.194027,Auchenipteridae_Auchenipterus_dentatus:0.665507)90:1.035792,Auchenipteridae_Auchenipterus_demerarae:1.701299)91:6.385292,Auchenipteridae_Auchenipterus_nigripinnis:8.086591)99:7.066013,Auchenipteridae_Epapterus_dispilurus:15.152604)97:11.125132)87:7.481985)0:2.352442,Auchenipteridae_Tetranematichthys_wallacei:36.112163)0:2.159175)0:9.070882,(((Doradidae_Acanthodoras_spinosissimus:9.270953,Doradidae_Acanthodoras_cataphractus:9.270953)97:27.489565,((Doradidae_Wertheimeria_maculata:6.040014,(Doradidae_Kalyptodoras_bahiensis:4.080539,Doradidae_Franciscodoras_marmoratus:4.080539)58:1.959476)97:23.663546,((Doradidae_Rhynchodoras_woodsi:14.921649,((Doradidae_Rhinodoras_thomersoni:6.776773,Doradidae_Orinocodoras_eigenmanni:6.776773)18:1.304235,(Doradidae_Rhinodoras_dorbignyi:5.350259,(Doradidae_Rhinodoras_gallagheri:2.517468,(Doradidae_Rhinodoras_armbrusteri:1.185649,Doradidae_Rhinodoras_boehlkei:1.185649)66:1.331819)33:2.832791)26:2.730749)100:6.840641)100:6.363632,(((Doradidae_Oxydoras_niger:2.179457,Doradidae_Oxydoras_sifontesi:2.179457)70:2.654050,Doradidae_Oxydoras_kneri:4.833507)72:14.058634,((((((Doradidae_Trachydoras_steindachneri:7.398459,((Doradidae_Trachydoras_microstomus:5.514175,Doradidae_Trachydoras_paraguayensis:5.514175)27:1.000312,Doradidae_Trachydoras_brevis:6.514486)49:0.883973)79:0.827818,Doradidae_Trachydoras_nattereri:8.226277)96:3.883264,(((((((Doradidae_Leptodoras_cataniai:2.176789,Doradidae_Leptodoras_acipenserinus:2.176789)56:1.866563,Doradidae_Leptodoras_linnelli:4.043353)21:2.450582,Doradidae_Leptodoras_juruensis:6.493934)20:1.431459,(((Doradidae_Leptodoras_copei:5.666872,Doradidae_Leptodoras_praelongus:5.666872)97:0.969082,(Doradidae_Leptodoras_oyakawai:3.240475,Doradidae_Leptodoras_marki:3.240475)82:3.395479)61:0.687797,Doradidae_Leptodoras_hasemani:7.323751)17:0.601643)7:0.426923,Doradidae_Anduzedoras_oxyrhynchus:8.352316)22:0.358585,Doradidae_Leptodoras_myersi:8.710902)75:1.643882,(((Doradidae_Ossancora_fimbriata:9.357325,(((Doradidae_Tenellus_leporhinus:7.438577,((Doradidae_Nemadoras_elongatus:2.972498,Doradidae_Nemadoras_hemipeltis:2.972498)91:3.390010,Doradidae_Ossancora_asterophysa:6.362509)25:1.076068)16:0.767788,(Doradidae_Nemadoras_humeralis:5.745347,Doradidae_Tenellus_trimaculatus:5.745347)69:2.461018)20:0.502184,Doradidae_Tenellus_ternetzi:8.708549)38:0.648776)11:0.002827,((Doradidae_Hemidoras_stuebelii:4.478507,Doradidae_Hemidoras_stenopeltis:4.478507)57:0.917631,(Doradidae_Hemidoras_morrisi:1.622132,Doradidae_Hemidoras_morei:1.622132)65:3.774006)52:3.964014)46:0.974429,((Doradidae_Hassar_orestis:1.499925,Doradidae_Hassar_wilderi:1.499925)25:0.011438,Doradidae_Hassar_affinis:1.511363)47:8.823218)14:0.020203)31:1.754758)23:0.536441,(Doradidae_Ossancora_punctata:11.916053,(Doradidae_Doras_carinatus:7.655638,(Doradidae_Doras_micropoeus:6.239616,Doradidae_Doras_higuchii:6.239616)50:1.416022)76:4.260414)13:0.729930)97:3.969900,((Doradidae_Centrochir_crocodili:11.065170,(Doradidae_Platydoras_hancockii:2.976191,((Doradidae_Platydoras_costatus:2.410904,Doradidae_Platydoras_armatulus:2.410904)62:0.561012,Doradidae_Platydoras_brachylecis:2.971915)3:0.004275)100:8.088980)18:0.007197,((Doradidae_Centrodoras_brachiatus:4.190847,(Doradidae_Lithodoras_dorsalis:2.842741,(Doradidae_Megalodoras_uranoscopus:1.695757,Doradidae_Megalodoras_guayoensis:1.695757)57:1.146984)49:1.348106)34:1.064789,Doradidae_Centrodoras_hasemani:5.255636)98:5.816731)70:5.543515)74:1.877590,((Doradidae_Agamyxis_pectinifrons:4.379742,Doradidae_Agamyxis_albomaculatus:4.379742)100:12.846397,((Doradidae_Pterodoras_granulosus:3.693631,Doradidae_Pterodoras_rivasi:3.693631)100:9.980151,Doradidae_Doraops_zuloagai:13.673782)92:3.552357)76:1.267333)55:0.398669)96:2.393141)99:8.418278)58:7.056958)46:4.427177,(((Doradidae_Amblydoras_nheco:11.539246,Doradidae_Amblydoras_gonzalezi:11.539246)99:11.261162,((Doradidae_Scorpiodoras_heckelii:10.810651,Doradidae_Scorpiodoras_bolivarensis:10.810651)83:9.927951,((Doradidae_Physopyxis_ananas:10.173263,Doradidae_Physopyxis_lyra:10.173263)99:9.329849,((Doradidae_Amblydoras_monitor:8.466281,(Doradidae_Amblydoras_nauticus:3.369127,Doradidae_Amblydoras_affinis:3.369127)99:5.097154)99:9.339676,(Doradidae_Astrodoras_asterifrons:9.671607,Doradidae_Hypodoras_forficulatus:9.671607)92:8.134350)67:1.697156)64:1.235490)39:2.061806)66:3.467748,(Doradidae_Anadoras_grypus:6.236534,Doradidae_Anadoras_weddellii:6.236534)100:20.031623)98:14.919538)55:6.154524)0:18.982170)0:4.430615,((((Ariidae_Cathorops_aguadulce:10.659074,(((Ariidae_Cathorops_taylori:2.652711,Ariidae_Cathorops_steindachneri:2.652711)97:4.248773,(Ariidae_Cathorops_hypophthalmus:2.736410,Ariidae_Cathorops_tuyra:2.736410)99:4.165074)91:1.749657,(Ariidae_Cathorops_spixii:6.304753,(Ariidae_Cathorops_agassizii:6.289686,(Ariidae_Cathorops_fuerthii:2.689985,Ariidae_Cathorops_mapale:2.689985)80:3.599701)45:0.015067)75:2.346387)49:2.007934)100:14.336626,(((Ariidae_Notarius_planiceps:12.320449,(Ariidae_Notarius_bonillai:1.297365,Ariidae_Notarius_cookei:1.297365)100:11.023084)57:0.904206,Ariidae_Aspistor_quadriscutis:13.224655)100:9.067526,(Ariidae_Paragenidens_grandoculis:18.612627,((((Ariidae_Potamarius_nelsoni:1.199296,(Ariidae_Potamarius_izabalensis:0.717022,Ariidae_Potamarius_usumacintae:0.717022)80:0.482274)99:9.573137,Ariidae_Ariopsis_seemanni:10.772433)98:3.226399,(Ariidae_Sciades_dowii:8.143910,(Ariidae_Sciades_proops:5.952087,Ariidae_Sciades_couma:5.952087)82:2.191823)100:5.854922)95:3.353248,Ariidae_Chinchaysuyoa_labiata:17.352080)43:1.260548)62:3.679553)60:2.703519)99:29.786118,Lacantuniidae_Lacantunia_enigmatica:54.781819)27:6.349905,(incertae_sedis_Conorhynchos_conirostris:53.372358,(((Heptapteridae_Gladioglanis_machadoi:36.131106,(((Heptapteridae_Phenacorhamdia_unifasciata:6.108433,Heptapteridae_Phenacorhamdia_tenebrosa:6.108433)99:18.755346,(Heptapteridae_Cetopsorhamdia_insidiosa:19.376800,Heptapteridae_Cetopsorhamdia_iheringi:19.376800)1:5.486979)2:5.175191,(((Heptapteridae_Imparfinis_mirini:9.333087,Heptapteridae_Imparfinis_minutus:9.333087)99:7.551247,Heptapteridae_Imparfinis_lineatus:16.884334)59:7.170307,(((Heptapteridae_Taunayia_bifasciata:14.473895,Heptapteridae_Rhamdiopsis_microcephala:14.473895)29:4.960512,((Heptapteridae_Imparfinis_stictonotus:14.848952,((Heptapteridae_Acentronichthys_leptos:7.490383,(((Heptapteridae_Heptapterus_carnatus:4.286992,Heptapteridae_Heptapterus_mustelinus:4.286992)75:3.172621,Heptapteridae_Heptapterus_exilis:7.459613)100:0.025587,Heptapteridae_Heptapterus_sympterygium:7.485200)0:0.005182)0:2.637022,Heptapteridae_Imparfinis_cochabambae:10.127405)0:4.721547)0:2.704223,(Heptapteridae_Heptapterus_multiradiatus:17.546330,(Heptapteridae_Imparfinis_borodini:6.751909,(Heptapteridae_Chasmocranus_brevior:6.610432,Heptapteridae_Chasmocranus_brachynemus:6.610432)0:0.141476)0:10.794421)0:0.006845)0:1.881233)0:2.988764,Heptapteridae_Heptapterus_panamensis:22.423172)0:1.631470)45:5.984329)86:6.092136)55:2.284215,(((((((((Heptapteridae_Pimelodella_lateristriga:5.851173,Heptapteridae_Pimelodella_laticeps:5.851173)99:2.697612,(Heptapteridae_Pimelodella_enochi:2.689181,(Heptapteridae_Pimelodella_meeki:2.151472,Heptapteridae_Pimelodella_gracilis:2.151472)53:0.537710)98:5.859604)64:1.426525,(Heptapteridae_Pimelodella_vittata:9.416753,Heptapteridae_Pimelodella_avanhandavae:9.416753)33:0.558557)65:1.532697,(((Heptapteridae_Pimelodella_dorseyi:0.145201,Heptapteridae_Pimelodella_witmeri:0.145201)100:10.479227,Heptapteridae_Pimelodella_chagresi:10.624428)39:0.873892,Heptapteridae_Pimelodella_cristata:11.498320)0:0.009687)0:0.099198,Heptapteridae_Rhamdia_guatemalensis:11.607205)0:5.080952,(((Heptapteridae_Rhamdia_nicaraguensis:5.409784,((Heptapteridae_Rhamdia_reddelli:1.331392,Heptapteridae_Rhamdia_laticauda:1.331392)99:2.828051,Heptapteridae_Rhamdia_parryi:4.159443)52:1.250341)97:2.994655,Heptapteridae_Rhamdia_saijaensis:8.404439)96:3.505433,Heptapteridae_Rhamdia_cinerascens:11.909873)74:4.778285)0:2.363099,(Heptapteridae_Rhamdia_quelen:12.702744,Heptapteridae_Rhamdia_laukidi:12.702744)90:6.348512)0:2.788904,(Heptapteridae_Rhamdella_zelimai:21.574848,(Heptapteridae_Rhamdella_longiuscula:0.276591,Heptapteridae_Rhamdella_eriarcha:0.276591)100:21.298257)0:0.265312)0:12.896706,Heptapteridae_Goeldiella_eques:34.736866)1:3.678455)91:14.204317,((Phreatobiidae_Phreatobius_dracunculus:18.208277,Phreatobiidae_Phreatobius_cisternarum:18.208277)100:31.765620,(((Pimelodidae_Steindachneridion_scriptum:29.770873,(Pimelodidae_Phractocephalus_hemioliopterus:28.139987,(((((Pimelodidae_Hypophthalmus_fimbriatus:9.273049,(Pimelodidae_Hypophthalmus_oremaculatus:8.654168,(Pimelodidae_Hypophthalmus_marginatus:7.627862,Pimelodidae_Hypophthalmus_edentatus:7.627862)60:1.026306)50:0.618881)100:14.011873,(((Pimelodidae_Platysilurus_mucosus:13.006368,Pimelodidae_Platysilurus_malarmo:13.006368)91:2.475267,Pimelodidae_Platystomatichthys_sturio:15.481634)99:6.251115,((Pimelodidae_Sorubimichthys_planiceps:17.248799,((Pimelodidae_Pseudoplatystoma_magdaleniatum:7.600270,(Pimelodidae_Pseudoplatystoma_corruscans:6.273034,(((Pimelodidae_Pseudoplatystoma_fasciatum:0.397245,Pimelodidae_Pseudoplatystoma_punctifer:0.397245)83:1.637062,(Pimelodidae_Pseudoplatystoma_orinocoense:0.820765,Pimelodidae_Pseudoplatystoma_reticulatum:0.820765)89:1.213542)93:1.605756,(Pimelodidae_Pseudoplatystoma_metaense:0.320095,Pimelodidae_Pseudoplatystoma_tigrinum:0.320095)100:3.319968)97:2.632970)85:1.327237)100:8.177556,(Pimelodidae_Zungaro_jahu:0.687143,Pimelodidae_Zungaro_zungaro:0.687143)100:15.090684)32:1.470972)34:2.430467,((((Pimelodidae_Sorubim_elongatus:8.556131,(Pimelodidae_Sorubim_maniradii:6.270647,Pimelodidae_Sorubim_lima:6.270647)69:2.285484)86:1.935335,Pimelodidae_Sorubim_cuspicaudus:10.491466)100:7.834331,(Pimelodidae_Platynematichthys_notatus:15.556493,((((Pimelodidae_Brachyplatystoma_capapretum:5.287848,Pimelodidae_Brachyplatystoma_filamentosum:5.287848)64:0.884561,Pimelodidae_Brachyplatystoma_rousseauxii:6.172408)95:6.036906,Pimelodidae_Brachyplatystoma_vaillantii:12.209314)58:2.813729,(Pimelodidae_Brachyplatystoma_tigrinum:13.980537,(Pimelodidae_Brachyplatystoma_juruense:6.680204,Pimelodidae_Brachyplatystoma_platynemum:6.680204)100:7.300333)47:1.042505)19:0.533451)83:2.769304)26:0.577976,Pimelodidae_Hemisorubim_platyrhynchos:18.903773)11:0.775492)32:2.053483)55:1.552173)53:2.531385,(((((Pimelodidae_Exallodontus_aguanai:10.907297,Pimelodidae_Duopalatinus_peruanus:10.907297)100:9.678069,(((Pimelodidae_Pimelodus_coprophagus:12.686642,Pimelodidae_Pimelodus_argenteus:12.686642)64:3.294746,((Pimelodidae_Pimelodus_ornatus:10.046452,Pimelodidae_Iheringichthys_labrosus:10.046452)81:5.348496,(((((Pimelodidae_Pimelodus_blochii:2.996179,Pimelodidae_Pimelodus_pohli:2.996179)90:2.574989,(Pimelodidae_Bergiaria_westermanni:5.001123,Pimelodidae_Pimelodus_fur:5.001123)48:0.570045)64:1.154001,(Pimelodidae_Pimelodus_albicans:5.132545,Pimelodidae_Pimelodus_maculatus:5.132545)26:1.592624)65:4.226212,(Pimelodidae_Pimelodus_punctatus:4.660733,Pimelodidae_Pimelodus_grosskopfii:4.660733)98:6.290648)70:2.917277,(Pimelodidae_Parapimelodus_valenciennis:3.002508,Pimelodidae_Parapimelodus_nigribarbis:3.002508)28:10.866150)54:1.526290)30:0.586439)67:3.100911,Pimelodidae_Pimelodus_pictus:19.082298)67:1.503068)72:1.987662,Pimelodidae_Pimelabditus_moli:22.573028)71:1.716910,((Pimelodidae_Pimelodina_flavipinnis:20.916115,(Pimelodidae_Pinirampus_pirinampu:14.800796,(Pimelodidae_Calophysus_macropterus:12.901453,Pimelodidae_Luciopimelodus_pati:12.901453)69:1.899343)73:6.115319)61:2.434933,((Pimelodidae_Megalonema_amaxanthum:13.679752,(Pimelodidae_Megalonema_platanum:4.438385,Pimelodidae_Megalonema_platycephalum:4.438385)100:9.241368)100:8.701187,(Pimelodidae_Cheirocerus_eques:14.098654,Pimelodidae_Cheirocerus_abuelo:14.098654)100:8.282286)30:0.970108)44:0.938891)25:0.002203,Pimelodidae_Aguarunichthys_torosus:24.292141)30:1.524166)33:1.071632,((Pimelodidae_Leiarius_longibarbis:0.005466,Pimelodidae_Leiarius_marmoratus:0.005466)100:18.740975,(Pimelodidae_Leiarius_pictus:10.290083,Pimelodidae_Leiarius_perruno:10.290083)98:8.456357)92:8.141499)24:0.535485,Pimelodidae_Steindachneridion_parahybae:27.423424)17:0.716563)35:1.630887)67:13.607445,Pimelodidae_Aguarunichthys_inpai:43.378318)5:3.066547,(((Pseudopimelodidae_Microglanis_leptostriatus:13.690960,((Pseudopimelodidae_Microglanis_malabarbai:7.719979,(Pseudopimelodidae_Microglanis_garavelloi:3.908515,Pseudopimelodidae_Microglanis_iheringi:3.908515)98:3.811464)51:1.254160,(Pseudopimelodidae_Microglanis_pataxo:5.747438,(Pseudopimelodidae_Microglanis_cottoides:4.233583,Pseudopimelodidae_Microglanis_parahybae:4.233583)46:1.513855)51:3.226701)88:4.716821)96:13.391875,(Pseudopimelodidae_Rhyacoglanis_pulcher:20.012221,((Pseudopimelodidae_Cephalosilurus_apurensis:9.839371,Pseudopimelodidae_Lophiosilurus_alexandri:9.839371)98:9.062426,((Pseudopimelodidae_Pseudopimelodus_charus:5.276758,Pseudopimelodidae_Pseudopimelodus_mangurus:5.276758)93:6.982877,Pseudopimelodidae_Pseudopimelodus_bufonius:12.259634)78:6.642162)73:1.110425)91:7.070614)61:5.089070,(Pseudopimelodidae_Batrochoglanis_raninus:23.773556,Pseudopimelodidae_Batrochoglanis_villosus:23.773556)99:8.398349)92:14.272960)4:3.529033)6:2.645740)0:0.752720)16:7.759366)4:9.623281)0:2.213365)13:19.771400)0:0.005143)5:28.637444)0:5.877324)24:66.554647)0:30.203326)28:8.159463)5:20.850064,(Arapaimidae_Arapaima_gigas:117.205623,(Osteoglossidae_Osteoglossum_bicirrhosum:18.261198,Osteoglossidae_Osteoglossum_ferreirai:18.261198)100:98.944426)99:135.821555)32:45.786401)52:141.369351)0:0.659712)100:39.870146,Geotriidae_Geotria_australis:480.712788,Mordaciidae_Mordacia_lapicida:480.712788)100;
