# Supplementary material for: Time-calibrated phylogeny of neotropical freshwater fishes
Source: Front Bioinform. 2024 Dec 6;4:1433995. doi: 10.3389/fbinf.2024.1433995 (PMC11659281; doi:10.3389/fbinf.2024.1433995)
Supplement: Supplementary file 1 [file DataSheet1.zip › Supplementary Material/phy/time_tree_sp_collapsed70boots.tre]

(((Carcharhinidae_Carcharhinus_leucas:276.8482,Pristidae_Pristis_pristis:276.8482,(Potamotrygonidae_Paratrygon_aiereba:38.99594,Potamotrygonidae_Heliotrygon_gomesi:38.99594,((Potamotrygonidae_Potamotrygon_tatianae:7.377869,Potamotrygonidae_Potamotrygon_motoro:7.377869)90:23.106553,Potamotrygonidae_Potamotrygon_tigrina:30.484423,Potamotrygonidae_Potamotrygon_falkneri:30.484423,(Potamotrygonidae_Potamotrygon_constellata:2.747422,Potamotrygonidae_Potamotrygon_orbignyi:2.747422)91:27.737,(Potamotrygonidae_Plesiotrygon_nana:2.788843,Potamotrygonidae_Plesiotrygon_iwamae:2.788843)100:27.695578,Potamotrygonidae_Potamotrygon_yepezi:30.484422,Potamotrygonidae_Potamotrygon_magdalenae:30.484422,Potamotrygonidae_Potamotrygon_histrix:30.484422)85:8.511518)99:237.85226)98:163.994442,Lepidosirenidae_Lepidosiren_paradoxa:440.842641,Lepisosteidae_Atractosteus_tristoechus:440.842642,Anguillidae_Anguilla_rostrata:440.842643,Megalopidae_Megalops_atlanticus:440.842643,(Polycentridae_Polycentrus_schomburgkii:29.486309,Polycentridae_Monocirrhus_polyacanthus:29.486309)95:411.356333,(Mugilidae_Joturus_pichardi:37.317106,(Mugilidae_Mugil_curema:22.471549,Mugilidae_Mugil_liza:22.471549)100:14.845557)99:403.525537,(((((Cichlidae_Geophagus_crassilabris:1.674631,Cichlidae_Geophagus_pellegrini:1.674631)74:2.221099,Cichlidae_Geophagus_steindachneri:3.89573)100:17.671814,((((Cichlidae_Gymnogeophagus_taroba:0.706221,Cichlidae_Gymnogeophagus_setequedas:0.706221)98:6.61932,(Cichlidae_Gymnogeophagus_rhabdotus:4.534685,Cichlidae_Gymnogeophagus_meridionalis:4.534685)96:2.790856)98:2.550209,Cichlidae_Gymnogeophagus_balzanii:9.875751,(((Cichlidae_Gymnogeophagus_caaguazuensis:0.764835,Cichlidae_Gymnogeophagus_australis:0.764835)100:2.716736,Cichlidae_Gymnogeophagus_gymnogenys:3.481571)100:4.059387,Cichlidae_Gymnogeophagus_labiatus:7.540958)95:2.334793)98:10.674425,((Cichlidae_Geophagus_grammepareius:7.370485,Cichlidae_Geophagus_taeniopareius:7.370485)100:2.770788,Cichlidae_Geophagus_harreri:10.141274,Cichlidae_Geophagus_dicrozoster:10.141274,(Cichlidae_Geophagus_sveni:6.088036,((Cichlidae_Geophagus_brachybranchus:0.004747,Cichlidae_Geophagus_surinamensis:0.004747)80:0.985097,Cichlidae_Geophagus_altifrons:0.989844)95:5.098192,(Cichlidae_Geophagus_megasema:0.003538,Cichlidae_Geophagus_abalios:0.003538)99:6.084498,Cichlidae_Geophagus_argyrostictus:6.088036)77:4.053238)99:10.408902)73:1.017368)97:3.682337,(((Cichlidae_Geophagus_diamantinensis:1.218352,Cichlidae_Geophagus_obscurus:1.218352)100:9.033896,((Cichlidae_Geophagus_santosi:4.105589,(Cichlidae_Geophagus_multiocellus:3.356461,Cichlidae_Geophagus_itapicuruensis:3.356461)83:0.749129)100:3.639351,(Cichlidae_Geophagus_iporangensis:3.434912,Cichlidae_Geophagus_rufomarginatus:3.434911,(Cichlidae_Geophagus_proximus:1.308039,Cichlidae_Geophagus_brasiliensis:1.308039)79:2.126872)99:4.310028)96:2.507308)100:11.536581,(Cichlidae_Mikrogeophagus_ramirezi:17.772683,Cichlidae_Mikrogeophagus_altispinosus:17.772683)100:4.016146)88:3.461052,((Cichlidae_Biotodoma_cupido:9.647095,Cichlidae_Biotodoma_wavrini:9.647095)98:13.309589,(Cichlidae_Crenicara_punctulata:15.401581,(Cichlidae_Dicrossus_filamentosus:6.757787,Cichlidae_Dicrossus_maculatus:6.757787)100:8.643794)100:7.555102)97:2.293198)96:4.431853,(((Cichlidae_Mazarunia_charadrica:4.071074,Cichlidae_Mazarunia_pala:4.071074)99:13.902902,(Cichlidae_Guianacara_stergiosi:2.030577,Cichlidae_Guianacara_dacrya:2.030577,Cichlidae_Guianacara_owroewefi:2.030577)100:15.943399,Cichlidae_Mazarunia_mazarunii:17.973976)83:10.957435,Cichlidae_Acarichthys_heckelii:28.931411,(Cichlidae_Biotoecus_opercularis:6.140493,Cichlidae_Biotoecus_dicentrarchus:6.140493)100:22.790918,(((Cichlidae_Satanoperca_pappaterra:4.732809,(Cichlidae_Satanoperca_jurupari:2.263737,Cichlidae_Satanoperca_mapiritensis:2.263737)90:2.469071,Cichlidae_Satanoperca_leucosticta:4.732809)99:12.449099,((Cichlidae_Satanoperca_lilith:5.119352,Cichlidae_Satanoperca_daemon:5.119352)99:9.201443,Cichlidae_Satanoperca_acuticeps:14.320795)74:2.861113)98:9.84031,((((Cichlidae_Apistogramma_linkei:10.67424,(Cichlidae_Apistogramma_caetei:6.2537,Cichlidae_Apistogramma_regani:6.2537)88:4.42054,Cichlidae_Apistogramma_moae:10.67424,((Cichlidae_Apistogramma_playayacu:3.455537,Cichlidae_Apistogramma_eunotus:3.455537)82:1.075577,Cichlidae_Apistogramma_cinilabra:4.531113)81:6.143127,Cichlidae_Apistogramma_paulmuelleri:10.67424)96:5.16323,(Cichlidae_Apistogrammoides_pucallpaensis:13.650239,Cichlidae_Apistogramma_hoignei:13.650239)84:2.187231)89:4.776875,(Cichlidae_Apistogramma_luelingi:18.979131,(Cichlidae_Apistogramma_norberti:13.574044,(Cichlidae_Apistogramma_allpahuayo:10.977418,(Cichlidae_Apistogramma_juruensis:6.616027,Cichlidae_Apistogramma_cacatuoides:6.616027)97:4.361391)80:2.596626)74:5.405087,((Cichlidae_Apistogramma_pertensis:7.504775,Cichlidae_Apistogramma_pulchra:7.504775)100:3.603437,Cichlidae_Apistogramma_staecki:11.108212)92:7.870919,Cichlidae_Apistogramma_barlowi:18.979131,(Cichlidae_Apistogramma_pantalone:11.029031,((Cichlidae_Apistogramma_baenschi:7.059014,Cichlidae_Apistogramma_rositae:7.059014,Cichlidae_Apistogramma_panduro:7.059014,Cichlidae_Apistogramma_nijsseni:7.059014,Cichlidae_Apistogramma_wolli:7.059014)76:2.67062,Cichlidae_Apistogramma_martini:9.729635)75:1.299397)73:7.950099,Cichlidae_Apistogramma_atahualpa:18.97913,Cichlidae_Apistogramma_steindachneri:18.97913,Cichlidae_Apistogramma_resticulosa:18.97913,Cichlidae_Apistogramma_agassizii:18.97913,(Cichlidae_Apistogramma_eremnopyge:2.063655,Cichlidae_Apistogramma_bitaeniata:2.063655)100:16.915474)79:1.635214)96:2.655396,Cichlidae_Taeniacara_candidi:23.269741)97:3.752478)93:1.909192,(((Cichlidae_Teleocichla_cinderella:8.756859,Cichlidae_Teleocichla_monogramma:8.756859)100:5.680911,(Cichlidae_Teleocichla_proselytus:7.725539,((Cichlidae_Teleocichla_preta:1.252194,Cichlidae_Teleocichla_gephyrogramma:1.252194)79:2.449437,Cichlidae_Teleocichla_centrarchus:3.701631)97:4.023909)99:6.71223)99:7.535934,((Cichlidae_Crenicichla_lenticulata:4.891752,(Cichlidae_Crenicichla_marmorata:0.722811,Cichlidae_Crenicichla_lugubris:0.722811)88:4.168942)80:1.920634,Cichlidae_Crenicichla_zebrina:6.812386)71:15.161318,Cichlidae_Crenicichla_multispinosa:21.973704,Cichlidae_Crenicichla_saxatilis:21.973703,(Cichlidae_Crenicichla_frenata:0.004315,Cichlidae_Crenicichla_sveni:0.004315)87:21.969388,Cichlidae_Crenicichla_britskii:21.973703,Cichlidae_Crenicichla_lepidota:21.973703,Cichlidae_Crenicichla_alta:21.973703,Cichlidae_Crenicichla_brasiliensis:21.973703,Cichlidae_Crenicichla_inpa:21.973703,(((Cichlidae_Crenicichla_wallacii:0.867,Cichlidae_Crenicichla_notophthalmus:0.867)100:6.639182,Cichlidae_Crenicichla_regani:7.506182)97:4.988415,Cichlidae_Crenicichla_compressiceps:12.494597)98:9.479107,Cichlidae_Crenicichla_acutirostris:21.973704,((Cichlidae_Crenicichla_percna:5.777853,Cichlidae_Crenicichla_cincta:5.777853)94:5.61443,Cichlidae_Crenicichla_johanna:11.392284)91:10.58142,(Cichlidae_Crenicichla_macrophthalma:16.92209,(Cichlidae_Crenicichla_cyanonotus:10.787615,Cichlidae_Crenicichla_semifasciata:10.787615,Cichlidae_Crenicichla_reticulata:10.787615,(Cichlidae_Crenicichla_jegui:4.671128,Cichlidae_Crenicichla_cametana:4.671128)99:6.116488,Cichlidae_Crenicichla_geayi:10.787615)100:6.134474,((Cichlidae_Crenicichla_lacustris:9.957483,((Cichlidae_Crenicichla_punctata:4.39886,Cichlidae_Crenicichla_gaucho:4.39886,Cichlidae_Crenicichla_scottii:4.39886)98:2.821921,Cichlidae_Crenicichla_vittata:7.220781,Cichlidae_Crenicichla_haroldoi:7.220781,(((Cichlidae_Crenicichla_tesay:1.080186,Cichlidae_Crenicichla_iguassuensis:1.080186)90:0.31532,Cichlidae_Crenicichla_taikyra:1.395506,Cichlidae_Crenicichla_tuca:1.395506,Cichlidae_Crenicichla_mandelburgeri:1.395506,(Cichlidae_Crenicichla_yaha:0.311045,Cichlidae_Crenicichla_tapii:0.311045)99:1.084461)99:1.879824,Cichlidae_Crenicichla_hu:3.27533)98:3.945451,Cichlidae_Crenicichla_ypo:7.220781,Cichlidae_Crenicichla_jupiaensis:7.220782)88:2.736702)100:2.832224,(Cichlidae_Crenicichla_igara:1.34713,((Cichlidae_Crenicichla_tendybaguassu:0.329487,Cichlidae_Crenicichla_missioneira:0.329487)78:0.266078,Cichlidae_Crenicichla_hadrostigma:0.595565,Cichlidae_Crenicichla_minuano:0.595565,Cichlidae_Crenicichla_celidochilus:0.595565)77:0.751565,Cichlidae_Crenicichla_empheres:1.347131)99:11.442577)93:4.132382)97:5.051614)97:6.957708)90:0.750324)85:411.160907,(Cichlidae_Chaetobranchopsis_orbicularis:18.260676,Cichlidae_Chaetobranchus_flavescens:18.260675,Cichlidae_Chaetobranchus_semifasciatus:18.260675)100:422.581966,(Cichlidae_Astronotus_crassipinnis:0.166219,Cichlidae_Astronotus_ocellatus:0.166219)100:440.676422,((((Cichlidae_Rondonacara_hoehnei:16.225803,((Cichlidae_Laetacara_fulvipinnis:8.406279,(Cichlidae_Laetacara_dorsigera:5.934268,Cichlidae_Laetacara_flamannellus:5.934268,Cichlidae_Laetacara_curviceps:5.934268)100:2.472011)100:3.868165,(Cichlidae_Laetacara_araguaiae:10.606095,Cichlidae_Laetacara_thayeri:10.606095)84:1.668348)100:3.95136)100:3.889789,(((Cichlidae_Tahuantinsuyoa_macantzatza:10.681802,(Cichlidae_Bujurquina_vittata:8.125403,(((Cichlidae_Bujurquina_peregrinabunda:3.399904,(Cichlidae_Bujurquina_hophrys:0.924338,Cichlidae_Bujurquina_apoparuana:0.924338)100:2.475566)97:1.888654,Cichlidae_Bujurquina_mariae:5.288558)99:1.803543,Cichlidae_Bujurquina_syspilus:7.092101)84:1.033302)97:2.556399)99:4.930274,((Cichlidae_Andinoacara_coeruleopunctatus:3.703894,(Cichlidae_Andinoacara_latifrons:1.865969,Cichlidae_Andinoacara_pulcher:1.865969)100:1.837925)100:6.734001,(((Cichlidae_Andinoacara_rivulatus:1.809425,Cichlidae_Bujurquina_zamorensis:1.809425)99:1.186491,Cichlidae_Andinoacara_stalsbergi:2.995916)100:5.860503,Cichlidae_Andinoacara_biseriatus:8.856419,Cichlidae_Andinoacara_sapayensis:8.856419)91:1.581476)100:5.17418)98:3.418933,(Cichlidae_Acaronia_vultuosa:5.123273,Cichlidae_Acaronia_nassa:5.123273)100:13.907735)94:1.084584)95:1.175872,(Cichlidae_Krobia_xinguensis:11.082046,Cichlidae_Krobia_petitella:11.082046)97:10.209419,(Cichlidae_Krobia_guianensis:9.421809,Cichlidae_Aequidens_potaroensis:9.421809)87:11.869656,(((Cichlidae_Aequidens_epae:0.840749,Cichlidae_Aequidens_tetramerus:0.840749)94:9.58919,(Cichlidae_Aequidens_patricki:8.730944,(Cichlidae_Cichlasoma_araguaiense:7.568021,(((Cichlidae_Cichlasoma_taenia:0.675207,Cichlidae_Cichlasoma_orinocense:0.675207)99:2.51729,Cichlidae_Cichlasoma_bimaculatum:3.192497)95:0.825083,(Cichlidae_Cichlasoma_amazonarum:1.615241,Cichlidae_Cichlasoma_orientale:1.615241)95:2.402339)94:3.550442,Cichlidae_Cichlasoma_sanctifranciscense:7.568022,Cichlidae_Cichlasoma_boliviense:7.568022,(Cichlidae_Cichlasoma_paranaense:1.874136,(Cichlidae_Cichlasoma_portalegrense:0.552362,Cichlidae_Cichlasoma_dimerus:0.552362)98:1.321774,Cichlidae_Cichlasoma_pusillum:1.874136)97:5.693885)77:1.162923)96:1.698995)94:2.873993,Cichlidae_Aequidens_michaeli:13.303931,(Cichlidae_Aequidens_metae:3.162315,Cichlidae_Aequidens_diadema:3.162315)87:10.141616,Cichlidae_Aequidens_tubicen:13.303932,Cichlidae_Aequidens_chimantanus:13.303932,(Cichlidae_Aequidens_pallidus:4.440912,Cichlidae_Aequidens_mauesanus:4.440912)100:8.863019)87:7.987533)91:2.593414,(Cichlidae_Cleithracara_maronii:20.147501,(Cichlidae_Ivanacara_adoketa:16.118406,Cichlidae_Ivanacara_bimaculata:16.118406,((Cichlidae_Nannacara_aureocephalus:3.735549,Cichlidae_Nannacara_anomala:3.735549)100:3.067784,Cichlidae_Nannacara_taenia:6.803333)100:9.315073)99:4.029095)99:3.737377)90:416.957764,((Cichlidae_Hypselecara_coryphaenoides:8.538501,Cichlidae_Hypselecara_temporalis:8.538501)100:4.706195,Cichlidae_Hoplarchus_psittacus:13.244696)99:427.597946,(Cichlidae_Herotilapia_multispinosa:10.054442,(Cichlidae_Tomocichla_asfraci:5.92796,Cichlidae_Tomocichla_tuba:5.92796)100:4.126482)98:430.788201,((Cichlidae_Rocio_spinosissima:10.199869,Cichlidae_Rocio_octofasciata:10.199869)80:1.382658,Cichlidae_Amphilophus_macracanthus:11.582528,(((Cichlidae_Cribroheros_rostratus:1.419691,Cichlidae_Cribroheros_longimanus:1.419691)100:3.508126,Cichlidae_Cribroheros_diquis:4.927817)100:2.820998,Cichlidae_Cribroheros_altifrons:7.748815,Cichlidae_Cribroheros_robertsoni:7.748815,((Cichlidae_Cribroheros_bussingi:3.891398,Cichlidae_Amphilophus_alfari:3.891398,Cichlidae_Cribroheros_alfari:3.891398)88:1.678231,Cichlidae_Cribroheros_rhytisma:5.569629)93:2.179186)100:3.833712)75:429.260116,((Cichlidae_Mesoheros_ornatus:5.264789,Cichlidae_Mesoheros_festae:5.264789)98:2.378822,Cichlidae_Mesoheros_atromaculatus:7.643612)100:433.199031,Cichlidae_Trichromis_salvini:440.842642,((Cichlidae_Thorichthys_affinis:4.313386,(Cichlidae_Thorichthys_meeki:2.298372,Cichlidae_Thorichthys_pasionis:2.298372)81:2.015014)80:1.776759,(Cichlidae_Thorichthys_socolofi:5.057337,((Cichlidae_Thorichthys_callolepis:0.727255,Cichlidae_Thorichthys_helleri:0.727255)99:2.92382,(Cichlidae_Thorichthys_aureus:1.156732,Cichlidae_Thorichthys_maculipinnis:1.156732)100:2.494342)97:1.406263)95:1.032808)100:434.752497,(Cichlidae_Herichthys_deppii:2.447478,(Cichlidae_Herichthys_cyanoguttatus:1.078054,((Cichlidae_Herichthys_carpintis:0.437046,Cichlidae_Herichthys_tamasopoensis:0.437046)100:0.355766,Cichlidae_Herichthys_tepehua:0.792812)96:0.285242)88:1.369424,Cichlidae_Herichthys_minckleyi:2.447478)100:438.395164,Cichlidae_Herichthys_labridens:440.842642,Cichlidae_Herichthys_bartoni:440.842642,(Cichlidae_Herichthys_pantostictus:1.380892,(Cichlidae_Herichthys_steindachneri:0.174191,Cichlidae_Herichthys_pame:0.174191)100:1.206701)100:439.46175,(Cichlidae_Oscura_heterospila:7.356251,Cichlidae_Vieja_maculicauda:7.356251,((Cichlidae_Vieja_breidohri:0.418682,(Cichlidae_Vieja_bifasciata:0.203964,Cichlidae_Vieja_hartwegi:0.203964)79:0.214718)100:2.208755,((Cichlidae_Vieja_zonata:0.162247,Cichlidae_Vieja_guttulata:0.162247)100:1.751196,Cichlidae_Vieja_fenestrata:1.913443)84:0.713994)98:4.728814,Cichlidae_Vieja_melanurus:7.356251,(Cichlidae_Maskaheros_regani:2.454312,((Cichlidae_Maskaheros_argenteus:1.319949,(Cichlidae_Paraneetroplus_omonti:0.164078,Cichlidae_Paraneetroplus_gibbiceps:0.164078)100:1.155871)92:0.449928,Cichlidae_Paraneetroplus_nebulifer:1.769877)76:0.684435,Cichlidae_Paraneetroplus_bulleri:2.454312)100:4.901938,(Cichlidae_Rheoheros_coeruleus:0.964835,Cichlidae_Rheoheros_lentiginosus:0.964835)100:6.391415,((Cichlidae_Wajpamheros_nourissati:2.896645,Cichlidae_Theraps_irregularis:2.896645)90:1.476436,Cichlidae_Kihnichthys_ufermanni:4.373081,(Cichlidae_Chuco_intermedium:2.300429,(Cichlidae_Chuco_microphthalmus:1.197105,Cichlidae_Chuco_godmanni:1.197105)98:1.103324)98:2.072651,(Cichlidae_Cincelichthys_pearsei:0.537171,Cichlidae_Cincelichthys_bocourti:0.537171)100:3.835909)88:2.983169)73:433.486392,Cichlidae_Chiapaheros_grammodes:440.842642,Cichlidae_Chortiheros_wesseli:440.842643,(Cichlidae_Talamancaheros_sieboldii:5.012595,Cichlidae_Isthmoheros_tuyrensis:5.012595)99:435.830048,Cichlidae_Amphilophus_calobrensis:440.842643,(Cichlidae_Mayaheros_urophthalmus:2.973931,Cichlidae_Petenia_splendida:2.973931)100:437.868712,Cichlidae_Panamius_panamensis:440.842643,(Cichlidae_Archocentrus_centrarchus:2.685351,(Cichlidae_Amphilophus_xiloaensis:0.390753,Cichlidae_Amphilophus_labiatus:0.390753,Cichlidae_Amphilophus_sagittae:0.390752,Cichlidae_Amphilophus_astorquii:0.390752,Cichlidae_Amphilophus_zaliosus:0.390752,Cichlidae_Amphilophus_flaveolus:0.390752,Cichlidae_Amphilophus_chancho:0.390752,Cichlidae_Amphilophus_supercilius:0.390752,Cichlidae_Amphilophus_globosus:0.390752,Cichlidae_Amphilophus_citrinellus:0.390753,Cichlidae_Amphilophus_amarillo:0.390753,Cichlidae_Amphilophus_hogaboomorum:0.390753)74:2.294598)74:438.157293,(Cichlidae_Amphilophus_trimaculatus:2.246211,Cichlidae_Amphilophus_lyonsi:2.246211)98:438.596433,(Cichlidae_Amphilophus_istlanus:2.633093,Cichlidae_Mayaheros_beani:2.633093)97:438.20955,Cichlidae_Amatitlania_sajica:440.842643,(Cichlidae_Parachromis_managuensis:2.225764,Cichlidae_Parachromis_dovii:2.225764)99:438.616879,Cichlidae_Parachromis_friedrichsthalii:440.842643,(Cichlidae_Amatitlania_septemfasciata:1.828396,Cichlidae_Amatitlania_nanolutea:1.828396)100:439.014248,Cichlidae_Cryptoheros_cutteri:440.842644,(Cichlidae_Cryptoheros_chetumalensis:0.189585,Cichlidae_Cryptoheros_spilurus:0.189585)100:440.653058,(Cichlidae_Neetroplus_nematopus:2.226562,Cichlidae_Hypsophrys_nicaraguensis:2.226562)100:438.616082,(Cichlidae_Amatitlania_myrnae:0.949499,(Cichlidae_Amatitlania_siquia:0.494538,(Cichlidae_Amatitlania_coatepeque:0.055977,Cichlidae_Amatitlania_nigrofasciata:0.055977)100:0.438561)99:0.454961)100:439.893144,(Cichlidae_Caquetaia_myersi:10.792249,Cichlidae_Kronoheros_umbrifer:10.792248,Cichlidae_Heroina_isonycterina:10.792248,(Cichlidae_Caquetaia_kraussii:7.457603,Cichlidae_Caquetaia_spectabilis:7.457603)98:3.334645)98:430.050395,((Cichlidae_Australoheros_forquilha:1.664285,Cichlidae_Australoheros_ykeregua:1.664285)99:4.347607,Cichlidae_Australoheros_scitulus:6.011892,((((((Cichlidae_Australoheros_mattosi:0.061589,Cichlidae_Australoheros_robustus:0.061589)100:0.523558,Cichlidae_Australoheros_macacuensis:0.585147)76:0.20433,Cichlidae_Australoheros_barbosae:0.789477)87:0.69941,((Cichlidae_Australoheros_macaensis:0.380955,Cichlidae_Australoheros_muriae:0.380955,(Cichlidae_Australoheros_ipatinguensis:0.254257,Cichlidae_Australoheros_perdi:0.254257,Cichlidae_Australoheros_capixaba:0.254256)78:0.126699)75:0.216784,Cichlidae_Australoheros_autrani:0.597739)99:0.891147)96:1.120889,(Cichlidae_Australoheros_ribeirae:1.193032,Cichlidae_Australoheros_sanguineus:1.193032)99:1.416744)98:1.661532,Cichlidae_Australoheros_facetus:4.271308,Cichlidae_Australoheros_tembe:4.271308,Cichlidae_Australoheros_kaaygua:4.271308)72:1.740583,Cichlidae_Australoheros_charrua:6.011892)99:434.830751,((Cichlidae_Nandopsis_ramsdeni:3.114006,Cichlidae_Nandopsis_tetracanthus:3.114006)100:6.94269,Cichlidae_Nandopsis_haitiensis:10.056695)100:430.785947,((Cichlidae_Mesonauta_insignis:3.797109,(Cichlidae_Mesonauta_mirificus:2.028844,Cichlidae_Mesonauta_festivus:2.028844)78:1.768265,Cichlidae_Mesonauta_egregius:3.797109)100:9.941409,((Cichlidae_Uaru_fernandezyepezi:4.738177,Cichlidae_Uaru_amphiacanthoides:4.738177)99:6.481342,(((Cichlidae_Symphysodon_aequifasciatus:0.062797,Cichlidae_Symphysodon_tarzoo:0.062797)99:0.859898,Cichlidae_Symphysodon_discus:0.922695)78:1.018929,Cichlidae_Symphysodon_haraldi:1.941624)97:9.277895,(Cichlidae_Heros_efasciatus:5.772536,Cichlidae_Heros_severus:5.772536)100:5.446983)94:2.518998)85:427.104125,(Cichlidae_Pterophyllum_altum:1.654612,Cichlidae_Pterophyllum_leopoldi:1.654612,Cichlidae_Pterophyllum_scalare:1.654612)100:439.18803,((((Cichlidae_Cichla_thyrorus:0.549289,(Cichlidae_Cichla_vazzoleri:0.202229,Cichlidae_Cichla_pinima:0.202229)98:0.34706)100:3.626787,Cichlidae_Cichla_melaniae:4.176076,(Cichlidae_Cichla_jariina:1.61667,Cichlidae_Cichla_piquiti:1.61667)74:2.559406,Cichlidae_Cichla_temensis:4.176076,Cichlidae_Cichla_mirianae:4.176076)96:1.967234,((Cichlidae_Cichla_ocellaris:2.00087,Cichlidae_Cichla_monoculus:2.00087,Cichlidae_Cichla_kelberi:2.00087,Cichlidae_Cichla_pleiozona:2.00087)77:1.843841,((Cichlidae_Cichla_nigromaculata:0.498306,Cichlidae_Cichla_orinocensis:0.498306)73:1.926937,Cichlidae_Cichla_intermedia:2.425242)76:1.419469)97:2.298598)98:23.91596,(Cichlidae_Retroculus_lapidifer:4.803023,Cichlidae_Retroculus_xinguensis:4.803023)100:25.256247)70:410.783373,(Gobiesocidae_Gobiesox_daedaleus:23.479732,(Gobiesocidae_Gobiesox_juradoensis:16.207197,Gobiesocidae_Gobiesox_cephalus:16.207197)86:7.272535)93:417.36291,((Rivulidae_Kryptolebias_sepia:1.999527,Rivulidae_Kryptolebias_brasiliensis:1.999527)100:18.272491,Rivulidae_Kryptolebias_gracilis:20.272019,(Rivulidae_Kryptolebias_ocellatus:6.886509,Rivulidae_Kryptolebias_caudomarginatus:6.88651,Rivulidae_Kryptolebias_marmoratus:6.88651)98:13.385509)92:420.570623,Rivulidae_Rivulus_cylindraceus:440.842641,Rivulidae_Laimosemion_kirovskyi:440.842641,(Rivulidae_Laimosemion_gransabanae:22.969737,Rivulidae_Laimosemion_mahdiaense:22.969737,Rivulidae_Laimosemion_lyricauda:22.969737,Rivulidae_Laimosemion_breviceps:22.969737,Rivulidae_Laimosemion_paryagi:22.969737)79:417.872903,((Rivulidae_Laimosemion_tomasi:9.380265,Rivulidae_Laimosemion_tecminae:9.380265)100:8.063712,Rivulidae_Laimosemion_rectocaudatum:17.443977)97:423.398665,Rivulidae_Laimosemion_xiphidius:440.842641,Rivulidae_Laimosemion_frenatum:440.842641,(Rivulidae_Laimosemion_agilae:9.064769,Rivulidae_Laimosemion_geayi:9.064769)71:431.777872,((((Rivulidae_Renova_oscari:22.242708,Rivulidae_Llanolebias_stellifer:22.242708,Rivulidae_Terranatos_dolichopterus:22.242708,(Rivulidae_Rachovia_maculipinnis:19.290517,(((Rivulidae_Austrofundulus_guajira:8.26881,(Rivulidae_Austrofundulus_leoni:5.466866,Rivulidae_Austrofundulus_limnaeus:5.466866)100:2.801944)90:1.830903,(Rivulidae_Austrofundulus_transilis:6.932543,Rivulidae_Austrofundulus_leohoignei:6.932543)100:3.167169)100:5.381331,((Rivulidae_Rachovia_pyropunctata:7.19998,Rivulidae_Rachovia_hummelincki:7.19998)99:4.548059,Rivulidae_Rachovia_brevis:11.748039)98:3.733004)98:3.809474)93:2.952191,(Rivulidae_Gnatholebias_hoignei:4.330323,Rivulidae_Gnatholebias_zonatus:4.330323)100:17.912386,Rivulidae_Micromoema_xiphophora:22.242708)97:2.351801,(Rivulidae_Moema_peruensis:17.972683,(Rivulidae_Moema_staecki:15.869225,Rivulidae_Moema_piriana:15.869225)72:2.103459)92:6.621827,((Rivulidae_Pterolebias_longipinnis:8.706646,Rivulidae_Pterolebias_phasianus:8.706646)100:11.957282,Rivulidae_Neofundulus_paraguayensis:20.663928)82:3.930582,((Rivulidae_Trigonectes_balzanii:1.06193,Rivulidae_Trigonectes_aplocheiloides:1.06193)100:9.135718,Rivulidae_Trigonectes_rubromarginatus:10.197647)100:14.396863)96:0.969705,((Rivulidae_Anablepsoides_iridescens:14.718124,(Rivulidae_Anablepsoides_ornatus:13.223809,(Rivulidae_Anablepsoides_micropus:9.417054,Rivulidae_Anablepsoides_rubrolineatus:9.417054,Rivulidae_Anablepsoides_ophiomimus:9.417054)90:3.806755,Rivulidae_Anablepsoides_jucundus:13.223809)76:1.494315)95:3.855245,(Rivulidae_Anablepsoides_hartii:15.532967,(((Rivulidae_Anablepsoides_immaculatus:7.227098,(Rivulidae_Anablepsoides_amphoreus:5.841861,Rivulidae_Anablepsoides_stagnatus:5.841861)73:1.385237)73:1.327023,(Rivulidae_Anablepsoides_urophthalmus:1.044777,Rivulidae_Laimosemion_strigatum:1.044777)99:7.509345,Rivulidae_Anablepsoides_deltaphilus:8.554121)71:2.54413,Rivulidae_Anablepsoides_waimacui:11.098251,Rivulidae_Anablepsoides_igneus:11.09825)78:4.434717)77:3.040402)79:6.990846)75:1.938192,(Rivulidae_Cynodonichthys_magdalenae:18.300323,Rivulidae_Cynodonichthys_uroflammeus:18.300324,Rivulidae_Cynodonichthys_chucunaque:18.300324,Rivulidae_Cynodonichthys_frommi:18.300323,(Rivulidae_Cynodonichthys_isthmensis:2.254781,Rivulidae_Cynodonichthys_fuscolineatus:2.254781)100:16.045543,(Rivulidae_Cynodonichthys_montium:4.31763,(Rivulidae_Cynodonichthys_brunneus:1.769715,Rivulidae_Cynodonichthys_weberi:1.769715)100:2.547915)99:13.982694,(Rivulidae_Cynodonichthys_godmani:5.140453,Rivulidae_Cynodonichthys_tenuis:5.140453)80:13.15987,Rivulidae_Cynodonichthys_rubripunctatus:18.300324,(Rivulidae_Cynodonichthys_birkhahni:1.37361,Rivulidae_Cynodonichthys_kuelpmanni:1.37361)99:16.926713,Rivulidae_Cynodonichthys_hildebrandi:18.300323)78:9.202083,((Rivulidae_Atlantirivulus_janeiroensis:10.28094,Rivulidae_Atlantirivulus_luelingi:10.28094,(Rivulidae_Atlantirivulus_haraldsiolii:1.807336,Rivulidae_Atlantirivulus_riograndensis:1.807336,Rivulidae_Atlantirivulus_santensis:1.807336)87:8.473605)99:12.149713,(Rivulidae_Melanorivulus_kayapo:5.543214,Rivulidae_Melanorivulus_violaceus:5.543214,Rivulidae_Melanorivulus_pindorama:5.543214,(Rivulidae_Melanorivulus_egens:2.995225,Rivulidae_Melanorivulus_planaltinus:2.995225,Rivulidae_Melanorivulus_litteratus:2.995224,(Rivulidae_Melanorivulus_rutilicaudus:0.380382,Rivulidae_Melanorivulus_apiamici:0.380382)78:2.614843,Rivulidae_Melanorivulus_dapazi:2.995225,(Rivulidae_Melanorivulus_atlanticus:0.298091,Rivulidae_Melanorivulus_jalapensis:0.298091)100:2.697134,Rivulidae_Melanorivulus_punctatus:2.995225)85:2.54799,(Rivulidae_Melanorivulus_kayabi:2.82553,Rivulidae_Melanorivulus_rubroreticulatus:2.82553,(Rivulidae_Melanorivulus_karaja:1.869713,Rivulidae_Melanorivulus_zygonectes:1.869713,Rivulidae_Melanorivulus_salmonicaudus:1.869714,Rivulidae_Melanorivulus_crixas:1.869714,Rivulidae_Melanorivulus_megaroni:1.869714)94:0.955817)89:2.717685,Rivulidae_Melanorivulus_pictus:5.543214,Rivulidae_Melanorivulus_schuncki:5.543214)100:16.887439)89:5.071754,(Rivulidae_Plesiolebias_aruana:20.3538,Rivulidae_Pituna_compacta:20.3538,Rivulidae_Pituna_poranga:20.3538,(Rivulidae_Maratecoara_formosa:6.240499,Rivulidae_Maratecoara_lacortei:6.240499)99:14.113301,Rivulidae_Papiliolebias_bitteri:20.3538)96:7.148607)74:413.340234,Rivulidae_Millerichthys_robustus:440.842641,Rivulidae_Simpsonichthys_parallelus:440.842641,(Rivulidae_Simpsonichthys_boitonei:11.672088,(Rivulidae_Simpsonichthys_santanae:2.75106,Rivulidae_Simpsonichthys_punctulatus:2.75106)80:8.921028)94:429.170553,(Rivulidae_Spectrolebias_semiocellatus:16.663065,(Rivulidae_Spectrolebias_gracilis:8.339675,Rivulidae_Spectrolebias_costai:8.339675)96:8.32339)79:424.179577,Rivulidae_Hypsolebias_flammeus:440.842642,((Rivulidae_Hypsolebias_splendissimus:4.266236,Rivulidae_Hypsolebias_carlettoi:4.266236)98:5.374059,(Rivulidae_Hypsolebias_magnificus:2.613498,Rivulidae_Hypsolebias_picturatus:2.613498)97:7.026797)94:431.202346,Rivulidae_Cynolebias_rectiventer:440.842641,Rivulidae_Cynolebias_altus:440.842641,Rivulidae_Cynolebias_roseus:440.842641,Rivulidae_Cynolebias_obscurus:440.842641,(Rivulidae_Cynolebias_vazabarrisensis:1.520015,(Rivulidae_Cynolebias_porosus:0.810152,(Rivulidae_Cynolebias_itapicuruensis:0.595943,Rivulidae_Cynolebias_parnaibensis:0.595943)82:0.214209)81:0.709864)77:439.322626,(Rivulidae_Cynolebias_ochraceus:6.067743,Rivulidae_Cynolebias_gilbertoi:6.067743)73:434.774898,(Rivulidae_Cynolebias_leptocephalus:0.004053,Rivulidae_Cynolebias_gibbus:0.004053)99:440.838588,Rivulidae_Cynolebias_parietalis:440.842641,Rivulidae_Cynolebias_perforatus:440.842641,Rivulidae_Cynolebias_oticus:440.842641,((Rivulidae_Hypsolebias_flavicaudatus:1.655059,Rivulidae_Hypsolebias_nitens:1.655059,Rivulidae_Hypsolebias_sertanejo:1.655059,Rivulidae_Hypsolebias_gilbertobrasili:1.655059,Rivulidae_Hypsolebias_guanambi:1.655059,Rivulidae_Hypsolebias_janaubensis:1.655059,Rivulidae_Hypsolebias_radiseriatus:1.65506,Rivulidae_Hypsolebias_flagellatus:1.65506,Rivulidae_Hypsolebias_pterophyllus:1.65506)97:4.132122,(Rivulidae_Hypsolebias_nudiorbitatus:2.471079,(Rivulidae_Hypsolebias_coamazonicus:1.144855,Rivulidae_Hypsolebias_martinsi:1.144855,(Rivulidae_Hypsolebias_faouri:0.592425,Rivulidae_Hypsolebias_igneus:0.592425)83:0.552429)84:1.326224)95:3.316104,Rivulidae_Hypsolebias_mediopapillatus:5.787182,Rivulidae_Hypsolebias_antenori:5.787182)96:435.055461,Rivulidae_Hypsolebias_adornatus:440.842643,(Rivulidae_Hypsolebias_ocellatus:12.848529,Rivulidae_Hypsolebias_longignatus:12.848529)87:427.994114,(Rivulidae_Hypsolebias_hellneri:12.689618,Rivulidae_Hypsolebias_harmonicus:12.689618,Rivulidae_Hypsolebias_fulminantis:12.689618)92:428.153025,Rivulidae_Austrolebias_prognathus:440.842642,Rivulidae_Austrolebias_nigripinnis:440.842642,(Rivulidae_Austrolebias_wolterstorffi:15.084955,Rivulidae_Austrolebias_monstrosus:15.084954,(Rivulidae_Austrolebias_elongatus:5.240275,Rivulidae_Austrolebias_cheradophilus:5.240275)97:9.84468,(Rivulidae_Austrolebias_quirogai:5.542142,Rivulidae_Austrolebias_luteoflammulatus:5.542142)83:9.542813,(Rivulidae_Austrolebias_univentripinnis:8.003356,Rivulidae_Austrolebias_melanoorus:8.003356,Rivulidae_Austrolebias_bellottii:8.003356,Rivulidae_Austrolebias_vandenbergorum:8.003356)82:7.081598,(Rivulidae_Austrolebias_jaegari:2.500969,Rivulidae_Austrolebias_gymnoventris:2.500969)100:12.583986,(((Rivulidae_Austrolebias_robustus:1.495114,Rivulidae_Austrolebias_nonoiuliensis:1.495114)96:6.12202,Rivulidae_Austrolebias_cinereus:7.617134)94:3.323004,(Rivulidae_Austrolebias_bagual:9.198582,((Rivulidae_Austrolebias_pongondo:1.477447,Rivulidae_Austrolebias_pelotapes:1.477447)100:1.673289,Rivulidae_Austrolebias_adloffi:3.150736)71:6.047846,Rivulidae_Austrolebias_nigrofasciatus:9.198583,Rivulidae_Austrolebias_minuano:9.198584,Rivulidae_Austrolebias_charrua:9.198584,Rivulidae_Austrolebias_nachtigalli:9.198584,Rivulidae_Austrolebias_reicherti:9.198584,Rivulidae_Austrolebias_arachan:9.198584,Rivulidae_Austrolebias_araucarianus:9.198583,Rivulidae_Austrolebias_viarius:9.198583)81:1.741555)72:4.144816)83:425.757688,(((Rivulidae_Austrolebias_affinis:0.379361,Rivulidae_Austrolebias_juanlangi:0.379361)100:2.312957,Rivulidae_Austrolebias_periodicus:2.692319)100:5.200927,(Rivulidae_Austrolebias_ibicuiensis:4.002359,Rivulidae_Austrolebias_alexandri:4.002359)88:3.890886,Rivulidae_Austrolebias_litzi:7.893245,Rivulidae_Austrolebias_cyaneus:7.893245,(Rivulidae_Austrolebias_toba:1.296147,Rivulidae_Austrolebias_paucisquama:1.296147)91:6.597098)100:432.949397,((Rivulidae_Austrolebias_wichi:1.048989,Rivulidae_Austrolebias_patriciae:1.048989)73:2.312064,Rivulidae_Austrolebias_varzeae:3.361053)98:437.481589,Rivulidae_Hypsolebias_stellatus:440.842642,(Rivulidae_Ophthalmolebias_bokermanni:9.601015,(Rivulidae_Ophthalmolebias_constanciae:8.000425,Rivulidae_Ophthalmolebias_rosaceus:8.000425)80:1.60059)98:431.241626,((Rivulidae_Xenurolebias_myersi:2.640307,Rivulidae_Xenurolebias_pataxo:2.640307,Rivulidae_Xenurolebias_cricarensis:2.640308,Rivulidae_Xenurolebias_izecksohni:2.640308)100:21.890175,(Rivulidae_Nematolebias_catimbau:1.594912,Rivulidae_Nematolebias_papilliferus:1.594912)90:22.935571,Rivulidae_Nematolebias_whitei:24.530482)98:416.312158,(Rivulidae_Leptopanchax_aureoguttatus:8.510152,Rivulidae_Leptopanchax_citrinipinnis:8.510152)100:432.33249,(Rivulidae_Campellolebias_brucei:7.390232,Rivulidae_Campellolebias_dorsimaculatus:7.390232,Rivulidae_Campellolebias_chrysolineatus:7.390232)100:433.45241,((Rivulidae_Cynopoecilus_nigrovittatus:4.460391,Rivulidae_Cynopoecilus_melanotaenia:4.460391,Rivulidae_Cynopoecilus_fulgens:4.460391,Rivulidae_Cynopoecilus_feltrini:4.460392)100:10.85154,Rivulidae_Cynopoecilus_notabilis:15.311932)99:425.530711,(Rivulidae_Notholebias_minimus:6.893881,Rivulidae_Notholebias_fractifasciatus:6.893881)99:433.948761,Rivulidae_Notholebias_vermiculatus:440.842641,(((Profundulidae_Tlaloc_hildebrandi:6.61506,(Profundulidae_Tlaloc_labialis:0.820305,Profundulidae_Profundulus_candalarius:0.820305)100:5.794756)71:2.318382,Profundulidae_Tlaloc_portillorum:8.933443)100:16.861848,(Profundulidae_Profundulus_guatemalensis:8.98753,(Profundulidae_Profundulus_kreiseri:5.379489,((Profundulidae_Profundulus_mixtlanensis:4.268408,Profundulidae_Profundulus_punctatus:4.268408,Profundulidae_Profundulus_oaxacae:4.268407)77:0.250774,(Profundulidae_Profundulus_parentiae:3.174281,Profundulidae_Profundulus_balsanus:3.174281)98:1.344901)92:0.860307)93:3.608041)97:16.807761)97:415.047351,(Cyprinodontidae_Jordanella_floridae:17.756492,Cyprinodontidae_Cyprinodon_dearborni:17.756492)94:423.08615,Cyprinodontidae_Cualac_tessellatus:440.842642,(Cyprinodontidae_Garmanella_pulchra:20.323779,(Cyprinodontidae_Floridichthys_polyommus:3.73175,Cyprinodontidae_Floridichthys_carpio:3.73175)99:16.592029)86:420.518862,(Cyprinodontidae_Orestias_alba:0.519321,(Cyprinodontidae_Orestias_silustani:0.517389,Cyprinodontidae_Orestias_lutea:0.517389)75:0.001932)70:440.323321,Cyprinodontidae_Orestias_ispi:440.842642,Cyprinodontidae_Orestias_taquiri:440.842642,Cyprinodontidae_Orestias_mooni:440.842642,Cyprinodontidae_Orestias_forgeti:440.842643,Cyprinodontidae_Orestias_imarpe:440.842643,Cyprinodontidae_Orestias_cuvieri:440.842643,Cyprinodontidae_Orestias_tschudii:440.842643,Cyprinodontidae_Orestias_gracilis:440.842642,(Cyprinodontidae_Orestias_gloriae:0.562321,(Cyprinodontidae_Orestias_agassii:0.227391,Cyprinodontidae_Orestias_ascotanensis:0.227391)98:0.33493,((Cyprinodontidae_Orestias_parinacotensis:0.182078,Cyprinodontidae_Orestias_piacotensis:0.182078,Cyprinodontidae_Orestias_chungarensis:0.182078,Cyprinodontidae_Orestias_laucaensis:0.182078)93:0.217582,Cyprinodontidae_Orestias_puni:0.39966)73:0.162661)98:440.280321,(Cyprinodontidae_Cubanichthys_cubensis:14.457208,Cyprinodontidae_Cubanichthys_pengelleyi:14.457208)100:426.385434,((((Poeciliidae_Quintana_atrizona:10.899201,(((Poeciliidae_Girardinus_creolus:5.55868,(Poeciliidae_Girardinus_microdactylus:2.386922,Poeciliidae_Girardinus_metallicus:2.386922)93:3.171758)74:1.196336,(Poeciliidae_Girardinus_uninotatus:3.061952,Poeciliidae_Girardinus_falcatus:3.061952)96:3.693064)80:2.3912,Poeciliidae_Girardinus_denticulatus:9.146216)93:1.752985)90:11.672727,((((Poeciliidae_Priapella_lacandonae:1.199238,Poeciliidae_Priapella_compressa:1.199238)100:0.852003,Poeciliidae_Priapella_chamulae:2.051241)99:1.967893,(Poeciliidae_Priapella_intermedia:2.306386,Poeciliidae_Priapella_olmecae:2.306386)100:1.712748)100:11.663461,(Poeciliidae_Phallichthys_fairweatheri:7.364765,(Poeciliidae_Carlhubbsia_stuarti:0.00333,Poeciliidae_Carlhubbsia_kidderi:0.00333)100:7.361436)100:8.317831,(((Poeciliidae_Heterophallus_milleri:0.002228,Poeciliidae_Heterophallus_rachovii:0.002228)99:9.667974,(Poeciliidae_Gambusia_luma:8.914705,(Poeciliidae_Gambusia_lemaitrei:7.566831,Poeciliidae_Gambusia_sexradiata:7.566831,Poeciliidae_Gambusia_wrayi:7.566831,Poeciliidae_Gambusia_hispaniolae:7.566831,Poeciliidae_Gambusia_puncticulata:7.566831,Poeciliidae_Gambusia_yucatana:7.566831,Poeciliidae_Gambusia_nicaraguensis:7.566831,Poeciliidae_Gambusia_manni:7.566831,Poeciliidae_Gambusia_punctata:7.566831)91:1.347874)87:0.755496)100:1.183028,Poeciliidae_Belonesox_belizanus:10.85323)100:4.829366,(Poeciliidae_Pseudoxiphophorus_jonesii:4.505843,(Poeciliidae_Pseudoxiphophorus_obliquus:3.257716,(Poeciliidae_Pseudoxiphophorus_diremptus:1.306925,Poeciliidae_Pseudoxiphophorus_cataractae:1.306925)84:1.950791,Poeciliidae_Pseudoxiphophorus_tuxtlaensis:3.257716,(Poeciliidae_Pseudoxiphophorus_litoperas:0.750595,Poeciliidae_Pseudoxiphophorus_anzuetoi:0.750595)100:2.507121,Poeciliidae_Pseudoxiphophorus_bimaculatus:3.257716)87:1.248127)100:11.176753,((Poeciliidae_Xiphophorus_signum:3.639678,(Poeciliidae_Xiphophorus_hellerii:1.428932,(Poeciliidae_Xiphophorus_mayae:1.226936,Poeciliidae_Xiphophorus_alvarezi:1.226936)76:0.201996)99:2.210746)96:1.012422,(Poeciliidae_Xiphophorus_maculatus:3.083063,(Poeciliidae_Xiphophorus_gordoni:1.64969,Poeciliidae_Xiphophorus_variatus:1.64969)81:1.433372)74:1.569037)99:11.030496,(Poeciliidae_Scolichthys_greenwayi:0.003187,Poeciliidae_Scolichthys_iota:0.003187)100:15.679409)90:6.889332,((Poeciliidae_Alfaro_huberi:10.64773,Poeciliidae_Alfaro_cultratus:10.64773)92:5.251383,(Poeciliidae_Xenophallus_umbratilis:13.424926,((Poeciliidae_Priapichthys_puetzi:2.520554,Poeciliidae_Priapichthys_annectens:2.520554)100:9.25427,Poeciliidae_Brachyrhaphis_holdridgei:11.774823,Poeciliidae_Brachyrhaphis_hartwegi:11.774823,(Poeciliidae_Brachyrhaphis_episcopi:4.778376,Poeciliidae_Brachyrhaphis_hessfeldi:4.778375,Poeciliidae_Brachyrhaphis_roswithae:4.778375,Poeciliidae_Brachyrhaphis_punctifer:4.778375)95:6.996448,(Poeciliidae_Brachyrhaphis_rhabdophora:6.986096,(Poeciliidae_Brachyrhaphis_roseni:4.316871,Poeciliidae_Brachyrhaphis_terrabensis:4.316871)100:2.669225)93:4.788728,(Poeciliidae_Phallichthys_quadripunctatus:9.788288,Poeciliidae_Phallichthys_amates:9.788288)79:1.986536,(Poeciliidae_Brachyrhaphis_parismina:1.700721,Poeciliidae_Brachyrhaphis_cascajalensis:1.700721)100:10.074103,Poeciliidae_Phallichthys_tico:11.774824)70:1.650102)91:2.474187,Poeciliidae_Priapichthys_panamensis:15.899113,(Poeciliidae_Priapichthys_darienensis:12.646683,Poeciliidae_Pseudopoecilia_festae:12.646683)97:3.25243)95:6.672815,(Poeciliidae_Neoheterandria_elegans:10.845724,(Poeciliidae_Neoheterandria_cana:0.601614,Poeciliidae_Neoheterandria_tridentiger:0.601614)100:10.24411)100:11.726204,((Poeciliidae_Poeciliopsis_infans:11.38663,(Poeciliidae_Poeciliopsis_turrubarensis:7.791326,(Poeciliidae_Poeciliopsis_hnilickai:1.427493,(Poeciliidae_Poeciliopsis_gracilis:0.837431,Poeciliidae_Poeciliopsis_pleurospilus:0.837431)84:0.590062)100:6.363833)100:3.595304)100:3.981177,((Poeciliidae_Poeciliopsis_elongata:8.537499,Poeciliidae_Poeciliopsis_retropinna:8.537499)87:1.717559,Poeciliidae_Poeciliopsis_paucimaculata:10.255058)100:5.112749)75:7.20412,(((Poeciliidae_Cnesterodon_hypselurus:6.145637,(Poeciliidae_Cnesterodon_decemmaculatus:2.483806,Poeciliidae_Cnesterodon_septentrionalis:2.483806)78:3.661832)99:8.888444,(((Poeciliidae_Poecilia_picta:8.926815,(Poeciliidae_Poecilia_parae:7.520726,(Poeciliidae_Poecilia_bifurca:3.482407,(Poeciliidae_Poecilia_sarrafae:0.44239,Poeciliidae_Poecilia_branneri:0.44239)100:3.040017)100:4.038318)100:1.40609)100:1.544853,(Poeciliidae_Poecilia_wingei:2.552052,Poeciliidae_Poecilia_reticulata:2.552052,Poeciliidae_Poecilia_obscura:2.552052)100:7.919617)100:2.177183,Poeciliidae_Poecilia_vivipara:12.648852,(((Poeciliidae_Poecilia_dauli:4.189742,Poeciliidae_Poecilia_caucana:4.189742)100:3.246637,((Poeciliidae_Poecilia_petenensis:3.421868,Poeciliidae_Poecilia_kykesis:3.421868,Poeciliidae_Poecilia_velifera:3.421868)97:2.693194,((Poeciliidae_Poecilia_wandae:3.722603,Poeciliidae_Poecilia_koperi:3.722603,Poeciliidae_Poecilia_hondurensis:3.722603,(((Poeciliidae_Poecilia_thermalis:1.235022,Poeciliidae_Poecilia_mexicana:1.235022)100:0.65099,Poeciliidae_Poecilia_salvatoris:1.886012)100:1.070256,(Poeciliidae_Poecilia_nelsoni:1.705755,Poeciliidae_Poecilia_butleri:1.705755)100:1.250514,(Poeciliidae_Poecilia_orri:2.518349,Poeciliidae_Poecilia_gillii:2.518349)73:0.437919)100:0.766335)100:1.66399,Poeciliidae_Poecilia_marcellinoi:5.386594,Poeciliidae_Poecilia_sphenops:5.386594)91:0.728469)99:1.321317)100:3.73047,(Poeciliidae_Pamphorichthys_scalpridens:5.297508,Poeciliidae_Pamphorichthys_hasemani:5.297507,Poeciliidae_Pamphorichthys_araguaiensis:5.297507,Poeciliidae_Pamphorichthys_minor:5.297507,Poeciliidae_Pamphorichthys_hollandi:5.297507)100:5.869341,((Poeciliidae_Poecilia_heterandria:8.260532,(Poeciliidae_Poecilia_melanogaster:6.621155,((Poeciliidae_Poecilia_pauciradiata:2.955754,((Poeciliidae_Poecilia_perugiae:0.599383,Poeciliidae_Poecilia_tridens:0.599383,Poeciliidae_Poecilia_melanonotata:0.599383,Poeciliidae_Poecilia_rivasi:0.599383,Poeciliidae_Poecilia_sulphurophila:0.599384)87:0.85182,(Poeciliidae_Poecilia_islai:0.29804,(Poeciliidae_Poecilia_garnieri:0.002795,Poeciliidae_Poecilia_nigrofasciata:0.002795)85:0.295244)90:1.153164)87:1.50455)86:1.31334,(Poeciliidae_Poecilia_vittata:1.041796,Poeciliidae_Poecilia_caymanensis:1.041796)99:3.227297)87:2.352061,(Poeciliidae_Poecilia_versicolor:3.490864,Poeciliidae_Poecilia_zonata:3.490864)100:3.13029)70:1.639377)70:1.074341,(Poeciliidae_Poecilia_elegans:4.56433,Poeciliidae_Poecilia_dominicensis:4.564329,Poeciliidae_Poecilia_hispaniolana:4.564329)77:4.770543)86:1.831976)75:1.482003)96:2.38523)94:1.62059,((Poeciliidae_Phalloceros_uai:6.933813,Poeciliidae_Phalloceros_enneaktinos:6.933813,((Poeciliidae_Phalloceros_harpagos:0.985749,Poeciliidae_Phalloceros_reisi:0.985749)92:0.73071,Poeciliidae_Phalloceros_caudimaculatus:1.716459)76:5.217355,Poeciliidae_Phalloceros_tupinamba:6.933813)100:9.045592,Poeciliidae_Phalloptychus_januarius:15.979405)88:0.675266)72:5.917257,Poeciliidae_Tomeurus_gracilis:22.571929)94:5.466439,Poeciliidae_Xenodexia_ctenolepis:28.038368)94:10.244681,(Anablepidae_Oxyzygonectes_dovii:29.625209,(((((Anablepidae_Jenynsia_maculata:1.220812,Anablepidae_Jenynsia_alternimaculata:1.220812,Anablepidae_Jenynsia_sulfurica:1.220812)95:3.298881,Anablepidae_Jenynsia_tucumana:4.519693,(Anablepidae_Jenynsia_darwini:2.916865,(Anablepidae_Jenynsia_onca:1.391057,Anablepidae_Jenynsia_lineata:1.391057)98:1.525808)100:1.602828)70:0.207724,Anablepidae_Jenynsia_sanctaecatarinae:4.727417)100:2.730355,((Anablepidae_Jenynsia_eigenmanni:2.358655,Anablepidae_Jenynsia_eirmostigma:2.358655)99:1.278233,(Anablepidae_Jenynsia_weitzmani:1.746586,Anablepidae_Jenynsia_unitaenia:1.746586)100:1.890302)97:3.820884)100:18.217886,(Anablepidae_Anableps_dowei:6.776458,(Anablepidae_Anableps_microlepis:4.539936,Anablepidae_Anableps_anableps:4.539936)92:2.236522)100:18.8992)81:3.949552)98:8.657839)90:402.559593,(Fluviphylacidae_Fluviphylax_simplex:14.945689,Fluviphylacidae_Fluviphylax_pygmaeus:14.945689)99:425.896953,(((Atherinopsidae_Menidia_menidia:14.473478,(Atherinopsidae_Menidia_beryllina:9.882323,(Atherinopsidae_Menidia_conchorum:2.556852,Atherinopsidae_Menidia_colei:2.556852)100:7.325471,(((Atherinopsidae_Chirostoma_contrerasi:0.384952,Atherinopsidae_Chirostoma_arge:0.384952)100:6.786299,((Atherinopsidae_Poblana_ferdebueni:1.683211,(Atherinopsidae_Poblana_letholepis:0.599383,(Atherinopsidae_Poblana_alchichica:0.152157,Atherinopsidae_Poblana_squamata:0.152157)100:0.447226)100:1.083828)100:1.784188,Atherinopsidae_Chirostoma_riojai:3.467399)100:3.703851)85:0.578661,(Atherinopsidae_Chirostoma_attenuatum:4.777728,(Atherinopsidae_Chirostoma_chapalae:0.880984,Atherinopsidae_Chirostoma_promelas:0.880983,Atherinopsidae_Chirostoma_humboldtianum:0.880983,Atherinopsidae_Chirostoma_estor:0.880983,Atherinopsidae_Chirostoma_patzcuaro:0.880983,Atherinopsidae_Chirostoma_consocium:0.880983,Atherinopsidae_Chirostoma_grandocule:0.880983,Atherinopsidae_Chirostoma_sphyraena:0.880983,Atherinopsidae_Chirostoma_lucius:0.880983)100:3.896745)99:2.972182,(Atherinopsidae_Chirostoma_jordani:4.991199,Atherinopsidae_Chirostoma_labarcae:4.991199)99:2.758711)99:2.132412)81:4.591155)100:20.063629,(((Atherinopsidae_Atherinella_sallei:13.242051,((Atherinopsidae_Atherinella_chagresi:7.188112,(Atherinopsidae_Atherinella_hubbsi:0.419665,Atherinopsidae_Atherinella_sardina:0.419665)100:6.768447)99:3.705421,(Atherinopsidae_Atherinella_milleri:2.318819,(Atherinopsidae_Atherinella_marvelae:1.614778,Atherinopsidae_Atherinella_alvarezi:1.614778)85:0.704041)100:8.574714)96:2.348518)99:5.694753,(((Atherinopsidae_Atherinella_pellosemeion:1.000155,Atherinopsidae_Atherinella_crystallina:1.000155)100:14.176287,(Atherinopsidae_Atherinella_balsana:9.548504,Atherinopsidae_Atherinella_guatemalensis:9.548504)100:5.627938)89:2.35243,Atherinopsidae_Atherinella_argentea:17.528872)96:1.407932)98:4.460328,Atherinopsidae_Atherinella_colombiensis:23.397133,(Atherinopsidae_Atherinella_ammophila:2.603851,Atherinopsidae_Atherinella_schultzi:2.603851)100:20.793282)98:11.139975)97:19.219143,((Atherinopsidae_Atherinops_affinis:17.177012,(Atherinopsidae_Basilichthys_semotilus:3.874977,(Atherinopsidae_Basilichthys_australis:0.33371,Atherinopsidae_Basilichthys_microlepidotus:0.33371)100:3.541267)100:13.302035)70:7.994088,(Atherinopsidae_Odontesthes_incisa:7.073392,Atherinopsidae_Odontesthes_nigricans:7.073391,(((Atherinopsidae_Odontesthes_regia:0.658375,Atherinopsidae_Odontesthes_gracilis:0.658375)99:1.43571,Atherinopsidae_Odontesthes_hatcheri:2.094086)72:1.830865,(Atherinopsidae_Odontesthes_mauleanum:0.617612,Atherinopsidae_Odontesthes_brevianalis:0.617612)100:3.307338,(Atherinopsidae_Odontesthes_ledae:1.115286,Atherinopsidae_Odontesthes_piquava:1.115286,Atherinopsidae_Odontesthes_mirinensis:1.115286,Atherinopsidae_Odontesthes_humensis:1.115286,(Atherinopsidae_Odontesthes_bonariensis:0.202712,Atherinopsidae_Odontesthes_perugiae:0.202712)94:0.912574,Atherinopsidae_Odontesthes_retropinnis:1.115286)91:2.809664,Atherinopsidae_Odontesthes_platensis:3.92495)81:3.148441)98:18.097708)98:28.58515)85:387.086391,(Hemiramphidae_Hyporhamphus_brederi:48.965788,(Belonidae_Ablennes_hians:30.084323,(((Belonidae_Strongylura_timucu:22.988749,(Belonidae_Pseudotylosurus_microps:10.43066,Belonidae_Pseudotylosurus_angusticeps:10.43066)100:12.558089)85:2.408237,(((Belonidae_Strongylura_fluviatilis:10.921335,Belonidae_Strongylura_marina:10.921335)90:4.733416,(Belonidae_Strongylura_exilis:11.135382,Belonidae_Strongylura_hubbsi:11.135382)99:4.519369)100:6.978862,((Belonidae_Potamorrhaphis_petersi:4.817895,(Belonidae_Potamorrhaphis_eigenmanni:2.10857,Belonidae_Potamorrhaphis_guianensis:2.10857)100:2.709325)100:13.319447,(Belonidae_Belonion_apodion:7.796659,Belonidae_Belonion_dibranchodon:7.796659)100:10.340683)99:4.49627)96:2.763373)81:2.067434,Belonidae_Strongylura_notata:27.46442)97:2.619903)98:18.881465,Belonidae_Chriodorus_atherinoides:48.965788)97:391.876853,(((Centropomidae_Centropomus_parallelus:16.127605,Centropomidae_Centropomus_pectinatus:16.127605)72:9.108154,Centropomidae_Centropomus_ensiferus:25.235759,Centropomidae_Centropomus_medius:25.235759,Centropomidae_Centropomus_undecimalis:25.235759,Centropomidae_Centropomus_poeyi:25.235759,Centropomidae_Centropomus_viridis:25.235759,Centropomidae_Centropomus_nigrescens:25.235759)100:44.163521,Paralichthyidae_Citharichthys_gilberti:69.399281,((Achiridae_Hypoclinemus_mentalis:19.715636,(Achiridae_Apionichthys_nattereri:12.661815,Achiridae_Apionichthys_dumerili:12.661815)83:7.053821,Achiridae_Apionichthys_finis:19.715636)86:8.235229,(Achiridae_Achirus_achirus:15.209703,(Achiridae_Achirus_lineatus:8.729804,Achiridae_Achirus_declivis:8.729804)75:6.479899)89:12.741162,(Achiridae_Catathyridium_jenynsii:21.816129,(Achiridae_Trinectes_inscriptus:16.883058,(Achiridae_Trinectes_paulistanus:9.590879,Achiridae_Trinectes_maculatus:9.590879)79:7.292179)72:4.933071)87:6.134736)100:41.448416,(Carangidae_Caranx_sexfasciatus:0.294373,Carangidae_Caranx_latus:0.294373)100:69.104907)77:371.443361,(Synbranchidae_Ophisternon_aenigmaticum:17.810499,Synbranchidae_Synbranchus_marmoratus:17.810499)100:423.032142,(((Gerreidae_Eugerres_axillaris:12.288764,Gerreidae_Eugerres_awlae:12.288764)97:14.240465,((Gerreidae_Diapterus_peruvianus:3.317123,Gerreidae_Diapterus_brevirostris:3.317123)100:9.460458,Gerreidae_Diapterus_auratus:12.777582)99:13.751648)98:41.274828,(Gerreidae_Eucinostomus_lefroyi:20.851783,Gerreidae_Eucinostomus_melanopterus:20.851783)100:46.952275)75:373.038584,(Percichthyidae_Percichthys_trucha:18.023888,(Perciliidae_Percilia_gillissi:2.816261,Perciliidae_Percilia_irwini:2.816261)100:15.207626)100:422.818754,Sparidae_Archosargus_probatocephalus:440.842642,Tetraodontidae_Colomesus_asellus:440.842642,Labridae_Halichoeres_aestuaricola:440.842642,Lutjanidae_Lutjanus_colorado:440.842642,(Haemulidae_Haemulopsis_leuciscus:31.059382,(Haemulidae_Rhonciscus_crocro:6.146389,Haemulidae_Rhonciscus_bayanus:6.146389)100:24.912993)98:409.78326,((Sciaenidae_Cynoscion_steindachneri:14.65505,Sciaenidae_Cynoscion_acoupa:14.65505)99:5.645081,(Sciaenidae_Petilipinnis_grunniens:11.054885,(Sciaenidae_Pachyurus_bonariensis:9.785368,Sciaenidae_Pachyurus_junki:9.785368,Sciaenidae_Pachypops_fourcroi:9.785368)83:1.269517)86:9.245247,((Sciaenidae_Pachyurus_francisci:0.664479,Sciaenidae_Pachyurus_squamipennis:0.664479)100:9.027284,Sciaenidae_Pachyurus_adspersus:9.691763)93:10.608369,(((Sciaenidae_Plagioscion_magdalenae:0.003898,Sciaenidae_Plagioscion_surinamensis:0.003898)100:7.937484,(Sciaenidae_Plagioscion_ternetzi:6.374813,Sciaenidae_Plagioscion_squamosissimus:6.374813)72:1.566569,Sciaenidae_Plagioscion_montei:7.941382)98:2.523125,Sciaenidae_Plagioscion_auratus:10.464507)98:9.835625,Sciaenidae_Aplodinotus_grunniens:20.300132,Sciaenidae_Larimus_breviceps:20.300132)92:420.54251,Lobotidae_Lobotes_surinamensis:440.842642,Syngnathidae_Microphis_lineatus:440.842641,Syngnathidae_Syngnathus_scovelli:440.842641,((Syngnathidae_Pseudophallus_brasiliensis:8.763944,Syngnathidae_Pseudophallus_mindii:8.763944)95:33.498983,Syngnathidae_Pseudophallus_starksii:42.262928)89:398.579714,(((Gobiidae_Bathygobius_andrei:50.365332,(Gobiidae_Aboma_etheostoma:31.797733,Gobiidae_Microgobius_miraflorensis:31.797733)94:18.567599)96:10.499718,((Gobiidae_Sicydium_salvini:18.143046,Gobiidae_Sicydium_punctatum:18.143046)100:30.992933,((((Gobiidae_Gobioides_broussonnetii:7.436327,Gobiidae_Gobioides_peruanus:7.436327)100:21.761098,Gobiidae_Evorthodus_minutus:29.197425)97:9.123201,Gobiidae_Ctenogobius_sagittula:38.320627)94:7.445391,Gobiidae_Awaous_flavus:45.766018)93:3.369962)99:11.72907)93:8.739629,(Eleotridae_Leptophilypnus_fluviatilis:30.296444,Eleotridae_Leptophilypnus_panamensis:30.296444)100:39.308235,(((Eleotridae_Gobiomorus_maculatus:29.612361,Eleotridae_Hemieleotris_latifasciata:29.61236,(Eleotridae_Gobiomorus_dormitor:9.061215,Eleotridae_Gobiomorus_polylepis:9.061215)100:20.551145)96:7.841804,(((Eleotridae_Dormitator_cubanus:4.26107,Eleotridae_Dormitator_maculatus:4.26107)99:4.949963,Eleotridae_Dormitator_latifrons:9.211033)100:12.87251,Eleotridae_Guavina_guavina:22.083543)100:15.370622)87:6.873033,Eleotridae_Microphilypnus_ternetzi:44.327198,(((Eleotridae_Eleotris_perniger:7.357047,Eleotridae_Eleotris_pisonis:7.357047)100:14.173993,Eleotridae_Eleotris_picta:21.53104)81:14.742907,Eleotridae_Eleotris_amblyopsis:36.273947)95:8.05325)91:25.277481)92:371.237963,Batrachoididae_Daector_quadrizonatus:440.842642,Batrachoididae_Batrachoides_pacifici:440.842642,(Bythitidae_Lucifuga_subterranea:15.254274,(Bythitidae_Lucifuga_dentata:6.245854,Bythitidae_Lucifuga_simile:6.245854)98:9.008419)96:425.588368,((Galaxiidae_Aplochiton_marinus:31.853412,(Galaxiidae_Aplochiton_zebra:0.247518,Galaxiidae_Aplochiton_taeniatus:0.247518)100:31.605894,(Galaxiidae_Brachygalaxias_bullocki:5.200818,Galaxiidae_Brachygalaxias_gothei:5.200818)100:26.652594)100:30.067388,Galaxiidae_Galaxias_maculatus:61.9208,Galaxiidae_Galaxias_platei:61.9208)100:378.921842,(Engraulidae_Anchoviella_lepidentostole:27.47316,(Engraulidae_Pterengraulis_atherinoides:15.435753,Engraulidae_Anchoviella_jamesi:15.435753)80:12.037407,(Engraulidae_Lycengraulis_grossidens:9.429979,Engraulidae_Lycengraulis_batesii:9.429979)77:18.04318,(Engraulidae_Jurengraulis_juruensis:16.566315,Engraulidae_Anchoa_spinifer:16.566315)80:10.906844,(Engraulidae_Anchoviella_guianensis:19.73532,Engraulidae_Anchoviella_manamensis:19.73532,(Engraulidae_Anchoviella_alleni:13.652035,Engraulidae_Anchoviella_carrikeri:13.652035)92:6.083285)79:7.73784,Engraulidae_Amazonsprattus_scintilla:27.473159,Engraulidae_Anchovia_surinamensis:27.473159)84:413.369483,Clupeidae_Ramnogaster_melanostoma:440.842643,(Clupeidae_Rhinosardinia_bahiensis:33.870129,Clupeidae_Lile_stolifera:33.870129)100:406.972514,Clupeidae_Platanichthys_platana:440.842643,(((Pristigasteridae_Pellona_flavipinnis:2.894918,Pristigasteridae_Ilisha_amazonica:2.894918)100:6.335366,Pristigasteridae_Pellona_castelnaeana:9.230285)88:18.195168,Pristigasteridae_Pristigaster_cayana:27.425453,Pristigasteridae_Odontognathus_mucronatus:27.425453)96:413.417191,((Serrasalmidae_Mylossoma_duriventre:23.89392,(Serrasalmidae_Colossoma_macropomum:15.875142,((Serrasalmidae_Piaractus_mesopotamicus:1.398991,Serrasalmidae_Piaractus_brachypomus:1.398991)74:3.360855,Serrasalmidae_Piaractus_orinoquensis:4.759846)99:11.115297)86:8.018778,(Serrasalmidae_Mylossoma_albiscopum:9.69243,Serrasalmidae_Mylossoma_aureum:9.69243)100:14.20149)82:9.767581,Serrasalmidae_Myloplus_ternetzi:33.661501,Serrasalmidae_Myloplus_rubripinnis:33.661502,Serrasalmidae_Tometes_makue:33.661501,Serrasalmidae_Tometes_lebaili:33.661501,Serrasalmidae_Myloplus_planquettei:33.661501,((Serrasalmidae_Myleus_setiger:4.573487,Serrasalmidae_Myloplus_torquatus:4.573487)76:3.184864,Serrasalmidae_Mylesinus_paucisquamatus:7.758351,((((Serrasalmidae_Myloplus_lucienae:2.869098,(Serrasalmidae_Tometes_camunani:0.223628,Serrasalmidae_Myloplus_lobatus:0.223628)100:2.645469)97:1.962111,(Serrasalmidae_Tometes_ancylorhynchus:3.226115,Serrasalmidae_Tometes_kranponhah:3.226115)96:1.605093)89:0.724145,Serrasalmidae_Myloplus_zorroi:5.555354)73:0.715666,(Serrasalmidae_Tometes_siderocarajensis:1.882824,Serrasalmidae_Tometes_trilobatus:1.882824)96:4.388196)70:1.487331,Serrasalmidae_Mylesinus_paraschomburgkii:7.758351)83:25.90315,Serrasalmidae_Mylesinus_schomburgkii:33.661501,Serrasalmidae_Myleus_micans:33.661501,(Serrasalmidae_Myloplus_levis:8.510082,Serrasalmidae_Utiaritichthys_longidorsalis:8.510082,Serrasalmidae_Myloplus_asterias:8.510082)71:25.151419,Serrasalmidae_Myloplus_rhomboidalis:33.661501,Serrasalmidae_Myloplus_arnoldi:33.661501,Serrasalmidae_Ossubtus_xinguense:33.661501,Serrasalmidae_Myloplus_schomburgkii:33.661501,(Serrasalmidae_Acnodon_oligacanthus:12.189511,Serrasalmidae_Acnodon_normani:12.189511)97:21.471991,Serrasalmidae_Acnodon_senai:33.661501,(Serrasalmidae_Metynnis_argenteus:15.313472,((Serrasalmidae_Metynnis_hypsauchen:2.939865,Serrasalmidae_Metynnis_fasciatus:2.939865)99:9.276168,(Serrasalmidae_Metynnis_melanogrammus:7.712247,(Serrasalmidae_Metynnis_luna:2.103267,Serrasalmidae_Metynnis_guaporensis:2.103267)99:5.60898)89:4.503787,(Serrasalmidae_Metynnis_mola:8.306736,(Serrasalmidae_Metynnis_polystictus:4.154856,Serrasalmidae_Metynnis_lippincottianus:4.154856)99:4.15188)77:3.909297)77:3.097439,(Serrasalmidae_Metynnis_maculatus:3.752991,Serrasalmidae_Metynnis_cuiaba:3.752992,Serrasalmidae_Metynnis_altidorsalis:3.752992)100:11.56048)80:18.34803,(((Serrasalmidae_Pygocentrus_piraya:2.005381,Serrasalmidae_Pygocentrus_nattereri:2.005381)93:4.835594,Serrasalmidae_Pygocentrus_cariba:6.840974,Serrasalmidae_Serrasalmus_manueli:6.840974,Serrasalmidae_Serrasalmus_gouldingi:6.840974,(Serrasalmidae_Serrasalmus_humeralis:1.992877,Serrasalmidae_Serrasalmus_eigenmanni:1.992877)80:4.848097,Serrasalmidae_Pristobrycon_calmoni:6.840974,Serrasalmidae_Serrasalmus_spilopleura:6.840974,Serrasalmidae_Serrasalmus_serrulatus:6.840973,Serrasalmidae_Serrasalmus_irritans:6.840974,(Serrasalmidae_Serrasalmus_maculatus:3.146817,(Serrasalmidae_Serrasalmus_altuvei:0.161186,Serrasalmidae_Serrasalmus_brandtii:0.161186)100:2.985631)83:3.694157,Serrasalmidae_Serrasalmus_gibbus:6.840973,Serrasalmidae_Serrasalmus_rhombeus:6.840973,Serrasalmidae_Serrasalmus_geryi:6.840973,Serrasalmidae_Serrasalmus_marginatus:6.840973,(Serrasalmidae_Serrasalmus_hollandi:0.898143,Serrasalmidae_Serrasalmus_compressus:0.898143)76:5.94283,(Serrasalmidae_Serrasalmus_sanchezi:0.241738,Serrasalmidae_Serrasalmus_medinai:0.241738)88:6.599235,Serrasalmidae_Serrasalmus_altispinis:6.840974,Serrasalmidae_Serrasalmus_hastatus:6.840974,Serrasalmidae_Serrasalmus_elongatus:6.840974)75:9.772511,(Serrasalmidae_Pristobrycon_striolatus:11.174308,(Serrasalmidae_Pygopristis_denticulata:7.610314,Serrasalmidae_Catoprion_mento:7.610314)95:3.563994)95:5.439177)70:17.048015)73:407.181142,(Hemiodontidae_Hemiodus_gracilis:44.125743,Hemiodontidae_Hemiodus_microlepis:44.125743,Hemiodontidae_Hemiodus_unimaculatus:44.125743,Hemiodontidae_Argonectes_robertsi:44.125743,Hemiodontidae_Hemiodus_immaculatus:44.125744,Hemiodontidae_Anodus_orinocensis:44.125744,Hemiodontidae_Bivibranchia_velox:44.125743)96:396.7169,((Cynodontidae_Cynodon_gibbus:24.561185,(Cynodontidae_Hydrolycus_scomberoides:8.088938,Cynodontidae_Hydrolycus_armatus:8.088938)100:16.472248)84:6.906746,Cynodontidae_Rhaphiodon_vulpinus:31.467931)100:409.374712,((Parodontidae_Parodon_hilarii:23.2329,(Parodontidae_Apareiodon_ibitiensis:16.55589,Parodontidae_Apareiodon_vladii:16.55589,Parodontidae_Apareiodon_piracicabae:16.55589,Parodontidae_Apareiodon_affinis:16.55589,Parodontidae_Apareiodon_vittatus:16.555889)72:6.67701,Parodontidae_Parodon_pongoensis:23.2329,Parodontidae_Parodon_nasus:23.2329)76:15.365277,Parodontidae_Saccodon_dariensis:38.598177)75:402.244466,(((Anostomidae_Leporinus_ecuadorensis:27.021247,Anostomidae_Leporinus_brunneus:27.021247,((Anostomidae_Leporinus_microphthalmus:16.895225,Anostomidae_Leporinus_amblyrhynchus:16.895225)95:7.269985,((((Anostomidae_Leporinus_desmotes:2.675994,Anostomidae_Leporinus_jatuncochi:2.675994)100:9.788102,Anostomidae_Leporinus_pearsoni:12.464096)100:4.446093,((Anostomidae_Leporinus_tigrinus:12.347593,(Anostomidae_Leporinus_bleheri:9.638101,(Anostomidae_Leporinus_affinis:5.601829,Anostomidae_Leporinus_fasciatus:5.601829)100:4.036273)95:2.709491)74:2.803801,((Anostomidae_Leporinus_unitaeniatus:5.117878,Anostomidae_Leporinus_nigrotaeniatus:5.117878)100:6.749589,Anostomidae_Leporinus_octomaculatus:11.867467)86:3.283926,Anostomidae_Leporinus_altipinnis:15.151393)94:1.758795)82:1.495094,((Anostomidae_Leporinus_boehlkei:5.58085,(Anostomidae_Leporinus_venerei:2.734724,(Anostomidae_Leporinus_parae:0.291714,Anostomidae_Leporinus_trimaculatus:0.291714)100:2.44301)95:2.846126)100:4.587783,((Anostomidae_Leporinus_octofasciatus:4.94916,Anostomidae_Leporinus_paranensis:4.94916)86:1.752721,Anostomidae_Leporinus_taeniatus:6.701882)100:3.466752,(Anostomidae_Leporinus_lacustris:4.530018,(Anostomidae_Leporinus_friderici:3.558441,(Anostomidae_Leporinus_piau:2.505672,Anostomidae_Leporinus_agassizii:2.505672)99:1.052769)93:0.971577)95:5.638616)100:8.236649)96:5.759927,Anostomidae_Hypomasticus_pachycheilus:24.165209,Anostomidae_Leporinus_geminis:24.16521,(((((Anostomidae_Megaleporinus_macrocephalus:4.56932,Anostomidae_Megaleporinus_trifasciatus:4.56932)100:9.282394,(Anostomidae_Megaleporinus_reinhardti:11.700705,Anostomidae_Megaleporinus_garmani:11.700705,Anostomidae_Megaleporinus_brinco:11.700705,Anostomidae_Megaleporinus_conirostris:11.700704,(Anostomidae_Megaleporinus_elongatus:5.05292,Anostomidae_Megaleporinus_obtusidens:5.052919,Anostomidae_Megaleporinus_piavussu:5.052919)100:6.647785)91:2.151009)84:2.09225,Anostomidae_Megaleporinus_muyscorum:15.943964)99:2.981768,Anostomidae_Abramites_hypselonotus:18.925732)98:1.332243,Anostomidae_Leporinus_striatus:20.257975)98:3.907236,(Anostomidae_Anostomoides_atrianalis:20.86637,((((Anostomidae_Schizodon_scotorhabdotus:7.896677,((Anostomidae_Schizodon_intermedius:3.641046,Anostomidae_Schizodon_borellii:3.641046)100:2.746076,(Anostomidae_Schizodon_fasciatus:3.780381,Anostomidae_Schizodon_vittatus:3.780381)72:2.606742)98:1.509555)99:3.955625,((Anostomidae_Schizodon_nasutus:4.024674,Anostomidae_Schizodon_knerii:4.024674)97:4.31819,Anostomidae_Schizodon_platae:8.342864)97:3.509438)100:3.831872,((Anostomidae_Rhytiodus_lauzannei:0.2046,Anostomidae_Rhytiodus_argenteofuscus:0.2046)99:0.692222,Anostomidae_Rhytiodus_microlepis:0.896822)100:14.787351)100:3.719698,((Anostomidae_Laemolyta_fernandezi:2.457304,Anostomidae_Laemolyta_proxima:2.457304)100:7.591885,Anostomidae_Laemolyta_taeniata:10.049189,Anostomidae_Laemolyta_garmani:10.049189)100:9.354683)76:1.462498)98:3.29884)89:2.856037)90:3.858991,((Anostomidae_Leporinus_reticulatus:15.361242,(Anostomidae_Hypomasticus_steindachneri:7.687392,(Anostomidae_Hypomasticus_copelandii:3.633814,Anostomidae_Hypomasticus_mormyrops:3.633814)97:4.053579)100:7.67385)100:9.965299,Anostomidae_Hypomasticus_megalepis:25.326542)100:5.553697)90:11.319761,(((Anostomidae_Pseudanos_trimaculatus:23.019795,(Anostomidae_Petulanos_spiloclistron:21.112894,(Anostomidae_Pseudanos_winterbottomi:5.553993,Anostomidae_Pseudanos_gracilis:5.553993)100:15.558901)78:1.9069)79:2.984581,(Anostomidae_Anostomus_anostomus:22.366779,Anostomidae_Anostomus_ternetzi:22.366779)86:3.637596)97:13.37347,Anostomidae_Sartor_respectus:39.377845,Anostomidae_Gnathodolus_bidens:39.377845,Anostomidae_Leporellus_vittatus:39.377845)82:2.822154)95:398.642644,(((((Prochilodontidae_Semaprochilodus_varii:3.058115,Prochilodontidae_Semaprochilodus_laticeps:3.058115)96:3.544706,Prochilodontidae_Semaprochilodus_brama:6.602821)100:11.167601,(Prochilodontidae_Semaprochilodus_insignis:1.175384,Prochilodontidae_Semaprochilodus_kneri:1.175384)100:16.595038,Prochilodontidae_Semaprochilodus_taeniurus:17.770422)77:6.286215,(Prochilodontidae_Prochilodus_vimboides:11.720098,(Prochilodontidae_Prochilodus_reticulatus:4.748198,Prochilodontidae_Prochilodus_magdalenae:4.748198)100:6.9719,((Prochilodontidae_Prochilodus_lacustris:1.118543,Prochilodontidae_Prochilodus_brevis:1.118543,Prochilodontidae_Prochilodus_britskii:1.118543)98:3.621028,Prochilodontidae_Prochilodus_nigricans:4.739572,Prochilodontidae_Prochilodus_rubrotaeniatus:4.739572,(Prochilodontidae_Prochilodus_lineatus:1.582531,Prochilodontidae_Prochilodus_costatus:1.582531)96:3.15704,(Prochilodontidae_Prochilodus_argenteus:2.556644,Prochilodontidae_Prochilodus_harttii:2.556644)98:2.182927,Prochilodontidae_Prochilodus_mariae:4.739571)98:6.980526)99:12.336539)98:19.506044,(Prochilodontidae_Ichthyoelephas_longirostris:7.229355,Prochilodontidae_Ichthyoelephas_humeralis:7.229355)100:36.333327)93:397.279961,(Curimatidae_Curimatopsis_macrolepis:30.746135,(Curimatidae_Curimatopsis_evelynae:25.469277,(Curimatidae_Curimatopsis_myersi:8.734246,Curimatidae_Curimatopsis_cryptica:8.734246)99:16.735031)75:5.276858)100:410.096508,((Curimatidae_Psectrogaster_falcata:3.44293,Curimatidae_Psectrogaster_essequibensis:3.44293)100:9.470363,(Curimatidae_Psectrogaster_rutiloides:11.460415,((Curimatidae_Psectrogaster_ciliata:4.360467,Curimatidae_Psectrogaster_curviventris:4.360468,Curimatidae_Psectrogaster_amazonica:4.360468)70:0.78949,Curimatidae_Psectrogaster_rhomboides:5.149957)100:6.310458)72:1.452879)100:427.929349,(Curimatidae_Cyphocharax_gilbert:10.588872,Curimatidae_Cyphocharax_corumbae:10.588871,Curimatidae_Cyphocharax_modestus:10.588871,Curimatidae_Cyphocharax_spilotus:10.588871,Curimatidae_Cyphocharax_naegelii:10.588871,Curimatidae_Cyphocharax_platanus:10.588871,Curimatidae_Cyphocharax_santacatarinae:10.588871,Curimatidae_Cyphocharax_voga:10.588871)85:430.253771,((Curimatidae_Pseudocurimata_boulengeri:12.612893,Curimatidae_Pseudocurimata_troschelii:12.612893)100:2.941682,(Curimatidae_Pseudocurimata_lineopunctata:12.198262,Curimatidae_Pseudocurimata_boehlkei:12.198262)96:3.356313)100:425.288068,Curimatidae_Cyphocharax_multilineatus:440.842643,((Curimatidae_Steindachnerina_argentea:13.419409,(((Curimatidae_Steindachnerina_quasimodoi:5.059766,Curimatidae_Steindachnerina_hypostoma:5.059766)81:1.626015,(Curimatidae_Steindachnerina_gracilis:4.817017,Curimatidae_Steindachnerina_planiventris:4.817017)100:1.868765)100:4.194409,(Curimatidae_Steindachnerina_fasciata:8.785366,Curimatidae_Steindachnerina_seriata:8.785366,Curimatidae_Steindachnerina_amazonica:8.785366,(Curimatidae_Steindachnerina_pupula:4.396362,(Curimatidae_Steindachnerina_dobula:3.649506,((Curimatidae_Steindachnerina_nigrotaenia:0.646121,Curimatidae_Steindachnerina_brevipinna:0.646121)99:0.960741,Curimatidae_Steindachnerina_insculpta:1.606862)100:2.042643)74:0.746857)100:4.389003,(Curimatidae_Steindachnerina_notonota:4.966696,Curimatidae_Steindachnerina_varii:4.966696,Curimatidae_Steindachnerina_guentheri:4.966696)77:3.81867,Curimatidae_Steindachnerina_elegans:8.785366)77:2.094824)83:2.539219)83:3.374185,(Curimatidae_Steindachnerina_conspersa:10.448722,(Curimatidae_Steindachnerina_bimaculata:8.869965,Curimatidae_Steindachnerina_leucisca:8.869965)94:1.578757)100:6.344873)83:424.049049,Curimatidae_Curimatella_lepidura:440.842643,((Curimatidae_Cyphocharax_magdalenae:5.635645,Curimatidae_Cyphocharax_aspilos:5.635645)100:15.430137,((((Curimatidae_Curimatella_immaculata:7.77203,(Curimatidae_Cyphocharax_leucostictus:5.225942,Curimatidae_Cyphocharax_plumbeus:5.225942)100:2.546088)100:6.882035,Curimatidae_Cyphocharax_notatus:14.654065,Curimatidae_Curimatella_meyeri:14.654065,((Curimatidae_Curimatella_alburnus:7.879385,(Curimatidae_Cyphocharax_festivus:4.685542,Curimatidae_Cyphocharax_microcephalus:4.685542)100:3.193843)100:5.043956,Curimatidae_Curimatella_dorsalis:12.923341)92:1.730724)96:2.549626,Curimatidae_Cyphocharax_mestomyllon:17.203691)75:1.335807,(Curimatidae_Cyphocharax_gouldingi:10.639491,Curimatidae_Cyphocharax_helleri:10.639491)100:7.900006)85:2.526285,(Curimatidae_Cyphocharax_sanctigabrielis:16.758938,(((Curimatidae_Cyphocharax_gillii:5.975829,Curimatidae_Cyphocharax_spiluropsis:5.975829)81:0.765952,Curimatidae_Cyphocharax_oenas:6.741781)93:1.77876,Curimatidae_Cyphocharax_spilurus:8.52054)100:8.238398,(Curimatidae_Cyphocharax_boiadeiro:7.674775,Curimatidae_Cyphocharax_vanderi:7.674775,Curimatidae_Cyphocharax_saladensis:7.674775)100:9.084163)83:4.306844)73:419.776861,Curimatidae_Cyphocharax_abramoides:440.842643,Curimatidae_Cyphocharax_nigripinnis:440.842643,(((Curimatidae_Potamorhina_pristigaster:16.578637,Curimatidae_Potamorhina_laticeps:16.578637)98:6.354883,(Curimatidae_Potamorhina_latior:13.036956,(Curimatidae_Potamorhina_squamoralevis:4.8386,Curimatidae_Potamorhina_altamazonica:4.8386)100:8.198356)99:9.896564)97:4.756375,(((Curimatidae_Curimata_roseni:10.482638,Curimatidae_Curimata_inornata:10.482638)87:2.16668,(Curimatidae_Curimata_cyprinoides:2.938103,Curimatidae_Curimata_knerii:2.938103)100:9.711214)99:12.58226,(Curimatidae_Curimata_incompta:18.656788,Curimatidae_Curimata_acutirostris:18.656788)78:6.57479,Curimatidae_Curimata_vittata:25.231579,Curimatidae_Curimata_mivartii:25.231579)80:2.458316)94:413.152747,((Chilodontidae_Caenotropus_maculosus:29.392959,(Chilodontidae_Caenotropus_mestomorgmatos:26.207833,(Chilodontidae_Caenotropus_labyrinthicus:19.678709,Chilodontidae_Caenotropus_schizodon:19.678709)99:6.529123)73:3.185126)90:6.28294,((Chilodontidae_Chilodus_fritillus:5.53135,(Chilodontidae_Chilodus_zunevei:4.439168,Chilodontidae_Chilodus_punctatus:4.439168)81:1.092182)100:9.317967,Chilodontidae_Chilodus_gracilis:14.849317)100:20.826582)99:405.166744,(Chalceidae_Chalceus_erythrurus:24.460848,(Chalceidae_Chalceus_macrolepidotus:1.220061,Chalceidae_Chalceus_epakros:1.220061)100:23.240787)100:416.381795,Triportheidae_Lignobrycon_myersi:440.842643,Triportheidae_Engraulisoma_taeniatum:440.842642,Triportheidae_Clupeacharax_anchoveoides:440.842642,(Triportheidae_Agoniates_anchovia:23.909502,Triportheidae_Agoniates_halecinus:23.909502)80:416.93314,Triportheidae_Triportheus_auritus:440.842642,Triportheidae_Triportheus_culter:440.842642,Triportheidae_Triportheus_magdalenae:440.842642,Triportheidae_Triportheus_rotundatus:440.842642,(Triportheidae_Triportheus_guentheri:12.634513,(Triportheidae_Triportheus_brachipomus:8.599067,Triportheidae_Triportheus_albus:8.599067)98:4.035446)98:428.20813,((Triportheidae_Triportheus_venezuelensis:6.511,((Triportheidae_Triportheus_pantanensis:3.729157,Triportheidae_Triportheus_angulatus:3.729157)100:1.919168,(Triportheidae_Triportheus_trifurcatus:3.362586,Triportheidae_Triportheus_signatus:3.362586)99:2.285739)90:0.862674)83:1.999628,Triportheidae_Triportheus_orinocensis:8.510628)96:432.332014,Triportheidae_Triportheus_nematurus:440.842642,(Gasteropelecidae_Gasteropelecus_maculatus:33.78475,Gasteropelecidae_Thoracocharax_stellatus:33.78475,Gasteropelecidae_Gasteropelecus_sternicla:33.78475,(Gasteropelecidae_Carnegiella_marthae:12.965845,Gasteropelecidae_Carnegiella_strigata:12.965845)96:20.818905,Gasteropelecidae_Carnegiella_schereri:33.78475)86:407.057893,(Bryconidae_Brycon_vermelha:44.196888,((Bryconidae_Brycon_meeki:7.362947,Bryconidae_Brycon_oligolepis:7.362947)99:16.367718,(Bryconidae_Brycon_chagrensis:2.961554,(Bryconidae_Brycon_guatemalensis:2.002004,Bryconidae_Brycon_striatulus:2.002004,Bryconidae_Brycon_behreae:2.002004)74:0.95955)99:20.769111)83:20.466223,((Bryconidae_Brycon_petrosus:0.495248,Bryconidae_Brycon_obscurus:0.495248)74:1.043902,Bryconidae_Brycon_argenteus:1.53915)99:42.657738,Bryconidae_Brycon_atrocaudatus:44.196887,Bryconidae_Brycon_henni:44.196887,Bryconidae_Chilobrycon_deuterodon:44.196887,((((Bryconidae_Brycon_melanopterus:19.503911,Bryconidae_Brycon_falcatus:19.503911,(Bryconidae_Brycon_opalinus:16.763912,((Bryconidae_Brycon_insignis:4.295969,Bryconidae_Brycon_ferox:4.295969)92:4.935926,Bryconidae_Henochilus_wheatlandii:9.231895)99:7.532016,Bryconidae_Brycon_nattereri:16.763911)94:2.74)98:3.945019,(Bryconidae_Brycon_moorei:16.725673,((Bryconidae_Brycon_gouldingi:10.580773,Bryconidae_Brycon_amazonicus:10.580773)82:2.428153,Bryconidae_Brycon_orbignyanus:13.008925,Bryconidae_Brycon_hilarii:13.008925,Bryconidae_Brycon_orthotaenia:13.008925)87:3.716747)100:6.723258)98:8.367444,Bryconidae_Brycon_pesu:31.816375)82:3.696332,(Bryconidae_Salminus_affinis:10.328816,Bryconidae_Salminus_brasiliensis:10.328815,Bryconidae_Salminus_hilarii:10.328815,Bryconidae_Salminus_franciscanus:10.328816)100:25.183891)98:8.684181)97:396.645755,((Iguanodectidae_Iguanodectes_geisleri:44.571914,((Iguanodectidae_Bryconops_melanurus:4.995683,Iguanodectidae_Bryconops_affinis:4.995683)100:14.962667,Iguanodectidae_Bryconops_caudomaculatus:19.95835)100:24.613564)90:7.226623,Iguanodectidae_Piabucus_melanostoma:51.798537)98:389.044106,((Characidae_Spintherobolus_broccae:9.163525,(Characidae_Spintherobolus_ankoseion:4.931437,Characidae_Spintherobolus_leptoura:4.931437)98:4.232088)100:27.778174,Characidae_Amazonspinther_dalmata:36.9417)100:403.900944,Characidae_Parecbasis_cyclolepis:440.842643,Characidae_Erythrocharax_altipinnis:440.842643,(Characidae_Hemigrammus_bleheri:10.275645,Characidae_Petitella_georgiae:10.275645)100:430.566998,(Characidae_Hyphessobrycon_loretoensis:9.087621,Characidae_Hyphessobrycon_herbertaxelrodi:9.087621)99:431.755022,(Characidae_Macropsobrycon_xinguensis:21.737708,Characidae_Moenkhausia_cotinho:21.737708)94:419.104935,((Characidae_Hyphessobrycon_columbianus:18.715646,(Characidae_Hyphessobrycon_savagei:9.646998,Characidae_Hyphessobrycon_panamensis:9.646998)97:9.068648)75:3.462802,(Characidae_Hyphessobrycon_compressus:12.082503,Characidae_Hyphessobrycon_tortuguerae:12.082503)98:10.095945)86:418.664196,(Characidae_Rhoadsia_altipinna:0.393082,Characidae_Rhoadsia_minor:0.393082)95:440.44956,(Characidae_Moenkhausia_pirauba:20.890932,Characidae_Moenkhausia_xinguensis:20.890932)78:419.95171,Characidae_Moenkhausia_celibela:440.842642,(Characidae_Astyanax_vermilion:10.607528,(Characidae_Nematocharax_varii:5.480682,Characidae_Nematocharax_venustus:5.480682)95:5.126845)96:430.235114,(Characidae_Hasemania_hanseni:8.708637,((Characidae_Hasemania_nana:0.163084,Characidae_Hemigrammus_gracilis:0.163084)99:5.86503,(Characidae_Hyphessobrycon_parvellus:1.088968,Characidae_Hemigrammus_rodwayi:1.088968)98:4.939146)82:2.680523)97:432.134004,((Characidae_Moenkhausia_dichroura:7.171512,(Characidae_Moenkhausia_lopesi:2.352729,Characidae_Hemigrammus_marginatus:2.352729)96:4.818783)97:8.109055,Characidae_Moenkhausia_gracilima:15.280567)81:425.562075,Characidae_Moenkhausia_lepidura:440.842642,((Characidae_Moenkhausia_bonita:7.775387,Characidae_Moenkhausia_intermedia:7.775387)89:4.009066,Characidae_Moenkhausia_costae:11.784452)91:429.058189,Characidae_Moenkhausia_comma:440.842641,(Characidae_Moenkhausia_grandisquamis:1.397233,Characidae_Moenkhausia_agnesae:1.397233)100:439.445408,Characidae_Moenkhausia_melogramma:440.842641,Characidae_Moenkhausia_collettii:440.842641,Characidae_Moenkhausia_copei:440.842641,Characidae_Hemigrammus_ulreyi:440.842641,(Characidae_Hemigrammus_unilineatus:4.252825,Characidae_Moenkhausia_hemigrammoides:4.252825)100:436.589816,Characidae_Bryconella_pallidifrons:440.842641,((Characidae_Gymnocorymbus_bondi:5.603426,(Characidae_Gymnocorymbus_thayeri:4.530411,Characidae_Gymnocorymbus_ternetzi:4.530411)81:1.073015)97:14.061459,(Characidae_Poptella_paraguayensis:15.249757,(Characidae_Poptella_compressa:7.121979,(Characidae_Brachychalcinus_nummus:1.438447,Characidae_Brachychalcinus_copei:1.438447)86:5.683533)73:8.127778,Characidae_Stethaprion_crenatum:15.249758,Characidae_Orthospinus_franciscensis:15.249757)82:4.415127)74:421.177757,Characidae_Paracheirodon_axelrodi:440.842642,Characidae_Paracheirodon_innesi:440.842642,(Characidae_Jupiaba_essequibensis:5.442567,Characidae_Jupiaba_acanthogaster:5.442567)96:435.400076,Characidae_Hyphessobrycon_pulchripinnis:440.842643,Characidae_Hyphessobrycon_copelandi:440.842643,Characidae_Hyphessobrycon_eques:440.842643,(Characidae_Hyphessobrycon_rosaceus:0.718879,Characidae_Hyphessobrycon_bentosi:0.718879)100:440.123763,Characidae_Hyphessobrycon_megalopterus:440.842642,Characidae_Hyphessobrycon_erythrostigma:440.842642,((Characidae_Hyphessobrycon_micropterus:0.00423,Characidae_Hyphessobrycon_santae:0.00423)100:5.053697,(Characidae_Hyphessobrycon_caru:2.446347,Characidae_Hyphessobrycon_piorskii:2.446347)86:2.61158)99:435.784715,Characidae_Hemigrammus_hyanuary:440.842643,Characidae_Pristella_maxillaris:440.842643,Characidae_Hemigrammus_erythrozonus:440.842643,(Characidae_Hemigrammus_guyanensis:13.721314,Characidae_Hemigrammus_ocellifer:13.721314)80:427.121329,Characidae_Hemigrammus_pulcher:440.842643,((Characidae_Astyanax_venezuelae:7.426219,Characidae_Astyanax_metae:7.426219)93:7.518474,Characidae_Astyanax_pirapuan:14.944692)83:425.897951,(Characidae_Astyanax_elachylepis:10.597035,(Characidae_Astyanax_lacustris:4.911907,(Characidae_Astyanax_abramis:3.669676,Characidae_Astyanax_maximus:3.669676,Characidae_Astyanax_bimaculatus:3.669676)85:1.242231)89:5.685128,((Characidae_Astyanax_goyacensis:0.003898,Characidae_Astyanax_varzeae:0.003898)100:5.138026,Characidae_Astyanax_argyrimarginatus:5.141924)86:5.455111)84:430.245609,Characidae_Astyanax_microlepis:440.842644,((Characidae_Astyanax_nasutus:3.95593,Characidae_Astyanax_belizianus:3.955931,(Characidae_Astyanax_bransfordii:0.991521,Characidae_Astyanax_nicaraguensis:0.991521)83:2.96441)84:3.810098,(Characidae_Astyanax_aeneus:1.991454,Characidae_Astyanax_caballeroi:1.991455,Characidae_Astyanax_petenensis:1.991454,Characidae_Astyanax_baileyi:1.991454,(Characidae_Hyphessobrycon_anisitsi:0.556494,Characidae_Astyanax_jordani:0.556494)75:1.43496,Characidae_Astyanax_altior:1.991454)92:5.774574,(Characidae_Astyanax_mexicanus:1.835449,Characidae_Astyanax_orthodus:1.835449)80:5.930579,Characidae_Astyanax_panamensis:7.766028)74:433.076616,Characidae_Oligosarcus_longirostris:440.842643,((Characidae_Oligosarcus_solitarius:0.113048,Characidae_Oligosarcus_argenteus:0.113048)100:3.521106,Characidae_Oligosarcus_macrolepis:3.634154,((Characidae_Oligosarcus_robustus:0.177871,Characidae_Oligosarcus_oligolepis:0.177871)76:1.879377,(Characidae_Oligosarcus_hepsetus:0.531599,Characidae_Oligosarcus_acutirostris:0.531599)91:1.525649)84:1.576906)74:437.208489,Characidae_Oligosarcus_pintoi:440.842644,Characidae_Oligosarcus_planaltinae:440.842644,Characidae_Oligosarcus_paranensis:440.842644,Characidae_Oligosarcus_brevioris:440.842644,Characidae_Oligosarcus_jacuiensis:440.842644,Characidae_Oligosarcus_varii:440.842644,Characidae_Oligosarcus_perdido:440.842644,Characidae_Oligosarcus_jenynsii:440.842643,(Characidae_Astyanax_dissensus:0.623262,Characidae_Astyanax_rivularis:0.623262)83:440.219382,Characidae_Astyanax_obscurus:440.842643,Characidae_Astyanax_gymnogenys:440.842643,Characidae_Astyanax_xavante:440.842643,Characidae_Astyanax_paranae:440.842644,Characidae_Astyanax_bockmanni:440.842644,Characidae_Astyanax_bifasciatus:440.842644,((Characidae_Astyanax_trierythropterus:0.267282,Characidae_Astyanax_schubarti:0.267282)100:2.970727,Characidae_Astyanax_erythropterus:3.238009)97:437.604635,Characidae_Hasemania_crenuchoides:440.842644,(Characidae_Astyanax_pampa:2.46263,Characidae_Astyanax_biotae:2.46263,Characidae_Astyanax_eigenmanniorum:2.46263,Characidae_Astyanax_fasciatus:2.462629,Characidae_Astyanax_parahybae:2.462629)89:438.380014,Characidae_Astyanax_anterior:440.842644,Characidae_Astyanax_goyanensis:440.842644,(Characidae_Astyanax_gymnodontus:0.263065,Characidae_Astyanax_longirhinus:0.263065)98:440.57958,Characidae_Astyanax_dissimilis:440.842644,((Characidae_Astyanax_xiru:1.446887,Characidae_Astyanax_cremnobates:1.446887)84:0.758614,((Characidae_Astyanax_serratus:0.22044,Characidae_Astyanax_laticeps:0.22044)92:0.963308,Characidae_Astyanax_brachypterygium:1.183748)93:1.021754)80:438.637143,Characidae_Hasemania_kalunga:440.842645,Characidae_Hyphessobrycon_balbus:440.842645,(Characidae_Astyanax_henseli:5.720561,Characidae_Astyanax_saguazu:5.720561)97:435.122082,(Characidae_Astyanax_bagual:4.625681,Characidae_Astyanax_douradilho:4.625681)100:436.216963,Characidae_Hyphessobrycon_bifasciatus:440.842644,Characidae_Gymnocharacinus_bergii:440.842644,((Characidae_Astyanax_magdalenae:1.886635,Characidae_Astyanax_gisleni:1.886635)100:12.064898,Characidae_Ctenobrycon_spilurus:13.951533)73:426.891111,(Characidae_Psellogrammus_kennedyi:3.01015,Characidae_Ctenobrycon_hauxwellianus:3.01015)100:437.832495,(Characidae_Astyanax_bopiensis:6.199321,Characidae_Astyanax_boliviensis:6.199321)99:434.643322,Characidae_Inpaichthys_kerri:440.842644,(Characidae_Pseudochalceus_kyburzi:16.04205,Characidae_Carlana_eigenmanni:16.04205,Characidae_Nematobrycon_palmeri:16.04205)80:424.800593,Characidae_Deuterodon_pedri:440.842643,(Characidae_Astyanax_pelecus:6.914623,Characidae_Astyanax_intermedius:6.914623,Characidae_Astyanax_giton:6.914623,Characidae_Astyanax_scabripinnis:6.914622,Characidae_Astyanax_jenynsii:6.914622,Characidae_Astyanax_hastatus:6.914623,(Characidae_Astyanax_taeniatus:1.932775,Characidae_Astyanax_janeiroensis:1.932775)75:4.981848,Characidae_Astyanax_ribeirae:6.914622,((Characidae_Deuterodon_langei:0.167345,Characidae_Deuterodon_supparis:0.167345)75:1.408642,(Characidae_Deuterodon_stigmaturus:0.504614,Characidae_Deuterodon_singularis:0.504614)95:1.071373)73:5.338636,Characidae_Hyphessobrycon_luetkenii:6.914623,Characidae_Deuterodon_parahybae:6.914622,Characidae_Astyanax_burgerai:6.914622,Characidae_Astyanax_microschemos:6.914622,Characidae_Astyanax_hamatilis:6.914622)97:433.928021,Characidae_Astyanax_mutator:440.842643,Characidae_Jupiaba_polylepis:440.842644,Characidae_Jupiaba_anteroides:440.842644,((Characidae_Hollandichthys_multifasciatus:11.421167,(Characidae_Rachoviscus_crassiceps:8.352448,Characidae_Rachoviscus_graciliceps:8.352448)95:3.068719)80:3.523437,(Characidae_Hyphessobrycon_flammeus:5.442715,Characidae_Hyphessobrycon_itaparicensis:5.442715)99:9.501889)94:425.898039,(Characidae_Coptobrycon_bilineatus:20.254231,Characidae_Stygichthys_typhlops:20.254231)74:420.588412,(Characidae_Myxiops_aphos:9.96783,Characidae_Probolodus_heterostomus:9.967829,Characidae_Deuterodon_iguape:9.967829)79:430.874814,Characidae_Bryconamericus_orinocoensis:440.842643,(Characidae_Thayeria_ifati:0.004477,Characidae_Thayeria_obliqua:0.004477)92:440.838166,((Characidae_Bario_steindachneri:18.531455,(((Characidae_Moenkhausia_australis:0.00503,Characidae_Moenkhausia_australe:0.00503)100:6.317681,Characidae_Moenkhausia_forestii:6.322711)100:10.592536,Characidae_Moenkhausia_oligolepis:16.915247,Characidae_Moenkhausia_sanctaefilomenae:16.915247)89:1.616208)93:4.178912,Characidae_Moenkhausia_cosmops:22.710367)90:418.132276,Characidae_Hyphessobrycon_reticulatus:440.842643,((Characidae_Protocheirodon_pi:31.546208,(((Characidae_Pseudocheirodon_terrabae:8.700961,Characidae_Pseudocheirodon_arnoldi:8.700961)99:10.812299,Characidae_Nanocheirodon_insignis:19.51326)98:4.392482,(Characidae_Cheirodon_stenodon:16.183907,(Characidae_Odontostilbe_pequira:5.98489,Characidae_Serrapinnus_heterodon:5.98489)100:10.199017,(Characidae_Aphyocheirodon_hemigrammus:10.105561,Characidae_Acinocheirodon_melanogramma:10.105561)70:6.078347,((Characidae_Odontostilbe_fugitiva:8.973966,(Characidae_Odontostilbe_paraguayensis:5.037391,Characidae_Odontostilbe_ecuadorensis:5.037391)98:3.936575,Characidae_Serrapinnus_notomelas:8.973966,Characidae_Compsura_heterura:8.973966,Characidae_Serrapinnus_piaba:8.973966,Characidae_Serrapinnus_calliurus:8.973966,Characidae_Serrapinnus_kriegi:8.973965)100:3.670614,(Characidae_Odontostilbe_pulchra:2.33665,Characidae_Odontostilbe_splendida:2.33665)100:10.307929)98:3.539328,((Characidae_Kolpotocheirodon_theloura:7.999469,Characidae_Kolpotocheirodon_figueiredoi:7.999469)96:4.128197,Characidae_Macropsobrycon_uruguayanae:12.127667)82:4.05624)100:7.721834,((Characidae_Cheirodon_ibicuhiensis:4.658022,((Characidae_Cheirodon_interruptus:1.368615,Characidae_Cheirodon_australe:1.368615)99:1.324456,Characidae_Cheirodon_kiliani:2.69307)100:1.964951)100:3.963362,Characidae_Heterocheirodon_yatai:8.621384)100:15.284357,(Characidae_Prodontocharax_melanotus:17.997886,(Characidae_Saccoderma_melanostigma:8.569073,(Characidae_Odontostilbe_dialeptura:3.75237,Characidae_Compsura_gorgonae:3.75237,Characidae_Odontostilbe_mitoptera:3.75237)100:4.816703)99:9.428813)75:5.907855)97:7.640466)96:9.26112,((((Characidae_Aphyocharax_nattereri:21.210201,(Characidae_Aphyocharax_pusillus:12.483919,Characidae_Aphyocharax_rathbuni:12.48392,Characidae_Aphyocharax_dentatus:12.48392,Characidae_Aphyocharax_anisitsi:12.48392)98:8.726282)96:3.085077,(Characidae_Prionobrama_filigera:13.061087,Characidae_Prionobrama_paraguayensis:13.061087)100:11.234191)97:9.462857,(Characidae_Paragoniates_alburnus:25.32308,((Characidae_Xenagoniates_bondi:13.279334,Characidae_Leptagoniates_steindachneri:13.279334)100:6.464174,Characidae_Phenagoniates_macrolepis:19.743508)96:5.579572)99:8.435055)87:2.350602,Characidae_Aphyocharacidium_bolivianum:36.108737)86:4.69859)80:400.035316,(Characidae_Microschemobrycon_melanotus:10.483507,Characidae_Microschemobrycon_casiquiare:10.483507)100:430.359138,(((((Characidae_Roeboides_bussingi:1.923558,Characidae_Roeboides_loftini:1.923558,Characidae_Roeboides_guatemalensis:1.923558,Characidae_Roeboides_occidentalis:1.923558)80:2.652869,Characidae_Roeboides_carti:4.576427)87:1.736445,(Characidae_Roeboides_ilseae:1.965079,Characidae_Roeboides_bouchellei:1.965079)99:4.347793)100:14.339231,(Characidae_Charax_stenopterus:16.662171,((Characidae_Charax_caudimaculatus:2.829239,Characidae_Charax_leticiae:2.829239,Characidae_Charax_michaeli:2.829239)99:8.927639,Characidae_Charax_tectifer:11.756878)81:4.905293,(Characidae_Roeboides_myersii:11.798461,Characidae_Roeboides_xenodon:11.798461,Characidae_Roeboides_descalvadensis:11.798461)90:4.86371)93:3.989932)98:4.180096,(Characidae_Cynopotamus_amazonum:18.990518,(Characidae_Cynopotamus_magdalenae:2.96868,Characidae_Cynopotamus_venezuelae:2.96868)74:16.021838,(Characidae_Galeocharax_gulo:1.514461,Characidae_Galeocharax_humeralis:1.514461)99:17.476058,Characidae_Acestrocephalus_sardina:18.990519,Characidae_Cynopotamus_argenteus:18.990518)81:5.841682)89:416.010444,Characidae_Phenacogaster_calverti:440.842644,(Characidae_Tetragonopterus_georgiae:26.303091,(Characidae_Tetragonopterus_rarus:20.999303,(Characidae_Tetragonopterus_denticulatus:9.075922,Characidae_Tetragonopterus_anostomus:9.075922)100:11.92338,(Characidae_Tetragonopterus_argenteus:13.851602,(Characidae_Tetragonopterus_chalceus:11.606719,Characidae_Tetragonopterus_carvalhoi:11.606719,Characidae_Tetragonopterus_araguaiensis:11.606719)73:2.244884)85:7.1477)90:5.303788)95:414.539553,(Characidae_Roeboexodon_guyanensis:19.712585,Characidae_Exodon_paradoxus:19.712585)92:421.130058,((Characidae_Eretmobrycon_brevirostris:9.067332,((Characidae_Eretmobrycon_scleroparius:2.791812,Characidae_Eretmobrycon_bayano:2.791811,Characidae_Eretmobrycon_terrabensis:2.791811,Characidae_Eretmobrycon_gonzalezi:2.791812)83:3.459556,Characidae_Eretmobrycon_guaytarae:6.251368,Characidae_Eretmobrycon_dahli:6.251368,Characidae_Eretmobrycon_peruanus:6.251368,(Characidae_Eretmobrycon_emperador:2.904073,Characidae_Eretmobrycon_ichoensis:2.904073)94:3.347295,Characidae_Eretmobrycon_miraensis:6.251368)71:2.815965)99:17.145424,Characidae_Markiana_nigripinnis:26.212757)89:414.629886,((Characidae_Tyttocharax_tambopatensis:16.156763,((Characidae_Tyttocharax_madeirae:4.91884,Characidae_Xenurobrycon_polyancistrus:4.91884)94:4.955457,(Characidae_Xenurobrycon_coracoralinae:9.064369,Characidae_Xenurobrycon_heterodon:9.064369)81:0.809928)86:6.282466)81:2.814779,Characidae_Xenurobrycon_pteropus:18.971543)79:421.8711,Characidae_Tyttocharax_cochui:440.842643,(((Characidae_Pseudocorynopoma_heterandria:4.785803,Characidae_Pseudocorynopoma_doriae:4.785803)86:9.407141,Characidae_Chrysobrycon_myersi:14.192944,((Characidae_Gephyrocharax_valencia:6.157966,(Characidae_Gephyrocharax_chocoensis:2.508302,(Characidae_Gephyrocharax_intermedius:1.047105,Characidae_Gephyrocharax_atracaudatus:1.047105)98:1.461198)85:3.649664)84:3.808304,Characidae_Corynopoma_riisei:9.96627)84:4.226673)86:10.68708,((Characidae_Glandulocauda_caerulea:10.871998,(Characidae_Mimagoniates_sylvicola:7.826794,(Characidae_Mimagoniates_microlepis:6.679474,Characidae_Mimagoniates_lateralis:6.679474,(Characidae_Mimagoniates_inequalis:2.42571,Characidae_Mimagoniates_rheocharis:2.42571)100:4.253764)80:1.14732)99:3.045204)91:2.792402,(Characidae_Glandulocauda_melanopleura:11.960019,Characidae_Lophiobrycon_weitzmani:11.960019)72:1.704382)97:11.215623,((Characidae_Planaltina_britskii:4.182621,(Characidae_Lepidocharax_burnsi:2.363256,Characidae_Planaltina_myersi:2.363256)94:1.819365)99:16.43904,(Characidae_Carlastyanax_aurocaudatus:16.994865,((Characidae_Creagrutus_affinis:5.67563,Characidae_Creagrutus_magdalenae:5.67563)70:0.493551,Characidae_Creagrutus_brevipinnis:6.16918)99:10.825685,((Characidae_Creagrutus_phasma:6.788936,Characidae_Creagrutus_maxillaris:6.788936)75:1.898086,Characidae_Creagrutus_bolivari:8.687022)70:8.307843,Characidae_Creagrutus_meridionalis:16.994865,(Characidae_Creagrutus_flavescens:6.655129,Characidae_Creagrutus_muelleri:6.655129)73:10.339736,((Characidae_Creagrutus_ignotus:2.821328,Characidae_Creagrutus_petilus:2.821328)100:7.451143,Characidae_Creagrutus_atrisignum:10.272471,Characidae_Creagrutus_britskii:10.272471,(Characidae_Creagrutus_barrigai:6.423327,Characidae_Creagrutus_seductus:6.423327)98:3.849144,Characidae_Creagrutus_paraguayensis:10.272471,Characidae_Creagrutus_beni:10.272471,Characidae_Creagrutus_zephyrus:10.272471)73:6.722394,Characidae_Creagrutus_melanzonus:16.994865,((Characidae_Creagrutus_ungulus:7.569666,((Characidae_Creagrutus_pila:0.11122,Characidae_Creagrutus_changae:0.11122)100:3.587568,Characidae_Creagrutus_occidaneus:3.698789)86:3.870878)81:3.875923,Characidae_Creagrutus_peruanus:11.445589)80:5.549275)94:3.626797,Characidae_Knodus_smithi:20.621661,Characidae_Knodus_tanaothoros:20.621661,Characidae_Knodus_moenkhausii:20.621661,Characidae_Knodus_chapadae:20.621661,Characidae_Knodus_victoriae:20.621661,Characidae_Knodus_orteguasae:20.621661,Characidae_Knodus_macarenae:20.62166,Characidae_Knodus_alpha:20.62166,((Characidae_Knodus_cismontanus:3.554204,Characidae_Knodus_deuterodonoides:3.554204,Characidae_Knodus_meridae:3.554204)95:2.965504,Characidae_Knodus_cinarucoense:6.519708)92:14.101953,(Characidae_Knodus_megalops:7.896041,(Characidae_Knodus_borki:5.949853,Characidae_Knodus_hypopterus:5.949853)82:1.946189)78:12.72562,Characidae_Knodus_breviceps:20.621661,Characidae_Knodus_heteresthes:20.621661,Characidae_Rhinobrycon_negrensis:20.621661,(Characidae_Attonitus_irisae:9.910129,(Characidae_Attonitus_bounites:8.044105,Characidae_Attonitus_ephimeros:8.044105)98:1.866024)99:10.711533,Characidae_Boehlkea_fredcochui:20.621662,Characidae_Knodus_tiquiensis:20.621662,(Characidae_Ceratobranchia_obtusirostris:5.684883,Characidae_Ceratobranchia_delotaenia:5.684883)98:14.936779,Characidae_Bryconamericus_diaphanus:20.621662,Characidae_Bryconacidnus_pectinatus:20.621662,(Characidae_Piabarchus_stramineus:4.388814,Characidae_Piabarchus_analis:4.388814)93:16.232848,Characidae_Piabina_thomasi:20.621662,(Characidae_Piabina_anhembi:3.168394,Characidae_Piabina_argentea:3.168394)86:17.453268,(Characidae_Diapoma_itaimbe:2.350959,Characidae_Diapoma_dicropotamicus:2.350959)93:18.270703,Characidae_Diapoma_alburnum:20.621662,Characidae_Diapoma_uruguayensis:20.621662,Characidae_Diapoma_lepiclastum:20.621662,(Characidae_Diapoma_obi:2.592056,Characidae_Diapoma_guarani:2.592056)94:18.029606,Characidae_Diapoma_alegretense:20.621663,Characidae_Diapoma_speculiferum:20.621663,Characidae_Diapoma_tipiaia:20.621662,Characidae_Diapoma_pyrrhopteryx:20.621662,Characidae_Diapoma_terofali:20.621662,Characidae_Bryconamericus_turiuba:20.621662,(Characidae_Bryconamericus_ornaticeps:7.169276,Characidae_Bryconamericus_microcephalus:7.169276,(((Characidae_Bryconamericus_rubropictus:2.18849,Characidae_Bryconamericus_iheringii:2.18849,Characidae_Bryconamericus_ikaa:2.18849,Characidae_Bryconamericus_exodon:2.18849)93:1.675179,Characidae_Bryconamericus_lethostigmus:3.86367,Characidae_Bryconamericus_ecai:3.86367)78:0.925975,((Characidae_Bryconamericus_uporas:0.630545,Characidae_Bryconamericus_maromba:0.630545)100:2.50732,Characidae_Bryconamericus_patriciae:3.137865)77:1.651779)83:2.379631)70:13.452387,Characidae_Bryconamericus_pachacuti:20.621662,((Characidae_Hemibrycon_huambonicus:4.769197,(Characidae_Hemibrycon_jelskii:4.346815,Characidae_Hemibrycon_beni:4.346815)80:0.422382)94:8.122525,(((Characidae_Hemibrycon_mikrostiktos:1.980926,Characidae_Hemibrycon_polyodon:1.980926)99:4.076882,(Characidae_Hemibrycon_taeniurus:4.131986,Characidae_Hemibrycon_loisae:4.131986,(Characidae_Hemibrycon_metae:0.005378,Characidae_Hemibrycon_cristiani:0.005378)94:4.126607)99:1.925822)97:2.513789,(Characidae_Hemibrycon_helleri:5.330884,Characidae_Hemibrycon_inambari:5.330884)99:3.240712)72:4.320125,(((Characidae_Hemibrycon_virolinica:0.330331,Characidae_Hemibrycon_dariensis:0.330331)89:1.076758,(Characidae_Hemibrycon_multiradiatus:0.907107,Characidae_Hemibrycon_raqueliae:0.907107)73:0.499982)100:7.188146,(Characidae_Hemibrycon_dentatus:5.518829,(Characidae_Hemibrycon_jabonero:2.259476,Characidae_Hemibrycon_andresoi:2.259476,Characidae_Bryconamericus_caldasi:2.259476)87:3.259352,((Characidae_Hemibrycon_boquiae:0.161505,Characidae_Hemibrycon_caucanus:0.161505,Characidae_Hemibrycon_brevispini:0.161505,Characidae_Hemibrycon_galvisi:0.161505)99:3.473711,(Characidae_Hemibrycon_arilepis:0.633618,Characidae_Hemibrycon_plutarcoi:0.633618)87:3.001598,Characidae_Hemibrycon_foncensis:3.635215,Characidae_Hemibrycon_tolimae:3.635215)86:1.883613)97:3.076407)93:4.296486,Characidae_Acrobrycon_ipanquianus:12.891722)97:7.72994)73:4.258362,(Characidae_Argopleura_magdalenensis:7.235243,Characidae_Argopleura_chocoensis:7.235243)100:17.644781)70:415.962619,Acestrorhynchidae_Hoplocharax_goethei:440.842643,Acestrorhynchidae_Heterocharax_macrolepis:440.842643,Acestrorhynchidae_Gnathocharax_steindachneri:440.842644,((Acestrorhynchidae_Gilbertolus_maracaiboensis:36.629806,Acestrorhynchidae_Roestes_ogilviei:36.629806)93:7.494312,((Acestrorhynchidae_Acestrorhynchus_heterolepis:34.988434,(((Acestrorhynchidae_Acestrorhynchus_lacustris:8.128967,Acestrorhynchidae_Acestrorhynchus_altus:8.128968,Acestrorhynchidae_Acestrorhynchus_pantaneiro:8.128968,Acestrorhynchidae_Acestrorhynchus_abbreviatus:8.128967)100:17.563557,Acestrorhynchidae_Acestrorhynchus_falcatus:25.692524)95:5.332399,((Acestrorhynchidae_Acestrorhynchus_grandoculis:15.891145,Acestrorhynchidae_Acestrorhynchus_minimus:15.891145)93:6.609853,(Acestrorhynchidae_Acestrorhynchus_microlepis:14.770695,Acestrorhynchidae_Acestrorhynchus_britskii:14.770695)100:7.730303)97:8.523925)80:3.963511)83:2.387167,(Acestrorhynchidae_Acestrorhynchus_falcirostris:28.446253,Acestrorhynchidae_Acestrorhynchus_nasutus:28.446253)92:8.929348)96:6.748517)89:396.718526,(Tarumaniidae_Tarumania_walkerae:67.61071,((Erythrinidae_Hoplias_misionera:17.511306,Erythrinidae_Hoplias_malabaricus:17.511307,((Erythrinidae_Hoplias_microlepis:7.055039,Erythrinidae_Hoplias_mbigua:7.055039)72:2.261273,Erythrinidae_Hoplias_intermedius:9.316312)80:8.194994)82:17.030602,(Erythrinidae_Hoplias_australis:9.487712,Erythrinidae_Hoplias_lacerdae:9.487712)76:25.054197,Erythrinidae_Hoplias_curupira:34.541909,Erythrinidae_Hoplias_aimara:34.541908)93:33.068802,(Erythrinidae_Hoplerythrinus_unitaeniatus:33.410319,Erythrinidae_Erythrinus_erythrinus:33.410319)83:34.200391)98:373.231932,((Ctenoluciidae_Ctenolucius_hujeta:27.13864,Ctenoluciidae_Ctenolucius_beani:27.13864)70:12.488804,Ctenoluciidae_Boulengerella_cuvieri:39.627444)97:401.215199,Ctenoluciidae_Boulengerella_lateristriga:440.842642,Ctenoluciidae_Boulengerella_maculata:440.842642,Lebiasinidae_Nannostomus_mortenthaleri:440.842642,Lebiasinidae_Nannostomus_trifasciatus:440.842642,Lebiasinidae_Nannostomus_eques:440.842642,((Lebiasinidae_Lebiasina_boruca:4.65288,Lebiasinidae_Lebiasina_festae:4.65288)99:27.208178,((Lebiasinidae_Lebiasina_astrigata:0.005763,Lebiasinidae_Lebiasina_multimaculata:0.005763)100:9.315076,Lebiasinidae_Lebiasina_panamensis:9.320839)96:22.540219)94:408.981584,((Lebiasinidae_Pyrrhulina_australis:33.701015,Lebiasinidae_Pyrrhulina_cf_zigzag:33.701015)98:16.44489,Lebiasinidae_Copella_nattereri:50.145905)90:390.696738,((Crenuchidae_Crenuchus_spilurus:32.856292,Crenuchidae_Poecilocharax_weitzmani:32.856292)100:30.056657,(Crenuchidae_Characidium_marshi:38.562727,((Crenuchidae_Characidium_cricarense:12.500018,Crenuchidae_Characidium_alipioi:12.500018)93:7.021043,(((Crenuchidae_Characidium_oiticicai:3.967902,Crenuchidae_Characidium_lauroi:3.967902)99:4.945586,((Crenuchidae_Characidium_schubarti:7.324097,Crenuchidae_Characidium_lanei:7.324097)83:0.808685,(Crenuchidae_Characidium_timbuiense:5.843619,(Crenuchidae_Characidium_serrano:4.039189,Crenuchidae_Characidium_pterostictum:4.039189)92:1.804429)88:2.289164)74:0.780705)97:6.235054,Crenuchidae_Characidium_vidali:15.148542)82:4.372519,Crenuchidae_Characidium_purpuratum:19.521061)91:19.041666,(((((Crenuchidae_Characidium_litorale:1.919889,(Crenuchidae_Characidium_xanthopterum:0.142552,Crenuchidae_Ammocryptocharax_elegans:0.142552)76:1.777337)99:9.743729,Crenuchidae_Characidium_rachovii:11.663617)94:5.495123,(Crenuchidae_Characidium_lagosantense:8.977725,(Crenuchidae_Characidium_zebra:2.227281,Crenuchidae_Characidium_bimaculatum:2.227281)98:6.750444)91:8.181015)87:6.44693,Crenuchidae_Characidium_fasciatum:23.60567)75:6.449433,Crenuchidae_Characidium_laterale:30.055103)75:8.507623,Crenuchidae_Characidium_gomesi:38.562726)98:24.350223)99:377.929694,(((Gymnotidae_Gymnotus_pantherinus:22.923485,(((Gymnotidae_Gymnotus_inaequilabiatus:14.773695,((Gymnotidae_Gymnotus_esmeraldas:3.340414,Gymnotidae_Gymnotus_henni:3.340414)100:9.224516,Gymnotidae_Gymnotus_tigre:12.56493)77:2.208766)99:3.897725,((((Gymnotidae_Gymnotus_omarorum:3.782178,Gymnotidae_Gymnotus_chimarrao:3.782178,(Gymnotidae_Gymnotus_cuia:1.603377,Gymnotidae_Gymnotus_mamiraua:1.603377)97:2.178801)95:2.049283,((Gymnotidae_Gymnotus_bahianus:1.495443,(Gymnotidae_Gymnotus_ucamara:0.751088,Gymnotidae_Gymnotus_arapaima:0.751088)76:0.744355)80:2.862654,(Gymnotidae_Gymnotus_chaviro:1.849668,Gymnotidae_Gymnotus_sylvius:1.849668)92:2.508427,Gymnotidae_Gymnotus_paraguensis:4.358095,(Gymnotidae_Gymnotus_carapo:1.110116,(Gymnotidae_Gymnotus_ardilai:0.800476,Gymnotidae_Gymnotus_choco:0.800476)78:0.30964)71:3.24798)99:1.473365)99:3.531857,((Gymnotidae_Gymnotus_obscurus:4.458835,Gymnotidae_Gymnotus_curupira:4.458835)89:1.691349,Gymnotidae_Gymnotus_pantanal:6.150184,Gymnotidae_Gymnotus_varzea:6.150184)100:3.213134)99:3.497998,(Gymnotidae_Gymnotus_panamensis:8.62405,Gymnotidae_Gymnotus_cylindricus:8.62405)100:4.237266)99:5.810104)99:3.418417,(Gymnotidae_Gymnotus_pedanopterus:16.741629,Gymnotidae_Gymnotus_cataniapo:16.741629,Gymnotidae_Gymnotus_anguillaris:16.741629)99:5.348208)80:0.833648)95:6.454349,(Gymnotidae_Gymnotus_jonasi:16.202631,((Gymnotidae_Gymnotus_coatesi:2.035033,Gymnotidae_Gymnotus_javari:2.035033)100:9.764489,(Gymnotidae_Gymnotus_coropinae:9.371795,Gymnotidae_Gymnotus_stenoleucus:9.371795)81:2.427726)99:4.40311)100:13.175203)99:33.447866,(Gymnotidae_Electrophorus_varii:4.308881,Gymnotidae_Electrophorus_electricus:4.308881)72:58.516819,Gymnotidae_Electrophorus_voltai:62.8257,(((Rhamphichthyidae_Gymnorhamphichthys_rosamariae:14.488593,Rhamphichthyidae_Gymnorhamphichthys_hypostomus:14.488593)100:5.986736,(Rhamphichthyidae_Gymnorhamphichthys_rondoni:19.032267,Rhamphichthyidae_Gymnorhamphichthys_britskii:19.032267)72:1.443062)100:11.984511,Rhamphichthyidae_Gymnorhamphichthys_bogardusae:32.45984)73:30.365862,((Rhamphichthyidae_Rhamphichthys_heleios:8.229199,((Rhamphichthyidae_Rhamphichthys_rostratus:3.987466,Rhamphichthyidae_Rhamphichthys_marmoratus:3.987466)80:1.339835,Rhamphichthyidae_Rhamphichthys_apurensis:5.327301)87:2.901898,(Rhamphichthyidae_Rhamphichthys_drepanium:1.134503,Rhamphichthyidae_Rhamphichthys_hahni:1.134503)95:7.094696)77:2.904091,Rhamphichthyidae_Rhamphichthys_lineatus:11.133289)95:51.692412,((Rhamphichthyidae_Steatogenys_elegans:21.291129,Rhamphichthyidae_Steatogenys_ocellatus:21.291129,Rhamphichthyidae_Steatogenys_duidae:21.291129)100:18.496679,((Rhamphichthyidae_Hypopygus_minissimus:14.10757,Rhamphichthyidae_Hypopygus_lepturus:14.10757)97:8.443306,(Rhamphichthyidae_Hypopygus_nijsseni:6.506277,Rhamphichthyidae_Hypopygus_neblinae:6.506277)100:16.044599)99:17.236932)97:23.037894,((Hypopomidae_Hypopomus_artedi:38.329439,(((Hypopomidae_Brachyhypopomus_sullivani:17.497195,(Hypopomidae_Brachyhypopomus_regani:7.142905,Hypopomidae_Brachyhypopomus_bombilla:7.142905)100:10.35429,((Hypopomidae_Brachyhypopomus_batesi:2.793247,Hypopomidae_Brachyhypopomus_benjamini:2.793247)100:5.503084,Hypopomidae_Brachyhypopomus_provenzanoi:8.296332)100:9.200863)99:3.476035,((Hypopomidae_Brachyhypopomus_diazae:8.393566,Hypopomidae_Brachyhypopomus_occidentalis:8.393566)100:8.888877,Hypopomidae_Brachyhypopomus_palenque:17.282443)98:3.690787)100:6.773462,((Hypopomidae_Brachyhypopomus_bullocki:2.763924,Hypopomidae_Brachyhypopomus_hendersoni:2.763924)90:6.777197,Hypopomidae_Brachyhypopomus_cunia:9.541121)100:18.20557,(Hypopomidae_Brachyhypopomus_jureiae:8.796504,Hypopomidae_Brachyhypopomus_janeiroensis:8.796504)100:18.950188,((Hypopomidae_Brachyhypopomus_bennetti:8.405024,Hypopomidae_Brachyhypopomus_walteri:8.405024)100:11.960238,((Hypopomidae_Brachyhypopomus_gauderio:1.234159,Hypopomidae_Brachyhypopomus_pinnicaudatus:1.234159)100:13.723666,((Hypopomidae_Brachyhypopomus_belindae:0.483865,Hypopomidae_Brachyhypopomus_verdii:0.483865)100:9.495432,((Hypopomidae_Brachyhypopomus_beebei:4.52548,Hypopomidae_Brachyhypopomus_hamiltoni:4.52548)95:3.120447,(Hypopomidae_Brachyhypopomus_draco:3.414281,Hypopomidae_Brachyhypopomus_alberti:3.414281)100:4.231646)98:2.333371)100:4.978527,Hypopomidae_Brachyhypopomus_flavipomus:14.957824)100:5.407437)100:7.38143,Hypopomidae_Brachyhypopomus_brevirostris:27.746691)99:10.582747,(Hypopomidae_Racenisia_fimbriipinna:28.736393,(Hypopomidae_Procerusternarchus_pixuna:6.198651,Hypopomidae_Microsternarchus_bilineatus:6.198651)100:22.537742)98:9.593046)90:7.308454,Hypopomidae_Akawaio_penak:45.637893)92:17.187807,((Apteronotidae_Sternarchorhamphus_muelleri:11.214148,Apteronotidae_Orthosternarchus_tamandua:11.214148)100:20.965195,(Apteronotidae_Apteronotus_cuchillejo:24.390741,(Apteronotidae_Adontosternarchus_balaenops:11.877169,(Apteronotidae_Adontosternarchus_nebulosus:9.882718,Apteronotidae_Adontosternarchus_devenanzii:9.882719,Apteronotidae_Adontosternarchus_clarkae:9.882719,Apteronotidae_Adontosternarchus_sachsi:9.882719)98:1.99445)100:12.513572,((Apteronotidae_Parapteronotus_hasemani:17.561207,(Apteronotidae_Apteronotus_albifrons:2.165154,Apteronotidae_Apteronotus_caudimaculosus:2.165154)100:15.396052,(Apteronotidae_Megadontognathus_kaitukaensis:15.385389,Apteronotidae_Apteronotus_acidops:15.385389)77:2.175818,Apteronotidae_Apteronotus_mariae:17.561208,((Apteronotidae_Apteronotus_leptorhynchus:5.562748,(Apteronotidae_Apteronotus_galvisi:0.851432,Apteronotidae_Apteronotus_macrolepis:0.851432)100:4.711316)100:5.906528,(Apteronotidae_Apteronotus_magdalenensis:8.489718,Apteronotidae_Apteronotus_eschmeyeri:8.489718)94:2.979558)100:6.091931)96:1.857093,(Apteronotidae_Apteronotus_rostratus:5.941801,Apteronotidae_Apteronotus_anu:5.941801)100:13.476499,(Apteronotidae_Platyurosternarchus_crypticus:2.064504,Apteronotidae_Platyurosternarchus_macrostoma:2.064504)100:17.353795,((Apteronotidae_Sternarchella_schotti:6.010254,(Apteronotidae_Sternarchella_rex:2.854324,(Apteronotidae_Sternarchella_patriciae:1.522441,Apteronotidae_Sternarchella_calhamazon:1.522441)86:1.331883,((Apteronotidae_Sternarchella_raptor:1.173437,Apteronotidae_Sternarchella_orthos:1.173437)78:0.416185,Apteronotidae_Sternarchella_duccis:1.589622)100:1.264702)99:3.15593)100:10.580694,(((Apteronotidae_Sternarchogiton_nattereri:3.104705,Apteronotidae_Sternarchogiton_labiatus:3.104705)100:6.384451,Apteronotidae_Sternarchogiton_porcinum:9.489157)72:1.184154,(Apteronotidae_Pariosternarchus_amazonensis:9.655525,(Apteronotidae_Melanosternarchus_amaru:8.350124,(Apteronotidae_Compsaraia_samueli:6.589146,(Apteronotidae_Compsaraia_compsa:4.210363,Apteronotidae_Compsaraia_iara:4.210363)100:2.378783)100:1.760978)99:1.305401)71:1.017786)96:5.917637,((Apteronotidae_Porotergus_gimbeli:5.798533,(Apteronotidae_Apteronotus_bonapartii:2.262454,Apteronotidae_Apteronotus_ellisi:2.262454)99:3.536078)96:2.429192,Apteronotidae_Porotergus_gymnotus:8.227724,Apteronotidae_Apteronotus_apurensis:8.227724)79:8.363224,Apteronotidae_Porotergus_duende:16.590948,Apteronotidae_Tenebrosternarchus_preto:16.590948,Apteronotidae_Sternarchorhynchus_oxyrhynchus:16.590948,Apteronotidae_Sternarchorhynchus_goeldii:16.590948,Apteronotidae_Sternarchorhynchus_mormyrus:16.590948,Apteronotidae_Sternarchorhynchus_mareikeae:16.590949,(Apteronotidae_Sternarchorhynchus_yepezi:1.038075,Apteronotidae_Sternarchorhynchus_marreroi:1.038075)70:15.552875,(Apteronotidae_Sternarchorhynchus_galibi:4.618414,(Apteronotidae_Sternarchorhynchus_stewarti:0.004227,Apteronotidae_Sternarchorhynchus_hagedornae:0.004227)97:4.614187)88:11.972536,((Apteronotidae_Sternarchorhynchus_roseni:2.635411,(Apteronotidae_Sternarchorhynchus_retzeri:2.057113,Apteronotidae_Sternarchorhynchus_cramptoni:2.057113)100:0.578298)99:1.737613,(Apteronotidae_Sternarchorhynchus_montanus:0.004873,Apteronotidae_Sternarchorhynchus_starksi:0.004873)85:4.368151)77:12.217925,Apteronotidae_Sternarchorhynchus_mesensis:16.590949)95:2.827352)78:4.972441)97:7.788602)97:30.646357,(Sternopygidae_Japigny_kirschbaum:36.911165,(((Sternopygidae_Rhabdolichops_troscheli:8.316502,Sternopygidae_Rhabdolichops_caviceps:8.316501,Sternopygidae_Rhabdolichops_eastwardi:8.316501,Sternopygidae_Rhabdolichops_electrogrammus:8.316502,Sternopygidae_Rhabdolichops_jegui:8.316502,Sternopygidae_Rhabdolichops_navalha:8.316502)96:5.817224,Sternopygidae_Rhabdolichops_stewarti:14.133725)98:15.322287,(Sternopygidae_Distocyclus_conirostris:18.906019,Sternopygidae_Archolaemus_blax:18.906019,Sternopygidae_Archolaemus_luciae:18.906019,(Sternopygidae_Eigenmannia_humboldtii:9.92404,Sternopygidae_Eigenmannia_limbata:9.92404)98:8.981979,((Sternopygidae_Eigenmannia_trilineata:7.120014,Sternopygidae_Eigenmannia_macrops:7.120014)73:1.405478,Sternopygidae_Eigenmannia_vicentespelaea:8.525492)98:10.380527,Sternopygidae_Eigenmannia_virescens:18.906019)86:10.549993)88:7.455153)96:25.914535,(Sternopygidae_Sternopygus_astrabes:29.345875,(Sternopygidae_Sternopygus_obtusirostris:17.021398,((Sternopygidae_Sternopygus_pejeraton:0.924468,Sternopygidae_Sternopygus_aequilabiatus:0.924468)88:6.215022,Sternopygidae_Sternopygus_dariensis:7.13949,Sternopygidae_Sternopygus_arenatus:7.13949)98:9.881908,Sternopygidae_Sternopygus_xingu:17.021398,Sternopygidae_Sternopygus_branco:17.021398,Sternopygidae_Sternopygus_macrurus:17.021398)97:12.324477)97:33.479826)84:378.016944,(Diplomystidae_Diplomystes_camposensis:3.465019,(Diplomystidae_Diplomystes_chilensis:0.852962,Diplomystidae_Diplomystes_nahuelbutaensis:0.852962)72:2.612057,Diplomystidae_Olivaichthys_viedmensis:3.465019,Diplomystidae_Diplomystes_mesembrinus:3.465019,Diplomystidae_Diplomystes_cuyanus:3.465019)100:437.377625,Loricariidae_Lithogenes_villosus:440.842643,(((Loricariidae_Cteniloricaria_platystoma:6.546936,Loricariidae_Cteniloricaria_napova:6.546936)97:19.321868,(Loricariidae_Harttia_loricariformis:17.029182,(((Loricariidae_Harttia_novalimensis:3.910662,Loricariidae_Harttia_carvalhoi:3.910662)99:4.522121,Loricariidae_Harttia_leiopleura:8.432783)80:2.565495,Loricariidae_Harttia_gracilis:10.998278)76:6.030904,Loricariidae_Harttia_torrenticola:17.029182,Loricariidae_Harttia_kronei:17.029182)71:8.839623,(Loricariidae_Harttia_guianensis:6.275093,(Loricariidae_Harttia_tuna:3.712949,(Loricariidae_Harttia_fluminensis:0.773467,Loricariidae_Harttia_surinamensis:0.773467)100:2.939482)100:2.562144)100:19.593711,(Loricariidae_Harttia_punctata:17.540428,(Loricariidae_Harttia_duriventris:5.504945,Loricariidae_Harttia_dissidens:5.504945)100:12.035484)71:8.328376,(Loricariidae_Harttiella_lucifer:7.870667,((Loricariidae_Harttiella_intermedia:0.38613,Loricariidae_Harttiella_longicauda:0.38613)100:3.743446,(Loricariidae_Harttiella_pilosa:2.579512,Loricariidae_Harttiella_parva:2.579512,Loricariidae_Harttiella_crassicauda:2.579512)91:1.550064)100:3.741092)100:17.998138)99:5.056024,(((Loricariidae_Pterosturisoma_microps:17.248724,(((Loricariidae_Sturisoma_nigrirostrum:6.014782,Loricariidae_Sturisoma_robustum:6.014782)96:0.928131,Loricariidae_Sturisoma_monopelte:6.942913)100:7.332056,(((Loricariidae_Sturisomatichthys_festivus:3.662549,(Loricariidae_Sturisomatichthys_leightoni:2.667828,Loricariidae_Sturisomatichthys_panamensis:2.667828)100:0.994721)100:4.263249,Loricariidae_Sturisomatichthys_citurensis:7.925799)100:4.550781,((Loricariidae_Farlowella_curtirostra:2.183572,Loricariidae_Farlowella_taphorni:2.183572)100:7.846382,Loricariidae_Farlowella_amazonum:10.029954,(Loricariidae_Farlowella_knerii:3.021114,Loricariidae_Farlowella_reticulata:3.021114,Loricariidae_Farlowella_smithi:3.021114,(Loricariidae_Farlowella_paraguayensis:0.268815,Loricariidae_Farlowella_hahni:0.268815)100:2.752299,(Loricariidae_Farlowella_schreitmuelleri:1.874129,Loricariidae_Farlowella_oxyrryncha:1.874129)73:1.146985)100:7.00884,(Loricariidae_Farlowella_vittata:2.094944,Loricariidae_Farlowella_mariaelenae:2.094944)95:7.935009,(Loricariidae_Farlowella_nattereri:4.422979,Loricariidae_Farlowella_hasemani:4.422979)74:5.606975,(Loricariidae_Farlowella_acus:3.335678,Loricariidae_Farlowella_martini:3.335678)98:6.694276,Loricariidae_Aposturisoma_myriodon:10.029954)99:2.446626)99:1.798388)98:2.973756)98:4.400278,(Loricariidae_Lamontichthys_filamentosus:3.565836,Loricariidae_Lamontichthys_stibaros:3.565836)96:18.083166)97:6.920977,((Loricariidae_Dasyloricaria_latiura:24.325219,Loricariidae_Dasyloricaria_filamentosa:24.325219,Loricariidae_Crossoloricaria_venezuelae:24.32522,Loricariidae_Fonchiiloricaria_nanodon:24.32522,Loricariidae_Loricariichthys_microdon:24.325219,(Loricariidae_Loricariichthys_maculatus:4.227208,Loricariidae_Loricariichthys_derbyi:4.227208)75:20.098012,(Loricariidae_Loricariichthys_castaneus:1.954748,Loricariidae_Loricariichthys_anus:1.954748)100:22.370471,Loricariidae_Loricariichthys_labialis:24.32522,Loricariidae_Loricariichthys_melanocheilus:24.32522,Loricariidae_Loricariichthys_platymetopon:24.325219,(Loricariidae_Limatulichthys_griseus:16.548082,Loricariidae_Pseudoloricaria_laeviuscula:16.548082)86:7.777138,Loricariidae_Hemiodontichthys_acipenserinus:24.32522,(Loricariidae_Spatuloricaria_puganensis:17.059008,(((Loricariidae_Brochiloricaria_macrodon:2.319226,(Loricariidae_Paraloricaria_agastor:0.487588,Loricariidae_Paraloricaria_vetula:0.487588)100:1.831638,Loricariidae_Loricaria_apeltogaster:2.319226,Loricariidae_Proloricaria_prolixa:2.319226)99:7.00925,(Loricariidae_Loricaria_clavipinna:6.043664,(Loricariidae_Loricaria_parnahybae:5.012406,Loricariidae_Loricaria_tucumanensis:5.012407,(Loricariidae_Loricaria_nickeriensis:2.611417,Loricariidae_Loricaria_lentiginosa:2.611417,Loricariidae_Loricaria_cataphracta:2.611417)93:2.400989,Loricariidae_Loricaria_simillima:5.012406)74:1.031259)99:3.284812)84:4.265552,(Loricariidae_Spatuloricaria_gymnogaster:6.037938,(Loricariidae_Crossoloricaria_cephalaspis:0.888989,Loricariidae_Crossoloricaria_variegata:0.888989)99:5.148949)100:7.556091,Loricariidae_Planiloricaria_cryptodon:13.594028,Loricariidae_Rhadinoloricaria_ommation:13.594028,Loricariidae_Pseudohemiodon_apithanos:13.594029,Loricariidae_Pseudohemiodon_lamina:13.594029,Loricariidae_Pseudohemiodon_laticeps:13.594028)87:3.46498)80:7.266212,Loricariidae_Rineloricaria_pentamaculata:24.32522,Loricariidae_Rineloricaria_latirostris:24.32522,Loricariidae_Rineloricaria_morrowi:24.32522,Loricariidae_Rineloricaria_melini:24.32522,Loricariidae_Rineloricaria_formosa:24.32522,Loricariidae_Rineloricaria_teffeana:24.32522,Loricariidae_Rineloricaria_stewarti:24.32522,Loricariidae_Rineloricaria_parva:24.325219,Loricariidae_Rineloricaria_wolfei:24.32522,Loricariidae_Rineloricaria_jaraguensis:24.325219,Loricariidae_Rineloricaria_kronei:24.325219,(Loricariidae_Rineloricaria_misionera:3.130279,Loricariidae_Rineloricaria_cadeae:3.130279,Loricariidae_Rineloricaria_longicauda:3.130279)83:21.19494,Loricariidae_Rineloricaria_microlepidogaster:24.325219,Loricariidae_Rineloricaria_aequalicuspis:24.325219,Loricariidae_Rineloricaria_strigilata:24.325219,Loricariidae_Rineloricaria_quadrensis:24.325219,(Loricariidae_Rineloricaria_eigenmanni:5.257921,(Loricariidae_Rineloricaria_heteroptera:2.829366,Loricariidae_Rineloricaria_platyura:2.829366)99:2.428555)100:19.067299,Loricariidae_Rineloricaria_osvaldoi:24.32522,Loricariidae_Rineloricaria_sneiderni:24.32522,(Loricariidae_Rineloricaria_catamarcensis:3.145298,Loricariidae_Rineloricaria_lima:3.145298)98:21.179922,Loricariidae_Rineloricaria_altipinnis:24.325219,Loricariidae_Rineloricaria_jubata:24.32522,Loricariidae_Rineloricaria_uracantha:24.32522,Loricariidae_Rineloricaria_lanceolata:24.32522,Loricariidae_Rineloricaria_fallax:24.325219)91:2.759914,(Loricariidae_Metaloricaria_paucidens:12.184666,Loricariidae_Metaloricaria_nijsseni:12.184666)100:14.900467)93:1.484846)90:2.354849)89:409.917814,((((Loricariidae_Otocinclus_xakriaba:17.765103,(Loricariidae_Otocinclus_flexilis:5.076737,Loricariidae_Otocinclus_arnoldi:5.076737)98:12.688365,Loricariidae_Otocinclus_affinis:17.765102,Loricariidae_Otocinclus_cocama:17.765103,Loricariidae_Otocinclus_vestitus:17.765103,Loricariidae_Otocinclus_mariae:17.765103,Loricariidae_Otocinclus_hoppei:17.765103,Loricariidae_Otocinclus_vittatus:17.765103)98:5.793997,Loricariidae_Lampiella_gibbosa:23.5591)88:7.637663,((Loricariidae_Acestridium_discus:13.500888,(Loricariidae_Acestridium_scutatum:10.563883,(Loricariidae_Acestridium_gymnogaster:9.309903,Loricariidae_Acestridium_martini:9.309903)79:1.25398)76:2.937005)92:15.88069,((Loricariidae_Hypoptopoma_guianense:7.222018,Loricariidae_Hypoptopoma_thoracatum:7.222018)100:15.801762,((Loricariidae_Oxyropsis_carinata:0.519723,Loricariidae_Oxyropsis_wrightiana:0.519723)100:7.968446,Loricariidae_Oxyropsis_acutirostris:8.48817)100:14.53561,Loricariidae_Hypoptopoma_spectabile:23.02378,((Loricariidae_Hypoptopoma_incognitum:3.656513,Loricariidae_Hypoptopoma_steindachneri:3.656513)100:13.230683,(Loricariidae_Hypoptopoma_inexspectatum:8.715698,Loricariidae_Hypoptopoma_gulare:8.715698)100:8.171498)93:6.136584)92:6.357798)70:1.815185)72:1.404386,(Loricariidae_Microplecostomus_forestii:19.637025,Loricariidae_Nannoplecostomus_eleonorae:19.637025)99:12.964124,(((Loricariidae_Pseudotocinclus_juquiae:8.240729,Loricariidae_Pseudotocinclus_parahybae:8.240729,Loricariidae_Pseudotocinclus_tietensis:8.240729)99:4.260447,Loricariidae_Pareiorhina_rudolphi:12.501176)100:7.270644,(((Loricariidae_Pareiorhaphis_nudula:4.306931,(Loricariidae_Pareiorhaphis_hypselurus:2.301408,Loricariidae_Pareiorhaphis_stomias:2.301408)99:2.005523)100:7.813133,Loricariidae_Pareiorhaphis_splendens:12.120064,(Loricariidae_Pareiorhaphis_azygolechis:5.042643,(((Loricariidae_Pareiorhaphis_vestigipinnis:1.576356,(Loricariidae_Pareiorhaphis_eurycephalus:1.083006,Loricariidae_Pareiorhaphis_parmula:1.083006)95:0.493349)99:1.760532,Loricariidae_Pareiorhaphis_hystrix:3.336888)96:0.56435,(Loricariidae_Pareiorhaphis_steindachneri:1.356168,Loricariidae_Pareiorhaphis_cameroni:1.356168)100:2.54507)99:1.141405)100:7.077421,(Loricariidae_Kronichthys_lacerta:4.405831,(Loricariidae_Kronichthys_heylandi:3.511197,Loricariidae_Kronichthys_subteres:3.511197)76:0.894633)100:7.714234,(Loricariidae_Neoplecostomus_ribeirensis:8.720045,(Loricariidae_Isbrueckerichthys_alipionis:5.735414,(Loricariidae_Isbrueckerichthys_saxicola:4.16115,Loricariidae_Isbrueckerichthys_epakmos:4.16115,Loricariidae_Isbrueckerichthys_duseni:4.16115,Loricariidae_Isbrueckerichthys_calvus:4.16115)97:1.574265)98:2.984631)100:3.400019)99:5.611635,((((Loricariidae_Pareiorhina_hyptiorhachis:1.392614,Loricariidae_Pareiorhina_carrancas:1.392614)100:8.559643,(Loricariidae_Pareiorhina_rosai:4.079487,((Loricariidae_Pareiorhina_pelicicei:1.727866,Loricariidae_Pareiorhina_cepta:1.727866)100:1.418288,Loricariidae_Pareiorhina_brachyrhyncha:3.146154)94:0.933333)100:5.87277)96:4.922022,(((Loricariidae_Neoplecostomus_yapo:5.100398,Loricariidae_Neoplecostomus_selenae:5.100398,Loricariidae_Neoplecostomus_botucatu:5.100398,(Loricariidae_Neoplecostomus_canastra:2.337949,Loricariidae_Neoplecostomus_langeanii:2.337949,(Loricariidae_Neoplecostomus_jaguari:1.853994,Loricariidae_Neoplecostomus_bandeirante:1.853994)83:0.483956)79:2.762448,Loricariidae_Neoplecostomus_paranensis:5.100397)79:0.937936,Loricariidae_Neoplecostomus_corumba:6.038333)97:5.283282,Loricariidae_Neoplecostomus_paraty:11.321615,(Loricariidae_Neoplecostomus_franciscoensis:8.223638,(Loricariidae_Neoplecostomus_espiritosantensis:7.181699,Loricariidae_Neoplecostomus_microps:7.181699)90:1.041939)96:3.097977)90:3.552664)80:0.905974,(Loricariidae_Pareiorhaphis_scutula:6.48553,(Loricariidae_Pareiorhaphis_nasuta:5.319482,Loricariidae_Plesioptopoma_curvidens:5.319482)94:1.166048)100:9.294724,(Loricariidae_Pareiorhaphis_bahiana:12.098471,Loricariidae_Pareiorhaphis_ruschii:12.098471,Loricariidae_Euryochus_thysanos:12.098471,Loricariidae_Hirtella_carinata:12.098471)76:3.681782)89:1.951445)97:2.040121)98:12.829329,(Loricariidae_Corumbataia_canoeiro:17.711212,(Loricariidae_Corumbataia_anosteos:10.6134,(Loricariidae_Corumbataia_tocantinensis:2.411223,(Loricariidae_Corumbataia_britskii:1.792252,Loricariidae_Corumbataia_cuestae:1.792252)78:0.618971)100:8.202176)100:7.097812)78:14.889937,(Loricariidae_Curculionichthys_paresi:11.861059,(Loricariidae_Curculionichthys_piracanjuba:7.35097,(Loricariidae_Curculionichthys_oliveirai:3.411053,Loricariidae_Curculionichthys_insperatus:3.411053)100:3.939917)95:4.510088)100:20.74009,(Loricariidae_Curculionichthys_hera:7.913694,Loricariidae_Hisonotus_acuen:7.913694)100:24.687454,Loricariidae_Parotocinclus_eppleyi:32.601147,(Loricariidae_Parotocinclus_britskii:9.032644,Loricariidae_Parotocinclus_aripuanensis:9.032644)74:23.568504,Loricariidae_Parotocinclus_collinsae:32.601148,Loricariidae_Hisonotus_chromodontus:32.601148,Loricariidae_Otothyropsis_biamnicus:32.601148,(Loricariidae_Otothyropsis_polyodon:1.753678,Loricariidae_Hisonotus_francirochai:1.753678)97:30.84747,Loricariidae_Microlepidogaster_perforata:32.601149,(Loricariidae_Parotocinclus_bidentatus:6.467237,Loricariidae_Parotocinclus_maculicauda:6.467237)100:26.133912,((Loricariidae_Hisonotus_bocaiuva:7.210039,Loricariidae_Rhinolekos_arachas:7.210039)95:6.284921,Loricariidae_Parotocinclus_bahiensis:13.494959,(Loricariidae_Parotocinclus_prata:6.217239,Loricariidae_Parotocinclus_robustus:6.217239)100:7.27772)91:19.10619,(Loricariidae_Rhinolekos_garavelloi:2.902624,Loricariidae_Rhinolekos_britskii:2.902624)100:29.698526,Loricariidae_Microlepidogaster_longicolla:32.601149,Loricariidae_Microlepidogaster_dimorpha:32.601149,(Loricariidae_Hisonotus_paulinus:9.09492,Loricariidae_Hisonotus_depressicauda:9.09492)98:23.50623,(Loricariidae_Pseudotothyris_janeirensis:9.11527,Loricariidae_Otothyris_travassosi:9.11527,Loricariidae_Pseudotothyris_obtusa:9.11527)96:23.485879,Loricariidae_Parotocinclus_spilurus:32.601149,Loricariidae_Parotocinclus_adamanteus:32.601149,((Loricariidae_Epactionotus_bilineatus:3.577856,(Loricariidae_Epactionotus_gracilis:1.522643,Loricariidae_Epactionotus_itaimbezinho:1.522643)92:2.055213)100:9.928916,(Loricariidae_Hisonotus_notatus:2.602387,Loricariidae_Hisonotus_thayeri:2.602387)100:10.904384,Loricariidae_Hisonotus_notopagos:13.506771,(Loricariidae_Eurycheilichthys_coryphaenus:3.00811,Loricariidae_Eurycheilichthys_limulus:3.00811,Loricariidae_Eurycheilichthys_castaneus:3.00811,Loricariidae_Eurycheilichthys_luisae:3.00811,Loricariidae_Eurycheilichthys_planus:3.008109,Loricariidae_Eurycheilichthys_pantherinus:3.00811,Loricariidae_Eurycheilichthys_apocremnus:3.00811)78:10.498661,Loricariidae_Hisonotus_armatus:13.506771,(Loricariidae_Hisonotus_charrua:4.192951,Loricariidae_Hisonotus_leucophrys:4.192951)96:9.313821,Loricariidae_Hisonotus_taimensis:13.506771,Loricariidae_Hisonotus_laevior:13.506771,((Loricariidae_Hisonotus_maculipinnis:4.253141,Loricariidae_Hisonotus_ringueleti:4.253141)81:5.828316,((Loricariidae_Hisonotus_montanus:5.344506,(Loricariidae_Hisonotus_carreiro:0.19644,Loricariidae_Hisonotus_prata:0.19644)95:5.148066)72:1.908187,Loricariidae_Hisonotus_megaloplax:7.252693,(Loricariidae_Hisonotus_iota:2.460722,Loricariidae_Hisonotus_aky:2.460722)84:4.79197)93:2.828764)78:3.425313,(Loricariidae_Otothyropsis_marapoama:9.051767,Loricariidae_Hisonotus_nigricauda:9.051767)71:4.455004)86:19.094378,(Loricariidae_Parotocinclus_cearensis:2.534679,Loricariidae_Parotocinclus_spilosoma:2.534679)99:30.06647,Loricariidae_Hisonotus_leucofrenatus:32.601149,Loricariidae_Parotocinclus_seridoensis:32.601149,Loricariidae_Parotocinclus_jumbo:32.601148)79:408.241494,((Loricariidae_Paulasquama_callis:6.47107,(Loricariidae_Neblinichthys_echinasus:3.942638,Loricariidae_Neblinichthys_brevibracchium:3.942638)100:2.528431)100:17.85455,(Loricariidae_Lithoxancistrus_orinoco:12.139812,Loricariidae_Pseudancistrus_yekuana:12.139812)100:12.185808,((Loricariidae_Andeancistrus_platycephalus:7.425633,Loricariidae_Transancistrus_santarosensis:7.425633)100:12.664219,(Loricariidae_Leptoancistrus_canensis:16.799882,((Loricariidae_Dolichancistrus_carnegiei:10.784644,Loricariidae_Dolichancistrus_fuesslii:10.784644)99:3.98321,Loricariidae_Cordylancistrus_torbesensis:14.767853)96:2.032028)98:3.28997)97:4.235768,(((Loricariidae_Chaetostoma_anomalum:8.457467,((Loricariidae_Chaetostoma_changae:1.286707,Loricariidae_Chaetostoma_breve:1.286707)97:4.939172,Loricariidae_Chaetostoma_dermorhynchus:6.225879)98:2.231588)99:5.260478,(Loricariidae_Chaetostoma_loborhynchos:4.448813,Loricariidae_Chaetostoma_marmorescens:4.448813)100:9.269132,(Loricariidae_Chaetostoma_microps:4.045782,Loricariidae_Chaetostoma_carrioni:4.045782)100:9.672163,Loricariidae_Chaetostoma_lexa:13.717946,Loricariidae_Chaetostoma_lineopunctatum:13.717946)100:2.490675,((Loricariidae_Chaetostoma_jegui:0.869043,Loricariidae_Chaetostoma_vasquezi:0.869043)99:12.151774,Loricariidae_Chaetostoma_fischeri:13.020816)78:3.187804)98:8.116999)81:416.517023,((Loricariidae_Dekeyseria_amazonica:10.971636,Loricariidae_Dekeyseria_picta:10.971636)99:4.892792,Loricariidae_Dekeyseria_scaphirhynchus:15.864428)99:424.978215,Loricariidae_Corymbophanes_kaiei:440.842642,Loricariidae_Hopliancistrus_tricornis:440.842642,Loricariidae_Cryptancistrus_similis:440.842642,(((Loricariidae_Guyanancistrus_brownsbergensis:2.36932,((Loricariidae_Guyanancistrus_teretirostris:0.550627,Loricariidae_Guyanancistrus_megastictus:0.550627)83:0.435556,Loricariidae_Guyanancistrus_tenuis:0.986183)85:1.383137)94:5.801972,(Loricariidae_Guyanancistrus_brevispinis:1.063739,Loricariidae_Guyanancistrus_nassauensis:1.063739)100:7.107553)100:10.368123,(Loricariidae_Guyanancistrus_longispinis:12.962195,Loricariidae_Guyanancistrus_niger:12.962195)99:5.57722)88:422.303227,((Loricariidae_Pseudolithoxus_tigris:4.150791,Loricariidae_Pseudolithoxus_kelsorum:4.150791)100:8.447629,((Loricariidae_Pseudolithoxus_anthrax:2.542449,Loricariidae_Pseudolithoxus_dumus:2.542449)100:5.479735,(Loricariidae_Pseudolithoxus_kinja:0.44781,Loricariidae_Pseudolithoxus_nicoi:0.44781)100:7.574375)100:4.576235)100:428.244223,(Loricariidae_Lasiancistrus_caucanus:8.859842,Loricariidae_Lasiancistrus_tentaculatus:8.859842,(Loricariidae_Lasiancistrus_saetiger:2.192421,Loricariidae_Lasiancistrus_heteracanthus:2.19242,Loricariidae_Lasiancistrus_schomburgkii:2.19242)95:6.667421)97:431.9828,(Loricariidae_Ancistrus_clementinae:18.098216,Loricariidae_Ancistrus_cuiabae:18.098217,Loricariidae_Ancistrus_leucostictus:18.098216,Loricariidae_Ancistrus_trinitatis:18.098216,Loricariidae_Ancistrus_marcapatae:18.098216,Loricariidae_Ancistrus_megalostomus:18.098216,Loricariidae_Ancistrus_macrophthalmus:18.098216,Loricariidae_Ancistrus_ranunculus:18.098216,Loricariidae_Ancistrus_aguaboensis:18.098217,Loricariidae_Ancistrus_pirareta:18.098217,Loricariidae_Ancistrus_cryptophthalmus:18.098216,(Loricariidae_Ancistrus_cirrhosus:4.524491,Loricariidae_Ancistrus_brevipinnis:4.524491,Loricariidae_Ancistrus_multispinis:4.524491)78:13.573726,Loricariidae_Ancistrus_dolichopterus:18.098217,Loricariidae_Ancistrus_chagresi:18.098217)86:422.744425,((Loricariidae_Pseudancistrus_barbatus:3.082767,Loricariidae_Pseudancistrus_depressus:3.082767)100:12.601361,((Loricariidae_Pseudancistrus_nigrescens:0.005226,Loricariidae_Panaqolus_claustellifer:0.005226)99:12.848912,(Loricariidae_Pseudancistrus_corantijniensis:11.785445,(Loricariidae_Pseudancistrus_zawadzkii:9.18191,Loricariidae_Pseudancistrus_asurini:9.18191)99:2.603535)72:1.068693)78:2.829989)95:425.158515,((Loricariidae_Panaque_cochliodon:7.19838,Loricariidae_Panaque_armbrusteri:7.19838,Loricariidae_Panaque_schaeferi:7.19838,Loricariidae_Panaque_bathyphilus:7.198379)98:5.407581,Loricariidae_Panaque_nigrolineatus:12.605961)98:428.236681,(Loricariidae_Pterygoplichthys_zuliaensis:16.301825,(Loricariidae_Pterygoplichthys_scrophus:1.233205,Loricariidae_Pterygoplichthys_multiradiatus:1.233206,Loricariidae_Pterygoplichthys_pardalis:1.233206)95:15.068619,Loricariidae_Pterygoplichthys_disjunctivus:16.301824,(Loricariidae_Pterygoplichthys_joselimaianus:3.243141,(Loricariidae_Pterygoplichthys_lituratus:0.297914,Loricariidae_Pterygoplichthys_gibbiceps:0.297914)100:2.945227)95:13.058683,((Loricariidae_Hemiancistrus_votouro:2.574129,Loricariidae_Hemiancistrus_meizospilos:2.574129,Loricariidae_Hemiancistrus_fuliginosus:2.574129,Loricariidae_Hemiancistrus_punctulatus:2.574129)98:6.414591,(Loricariidae_Hypostomus_maracaiboensis:5.186631,Loricariidae_Hypostomus_aspidolepis:5.186631)100:3.802088)94:7.313105,Loricariidae_Hypostomus_soniae:16.301824,Loricariidae_Hypostomus_microstomus:16.301824,(Loricariidae_Hypostomus_renestoi:1.209356,Loricariidae_Hypostomus_luteomaculatus:1.209356)75:15.092468,Loricariidae_Hypostomus_nigromaculatus:16.301824,(Loricariidae_Hypostomus_holostictus:0.645521,Loricariidae_Hypostomus_robinii:0.645521,Loricariidae_Hypostomus_rhantos:0.645521)100:15.656303,Loricariidae_Hypostomus_basilisko:16.301824,(Loricariidae_Hypostomus_macushi:2.824672,Loricariidae_Hypostomus_pyrineusi:2.824672)95:13.477153,Loricariidae_Hypostomus_paucipunctatus:16.301825,Loricariidae_Hypostomus_plecostomoides:16.301825,Loricariidae_Hypostomus_hoplonites:16.301825,Loricariidae_Hypostomus_gymnorhynchus:16.301825,(Loricariidae_Pterygoplichthys_ambrosettii:2.816683,Loricariidae_Pterygoplichthys_etentaculatus:2.816683)90:13.485142,Loricariidae_Hypostomus_sculpodon:16.301824,Loricariidae_Hypostomus_nematopterus:16.301825,(Loricariidae_Hypostomus_hemiurus:2.500421,(Loricariidae_Hypostomus_saramaccensis:0.550408,Loricariidae_Hypostomus_crassicauda:0.550408)100:1.950012)98:13.801404,Loricariidae_Hypostomus_francisci:16.301825,Loricariidae_Hypostomus_regani:16.301824,Loricariidae_Hypostomus_paulinus:16.301824,Loricariidae_Hypostomus_myersi:16.301824,Loricariidae_Hypostomus_margaritifer:16.301825,Loricariidae_Hypostomus_iheringii:16.301825,Loricariidae_Hypostomus_topavae:16.301825,Loricariidae_Hypostomus_goyazensis:16.301824,((Loricariidae_Hypostomus_luetkeni:0.084614,Loricariidae_Hypostomus_auroguttatus:0.084614)99:2.987718,(Loricariidae_Hypostomus_heraldoi:0.534267,Loricariidae_Hypostomus_albopunctatus:0.534267)99:2.538065,(Loricariidae_Hypostomus_faveolus:2.416274,(Loricariidae_Hypostomus_laplatae:0.935716,Loricariidae_Hypostomus_aspilogaster:0.935716)81:1.480558,Loricariidae_Hypostomus_mutucae:2.416274,Loricariidae_Hypostomus_uruguayensis:2.416274)92:0.656059,(Loricariidae_Hypostomus_strigaticeps:1.86619,(Loricariidae_Hypostomus_meleagris:0.602086,Loricariidae_Hypostomus_arecuta:0.602086)77:1.264103)96:1.206143)94:13.229492,Loricariidae_Hypostomus_alatus:16.301826,Loricariidae_Hypostomus_hermanni:16.301826,Loricariidae_Hypostomus_agna:16.301825,Loricariidae_Hypostomus_fonchii:16.301825,Loricariidae_Hypostomus_niceforoi:16.301826,(Loricariidae_Hypostomus_coppenamensis:0.749263,Loricariidae_Hypostomus_corantijni:0.749263)99:15.552563,Loricariidae_Hypostomus_watwata:16.301826,Loricariidae_Hypostomus_formosae:16.301825,Loricariidae_Hypostomus_ancistroides:16.301825,Loricariidae_Hypostomus_interruptus:16.301824,Loricariidae_Hypostomus_borellii:16.301824,Loricariidae_Hypostomus_scabriceps:16.301825,Loricariidae_Hypostomus_affinis:16.301825,Loricariidae_Hypostomus_paranensis:16.301824,Loricariidae_Hypostomus_piratatu:16.301824,Loricariidae_Hypostomus_boulengeri:16.301824,Loricariidae_Hypostomus_tapijara:16.301824,(Loricariidae_Hypostomus_spiniger:0.005097,Loricariidae_Hypostomus_commersoni:0.005097)74:16.296727,Loricariidae_Hypostomus_derbyi:16.301825,Loricariidae_Hypostomus_brevis:16.301825,Loricariidae_Hypostomus_paucimaculatus:16.301825,(Loricariidae_Hypostomus_pusarum:0.801742,Loricariidae_Hypostomus_papariae:0.801742,Loricariidae_Hypostomus_jaguribensis:0.801743)90:15.500081,Loricariidae_Hypostomus_plecostomus:16.301824,(Loricariidae_Hypostomus_ericae:3.48739,Loricariidae_Hypostomus_cochliodon:3.48739)83:12.814435,Loricariidae_Hypostomus_hondae:16.301825,(Loricariidae_Hypostomus_taphorni:4.266547,Loricariidae_Hypostomus_oculeus:4.266546,Loricariidae_Hypostomus_weberi:4.266546,(Loricariidae_Hypostomus_carinatus:2.955129,(Loricariidae_Hypostomus_hemicochliodon:1.191995,Loricariidae_Hypostomus_kopeyaka:1.191995)99:1.763134)75:1.311417)87:12.035278,(Loricariidae_Hypostomus_isbrueckeri:0.402323,Loricariidae_Hypostomus_luteus:0.402323)95:15.899502,Loricariidae_Hemiancistrus_landoni:16.301825,(Loricariidae_Spectracanthicus_immaculatus:12.891176,(Loricariidae_Hypancistrus_zebra:4.851887,(Loricariidae_Hypancistrus_vandragti:0.701865,(Loricariidae_Hypancistrus_furunculus:0.349274,(Loricariidae_Hypancistrus_contradens:0.243431,Loricariidae_Hypancistrus_lunaorum:0.243431,Loricariidae_Hypancistrus_debilittera:0.243431)74:0.105843)77:0.352591)100:4.150022)98:8.039289,Loricariidae_Panaqolus_nocturnus:12.891176,Loricariidae_Panaqolus_gnomus:12.891176,Loricariidae_Panaqolus_maccus:12.891176,(Loricariidae_Panaqolus_tankei:0.792671,Loricariidae_Panaqolus_changae:0.792671)77:12.098505,Loricariidae_Panaqolus_albomaculatus:12.891176,Loricariidae_Ancistomus_feldbergae:12.891175,Loricariidae_Ancistomus_snethlageae:12.891175,(Loricariidae_Scobinancistrus_pariolispos:1.834187,Loricariidae_Scobinancistrus_aureatus:1.834187)99:11.056988,Loricariidae_Pseudoqolus_koko:12.891176,Loricariidae_Peckoltia_pankimpuju:12.891175,(Loricariidae_Peckoltia_capitulata:3.677589,Loricariidae_Peckoltia_simulata:3.677589)78:9.213587,Loricariidae_Peckoltia_caenosa:12.891176,Loricariidae_Peckoltia_compta:12.891176,Loricariidae_Peckoltia_braueri:12.891176,Loricariidae_Peckoltia_otali:12.891177,Loricariidae_Peckoltia_cavatica:12.891177,Loricariidae_Peckoltia_lujani:12.891176,Loricariidae_Peckoltia_vittata:12.891176,(Loricariidae_Peckoltia_oligospila:1.514498,Loricariidae_Peckoltia_brevis:1.514498,Loricariidae_Peckoltia_lineola:1.514498)79:11.376678,(Loricariidae_Peckoltia_relictum:6.199316,(Loricariidae_Peckoltia_furcata:3.587567,Loricariidae_Peckoltia_sabaji:3.587567)95:2.611749)94:6.69186,Loricariidae_Peckoltichthys_bachi:12.891176)70:3.410649,Loricariidae_Aphanotorulus_emarginatus:16.301825,Loricariidae_Aphanotorulus_unicolor:16.301825,Loricariidae_Aphanotorulus_ammophilus:16.301825,Loricariidae_Isorineloricaria_villarsi:16.301825,Loricariidae_Isorineloricaria_spinosissima:16.301826)76:424.540818,(Loricariidae_Hemiancistrus_guahiborum:12.861174,(Loricariidae_Baryancistrus_demantoides:5.409524,(Loricariidae_Hemiancistrus_subviridis:1.251165,Loricariidae_Baryancistrus_beggini:1.251165)92:4.158359)100:7.451649)99:427.98147,((Loricariidae_Baryancistrus_niveatus:6.750402,(Loricariidae_Baryancistrus_xanthellus:4.721717,Loricariidae_Baryancistrus_chrysolomus:4.721717)98:2.028685)100:4.097956,((Loricariidae_Spectracanthicus_zuanoni:1.420525,Loricariidae_Spectracanthicus_punctatissimus:1.420525)100:2.749006,Loricariidae_Parancistrus_nudiventris:4.169532)99:6.678826)97:429.994285,Loricariidae_Hemiancistrus_medians:440.842643,Loricariidae_Megalancistrus_parananus:440.842643,((Loricariidae_Acanthicus_adonis:5.356387,Loricariidae_Acanthicus_hystrix:5.356387)98:11.52173,(Loricariidae_Leporacanthicus_joselimai:7.845342,(Loricariidae_Leporacanthicus_heterodon:4.57836,(Loricariidae_Leporacanthicus_galaxias:0.168881,Loricariidae_Leporacanthicus_triactis:0.168881)98:4.409479)77:3.266982)82:9.032774,(Loricariidae_Pseudacanthicus_spinosus:4.070916,Loricariidae_Pseudacanthicus_leopardus:4.070916)98:12.8072)76:423.964527,Loricariidae_Spectracanthicus_murinus:440.842643,(Loricariidae_Pseudancistrus_pectegenitor:17.493589,Loricariidae_Pseudancistrus_sidereus:17.493589)92:423.349054,Loricariidae_Paralithoxus_planquettei:440.842643,(Loricariidae_Paralithoxus_stocki:7.656209,((Loricariidae_Paralithoxus_surinamensis:1.987149,Loricariidae_Paralithoxus_pallidimaculatus:1.987149)99:4.407836,Loricariidae_Paralithoxus_bovallii:6.394985)95:1.261224)74:433.186434,(Loricariidae_Paralithoxus_raso:1.930505,Loricariidae_Paralithoxus_jariensis:1.930505)99:438.912138,Loricariidae_Avalithoxus_jantjae:440.842643,(Loricariidae_Exastilithoxus_fimbriatus:16.062176,Loricariidae_Lithoxus_lithoides:16.062176)83:424.780467,Loricariidae_Pseudancistrus_genisetiger:440.842643,(Loricariidae_Pseudorinelepis_genibarbis:18.908657,Loricariidae_Rhinelepis_aspera:18.908657)99:421.933986,((Loricariidae_Delturus_carinotus:12.762873,(Loricariidae_Hemipsilichthys_nimius:11.120088,Loricariidae_Delturus_parahybae:11.120088)78:1.642785)99:12.122919,(Loricariidae_Hemipsilichthys_papillatus:7.397482,Loricariidae_Hemipsilichthys_gobio:7.397482)100:17.488311)99:415.95685,((Astroblepidae_Astroblepus_sp_T9038_Panama:19.208123,(Astroblepidae_Astroblepus_sp_CH161_Peru:11.949637,Astroblepidae_Astroblepus_sp_LBP_1357:11.949637)70:7.258486,Astroblepidae_Astroblepus_sp_T9028_Ecuador:19.208123)100:39.488962,Scoloplacidae_Scoloplax_distolothrix:58.697085)89:382.145558,((((Callichthyidae_Aspidoras_menezesi:13.388899,(Callichthyidae_Aspidoras_eurycephalus:10.994246,(Callichthyidae_Aspidoras_poecilus:8.658793,((Callichthyidae_Aspidoras_fuscoguttatus:1.837829,Callichthyidae_Aspidoras_microgalaeus:1.837829,Callichthyidae_Aspidoras_taurus:1.837829)99:4.149525,((Callichthyidae_Aspidoras_depinnai:2.122579,Callichthyidae_Aspidoras_spilotus:2.122579)100:2.71465,Callichthyidae_Aspidoras_raimundi:4.837229)72:1.150125)98:2.671439)92:2.335452,Callichthyidae_Aspidoras_albater:10.994245)83:2.394654)99:16.482387,((Callichthyidae_Corydoras_lacerdai:18.857253,(Callichthyidae_Scleromystax_macropterus:14.827784,(Callichthyidae_Scleromystax_barbatus:12.130234,Callichthyidae_Scleromystax_prionotos:12.130234)98:2.69755)98:4.029469)100:8.419856,((Callichthyidae_Corydoras_guapore:18.784086,Callichthyidae_Corydoras_hastatus:18.784086)98:4.200479,Callichthyidae_Corydoras_pygmaeus:22.984565)82:4.292544,(((Callichthyidae_Corydoras_habrosus:12.667912,(Callichthyidae_Corydoras_atropersonatus:0.917135,Callichthyidae_Corydoras_armatus:0.917135)100:11.750777,(Callichthyidae_Corydoras_sterbai:5.559752,Callichthyidae_Corydoras_gossei:5.559752)100:7.10816,(Callichthyidae_Corydoras_coppenamensis:7.061081,Callichthyidae_Corydoras_griseus:7.061081)99:5.606831,Callichthyidae_Corydoras_loretoensis:12.667912,(Callichthyidae_Corydoras_breei:5.305713,Callichthyidae_Corydoras_sipaliwini:5.305713)99:7.3622,((Callichthyidae_Corydoras_similis:5.572155,(Callichthyidae_Corydoras_caudimaculatus:3.722595,(Callichthyidae_Corydoras_cruziensis:1.584844,Callichthyidae_Corydoras_acrensis:1.584844)100:2.137751)90:1.84956,Callichthyidae_Corydoras_polystictus:5.572155,(Callichthyidae_Corydoras_weitzmani:4.640291,Callichthyidae_Corydoras_panda:4.640291)77:0.931864)100:2.3217,Callichthyidae_Corydoras_guianensis:7.893855)75:4.774057,(((Callichthyidae_Corydoras_burgessi:2.887928,Callichthyidae_Corydoras_davidsandsi:2.887928)100:1.805433,(Callichthyidae_Corydoras_adolfoi:3.323916,Callichthyidae_Corydoras_duplicareus:3.323916)100:1.369445)100:3.192166,(Callichthyidae_Corydoras_concolor:6.713078,(Callichthyidae_Corydoras_metae:3.66564,Callichthyidae_Corydoras_osteocarus:3.66564,Callichthyidae_Corydoras_axelrodi:3.66564)100:3.047439)92:1.172448)71:4.782385,Callichthyidae_Corydoras_melini:12.667911,Callichthyidae_Corydoras_loxozonus:12.667911,(Callichthyidae_Corydoras_bondi:6.916882,(Callichthyidae_Corydoras_brevirostris:1.522331,Callichthyidae_Corydoras_bicolor:1.522331)100:5.394551,(Callichthyidae_Corydoras_araguaiaensis:4.342391,Callichthyidae_Corydoras_multimaculatus:4.342391)99:2.574491,Callichthyidae_Corydoras_boesemani:6.916883,(Callichthyidae_Corydoras_schwartzi:4.778289,((Callichthyidae_Corydoras_punctatus:3.127962,Callichthyidae_Corydoras_julii:3.127962,Callichthyidae_Corydoras_paragua:3.127962)96:1.344855,Callichthyidae_Corydoras_kanei:4.472817,Callichthyidae_Corydoras_arcuatus:4.472817)78:0.305472)100:2.138594,((Callichthyidae_Corydoras_copei:1.260301,Callichthyidae_Corydoras_trilineatus:1.260301)100:2.464729,Callichthyidae_Corydoras_leucomelas:3.72503)98:3.191853)99:5.751029,Callichthyidae_Corydoras_oiapoquensis:12.667912)99:5.440015,((((Callichthyidae_Corydoras_multiradiatus:6.629311,Callichthyidae_Corydoras_britskii:6.629311)94:1.276342,Callichthyidae_Corydoras_splendens:7.905653)100:6.53321,(Callichthyidae_Corydoras_filamentosus:12.143185,(Callichthyidae_Corydoras_garbei:8.949399,Callichthyidae_Corydoras_difluviatilis:8.949399)100:3.193785)79:2.295679,((Callichthyidae_Corydoras_pantanalensis:5.919732,(Callichthyidae_Corydoras_geryi:2.93515,(Callichthyidae_Corydoras_reticulatus:0.200384,Callichthyidae_Corydoras_sodalis:0.200384)94:2.734766)100:2.984583)100:3.12004,Callichthyidae_Corydoras_delphax:9.039773,((Callichthyidae_Corydoras_ornatus:5.003881,((Callichthyidae_Corydoras_haraldschultzi:2.651538,Callichthyidae_Corydoras_melanistius:2.651538)100:1.656441,(Callichthyidae_Corydoras_leopardus:2.952804,Callichthyidae_Corydoras_virginiae:2.952804,Callichthyidae_Corydoras_sychri:2.952804)81:1.355175,Callichthyidae_Corydoras_agassizii:4.307979,(Callichthyidae_Corydoras_robustus:2.146677,Callichthyidae_Corydoras_pulcher:2.146678,Callichthyidae_Corydoras_ambiacus:2.146678)99:2.161301,Callichthyidae_Corydoras_gomezi:4.307979)88:0.695902,(Callichthyidae_Corydoras_seussi:3.596111,Callichthyidae_Corydoras_ephippifer:3.596111)91:1.40777,Callichthyidae_Corydoras_robineae:5.003881)93:1.496906,(Callichthyidae_Corydoras_spilurus:3.503277,Callichthyidae_Corydoras_condiscipulus:3.503277)100:2.99751)78:2.538985,(Callichthyidae_Corydoras_imitator:0.595773,Callichthyidae_Corydoras_crypticus:0.595773)96:8.443999)95:5.399092)94:1.869184,((Callichthyidae_Corydoras_rabauti:8.261229,(Callichthyidae_Corydoras_zygatus:7.097042,Callichthyidae_Corydoras_eques:7.097042)83:1.164187)100:2.819194,(Callichthyidae_Corydoras_aeneus:8.996071,Callichthyidae_Corydoras_melanotaenia:8.996071)98:2.084352)100:5.227625)94:1.79988)94:2.672131,Callichthyidae_Corydoras_flaveolus:20.780058,(Callichthyidae_Corydoras_diphyes:14.664358,((Callichthyidae_Corydoras_nattereri:3.338133,Callichthyidae_Corydoras_ehrhardti:3.338133)100:6.06116,Callichthyidae_Corydoras_paleatus:9.399292)96:5.265066,((Callichthyidae_Corydoras_reynoldsi:9.305602,Callichthyidae_Corydoras_tukano:9.305602)100:4.044124,(Callichthyidae_Corydoras_albolineatus:7.621147,Callichthyidae_Corydoras_potaroensis:7.621147)100:5.728578)90:1.314633)99:6.1157)93:6.497051,(Callichthyidae_Corydoras_gracilis:18.19682,Callichthyidae_Aspidoras_pauciradiatus:18.19682,((Callichthyidae_Corydoras_nanus:6.227174,((Callichthyidae_Corydoras_napoensis:3.139448,Callichthyidae_Corydoras_nijsseni:3.139448)99:1.516122,Callichthyidae_Corydoras_elegans:4.65557)94:1.571604)74:1.986754,(Callichthyidae_Corydoras_undulatus:2.362032,Callichthyidae_Corydoras_bilineatus:2.362032)100:5.851897)95:9.982891)95:9.08029)75:2.594178)94:6.452763,(((Callichthyidae_Corydoras_coriatae:3.30239,Callichthyidae_Corydoras_fowleri:3.30239)79:2.13889,Callichthyidae_Corydoras_semiaquilus:5.44128)100:23.822072,((Callichthyidae_Corydoras_pastazensis:20.672998,(((((Callichthyidae_Corydoras_blochi:8.942247,(Callichthyidae_Corydoras_serratus:6.847423,(Callichthyidae_Corydoras_narcissus:3.891028,Callichthyidae_Corydoras_treitlii:3.891028)100:2.956395)99:2.094824)77:0.710408,Callichthyidae_Corydoras_vittatus:9.652656)88:2.26529,(Callichthyidae_Corydoras_amapaensis:9.25355,(Callichthyidae_Corydoras_solox:3.018346,Callichthyidae_Corydoras_oxyrhynchus:3.018346)100:6.235205)93:2.664396)93:2.665656,Callichthyidae_Corydoras_geoffroy:14.583602)100:4.850034,((Callichthyidae_Corydoras_acutus:5.064196,Callichthyidae_Corydoras_cervinus:5.064196)100:10.037141,Callichthyidae_Corydoras_septentrionalis:15.101337,((Callichthyidae_Corydoras_ourastigma:3.787889,Callichthyidae_Corydoras_stenocephalus:3.787889)79:4.518521,(Callichthyidae_Corydoras_ellisae:1.883773,Callichthyidae_Corydoras_aurofrenatus:1.883773,Callichthyidae_Corydoras_negro:1.883773)100:6.422638)83:6.794927)99:4.332299)98:1.239362)94:1.638064,(Callichthyidae_Corydoras_maculifer:18.861814,Callichthyidae_Corydoras_simulatus:18.861814)91:3.449248)98:6.95229)98:7.060698)94:21.245953,(((Callichthyidae_Callichthys_callichthys:43.202008,(Callichthyidae_Lepthoplosternum_tordilho:33.611565,((Callichthyidae_Megalechis_thoracata:19.012905,Callichthyidae_Megalechis_picta:19.012905)79:6.089779,Callichthyidae_Lepthoplosternum_altamazonicum:25.102684,Callichthyidae_Lepthoplosternum_pectorale:25.102684)76:8.508881)93:9.590443)83:3.728124,((Callichthyidae_Dianema_longibarbis:5.876918,Callichthyidae_Dianema_urostriatum:5.876918)100:17.268705,(Callichthyidae_Hoplosternum_magdalenae:4.490187,Callichthyidae_Hoplosternum_punctatum:4.490187)100:18.655436)100:23.784509)77:3.171432,Callichthyidae_Hoplosternum_littorale:50.101565)96:7.468438)87:383.272641,(((Trichomycteridae_Copionodon_orthiocarinatus:4.205365,(Trichomycteridae_Copionodon_lianae:1.278279,Trichomycteridae_Copionodon_pecten:1.278279)100:2.927085)99:21.793453,Trichomycteridae_Glaphyropoma_spinosum:25.998818)98:22.095974,Trichomycteridae_Trichogenes_longipinnis:48.094792)76:392.747852,Trichomycteridae_Stauroglanis_gouldingi:440.842643,(Trichomycteridae_Tridensimilis_brevis:40.20402,Trichomycteridae_Miuroglanis_platycephalus:40.20402)96:400.638623,(Trichomycteridae_Homodiaetus_anisitsi:43.208677,Trichomycteridae_Haemomaster_venezuelae:43.208677,Trichomycteridae_Apomatoceros_alleni:43.208677,Trichomycteridae_Megalocentor_echthrus:43.208677,(Trichomycteridae_Pseudostegophilus_nemurus:18.161009,Trichomycteridae_Pareiodon_microps:18.16101,(Trichomycteridae_Acanthopoma_annectens:7.073551,Trichomycteridae_Pseudostegophilus_maculatus:7.073551)89:11.087459)82:25.047668,(Trichomycteridae_Stegophilus_panzeri:12.223074,((Trichomycteridae_Ochmacanthus_alternus:4.558031,Trichomycteridae_Henonemus_punctatus:4.558031)87:1.228395,Trichomycteridae_Ochmacanthus_reinhardtii:5.786426)95:6.436648)100:30.985603)71:397.633966,Trichomycteridae_Pygidianops_amphioxus:440.842643,(Trichomycteridae_Typhlobelus_guacamaya:7.179905,Trichomycteridae_Sarcoglanis_simplex:7.179905)100:433.662738,Trichomycteridae_Potamoglanis_johnsoni:440.842643,Trichomycteridae_Potamoglanis_anhanga:440.842643,(Trichomycteridae_Potamoglanis_wapixana:10.748437,Trichomycteridae_Potamoglanis_hasemani:10.748437)98:430.094206,((Trichomycteridae_Microcambeva_ribeirae:28.495019,(Trichomycteridae_Microcambeva_barbata:3.770399,(Trichomycteridae_Microcambeva_mucuriensis:2.094581,Trichomycteridae_Microcambeva_jucuensis:2.094581)99:1.675819)99:24.72462)99:7.837061,(Trichomycteridae_Listrura_camposae:24.729834,(Trichomycteridae_Listrura_tetraradiata:9.71038,(Trichomycteridae_Listrura_costai:5.14459,(Trichomycteridae_Listrura_nematopteryx:4.112232,Trichomycteridae_Listrura_picinguabae:4.112232)91:1.032358)99:4.56579)98:15.019454)97:11.602247)96:404.510562,((Trichomycteridae_Trichomycterus_rosablanca:4.777486,Trichomycteridae_Eremophilus_mutisii:4.777486)87:21.539043,(Trichomycteridae_Trichomycterus_guacamayoensis:1.019504,Trichomycteridae_Trichomycterus_sandovali:1.019504)99:25.297025,(Trichomycteridae_Trichomycterus_knerii:9.506421,Trichomycteridae_Trichomycterus_punctulatus:9.506421)75:16.810108,Trichomycteridae_Trichomycterus_cachiraensis:26.316529,Trichomycteridae_Trichomycterus_guianensis:26.316529,Trichomycteridae_Trichomycterus_spilosoma:26.316528,Trichomycteridae_Trichomycterus_transandianus:26.316528,((Trichomycteridae_Trichomycterus_ruitoquensis:6.107491,Trichomycteridae_Trichomycterus_straminius:6.107491)77:1.257133,Trichomycteridae_Trichomycterus_banneaui:7.364625,Trichomycteridae_Trichomycterus_striatus:7.364625)97:18.951904,Trichomycteridae_Trichomycterus_corduvensis:26.316529,((Trichomycteridae_Trichomycterus_areolatus:6.362066,Trichomycteridae_Bullockia_maldonadoi:6.362066)99:3.551507,Trichomycteridae_Hatcheria_macraei:9.913573)97:16.402956,(((Trichomycteridae_Ituglanis_parahybae:6.146046,Trichomycteridae_Ituglanis_boitata:6.146046)100:6.671661,(Trichomycteridae_Ituglanis_ramiroi:7.310587,Trichomycteridae_Ituglanis_goya:7.310587)98:5.50712,(Trichomycteridae_Ituglanis_amazonicus:6.192387,Trichomycteridae_Ituglanis_eichhorniarum:6.192387)100:6.625321)73:3.392733,(Trichomycteridae_Ituglanis_inusitatus:9.561846,Trichomycteridae_Ituglanis_herberti:9.561846,Trichomycteridae_Ituglanis_parkoi:9.561845)100:6.648595)99:10.10609,(Trichomycteridae_Trichomycterus_laucaensis:18.472747,((Trichomycteridae_Scleronema_operculatum:7.349469,(Trichomycteridae_Scleronema_minutum:0.955987,Trichomycteridae_Scleronema_angustirostre:0.955987)100:6.393482)97:5.545982,(Trichomycteridae_Cambeva_naipi:9.632729,((Trichomycteridae_Cambeva_brachykechenos:5.923157,Trichomycteridae_Cambeva_poikilos:5.923157,Trichomycteridae_Cambeva_perkos:5.923157)86:0.712308,(Trichomycteridae_Cambeva_tropeiro:1.690544,Trichomycteridae_Cambeva_balios:1.690544)100:4.944921,Trichomycteridae_Cambeva_diatropoporos:6.635465)93:2.997263,(((Trichomycteridae_Cambeva_guaraquessaba:0.690988,Trichomycteridae_Cambeva_tupinamba:0.690988)88:3.109747,Trichomycteridae_Cambeva_iheringi:3.800735,Trichomycteridae_Trichomycterus_santaeritae:3.800735)89:3.668494,Trichomycteridae_Cambeva_variegata:7.469229)91:2.163499,Trichomycteridae_Cambeva_taroba:9.632728,Trichomycteridae_Cambeva_pascuali:9.632729,Trichomycteridae_Cambeva_zonata:9.632729,Trichomycteridae_Cambeva_davisi:9.632728,Trichomycteridae_Cambeva_diabola:9.632728,Trichomycteridae_Cambeva_stawiarski:9.632729,Trichomycteridae_Cambeva_castroi:9.632729,Trichomycteridae_Cambeva_cubataonis:9.632729)75:3.262722)88:5.577296,((((Trichomycteridae_Trichomycterus_pantherinus:4.00882,Trichomycteridae_Trichomycterus_auroguttatus:4.008821,Trichomycteridae_Trichomycterus_caudofasciatus:4.008821,Trichomycteridae_Trichomycterus_longibarbatus:4.008821,Trichomycteridae_Trichomycterus_alternatus:4.00882)82:4.363002,Trichomycteridae_Trichomycterus_pradensis:8.371822,Trichomycteridae_Trichomycterus_mimosensis:8.371822,Trichomycteridae_Trichomycterus_albinotatus:8.371822)81:1.360851,(Trichomycteridae_Cambeva_paolence:4.395555,Trichomycteridae_Trichomycterus_maracaya:4.395555,Trichomycteridae_Trichomycterus_vermiculatus:4.395555,Trichomycteridae_Trichomycterus_pirabitira:4.395555,Trichomycteridae_Trichomycterus_candidus:4.395555,Trichomycteridae_Trichomycterus_mimonha:4.395556,(Trichomycteridae_Trichomycterus_brasiliensis:0.890691,Trichomycteridae_Trichomycterus_rubiginosus:0.890691)100:3.504865)90:5.337117)77:3.102559,(Trichomycteridae_Trichomycterus_lauryi:3.264952,Trichomycteridae_Trichomycterus_caipora:3.264952)100:9.570279,((Trichomycteridae_Trichomycterus_nigroauratus:3.27548,Trichomycteridae_Trichomycterus_paquequerensis:3.27548,Trichomycteridae_Trichomycterus_immaculatus:3.27548)91:1.460093,Trichomycteridae_Trichomycterus_nigricans:4.735573)98:8.099659,Trichomycteridae_Trichomycterus_giganteus:12.835231,(Trichomycteridae_Trichomycterus_itatiayae:7.63441,(Trichomycteridae_Trichomycterus_piratymbara:5.474924,(Trichomycteridae_Trichomycterus_septemradiatus:1.468333,Trichomycteridae_Trichomycterus_pauciradiatus:1.468333)100:4.006591,Trichomycteridae_Trichomycterus_reinhardti:5.474925)95:2.159485)100:5.200822)75:5.637516)73:7.843782)78:414.526115,((Trichomycteridae_Paracanthopoma_parva:32.417972,Trichomycteridae_Paravandellia_oxyptera:32.417972)90:13.114362,(Trichomycteridae_Vandellia_sanguinea:13.979378,Trichomycteridae_Vandellia_cirrhosa:13.979378)87:31.552956)73:395.310309,Nematogenyidae_Nematogenys_inermis:440.842643,Cetopsidae_Helogenes_marmoratus:440.842644,(Cetopsidae_Cetopsidium_soniae:42.590611,(Cetopsidae_Cetopsis_gobioides:19.613725,(Cetopsidae_Cetopsis_candiru:0.003882,Cetopsidae_Cetopsis_coecutiens:0.003882)100:19.609842)92:22.976886)91:398.252033,(Aspredinidae_Pseudobunocephalus_iheringii:21.50798,((Aspredinidae_Pseudobunocephalus_amazonicus:9.722419,Aspredinidae_Pseudobunocephalus_rugosus:9.722419)91:6.245863,Aspredinidae_Pseudobunocephalus_bifidus:15.968282)83:5.539698)100:419.334664,Aspredinidae_Acanthobunocephalus_nicoi:440.842644,((Aspredinidae_Bunocephalus_chamaizelus:41.878556,((Aspredinidae_Xyliphius_lepturus:19.002112,Aspredinidae_Xyliphius_sofiae:19.002112,Aspredinidae_Xyliphius_melanopterus:19.002112,Aspredinidae_Xyliphius_magdalenae:19.002112)99:14.687491,((Aspredinidae_Bunocephalus_colombianus:21.700283,(Aspredinidae_Bunocephalus_verrucosus:19.290106,Aspredinidae_Bunocephalus_coracoideus:19.290106)70:2.410177,Aspredinidae_Bunocephalus_aloikae:21.700283)79:4.037595,(Aspredinidae_Amaralia_oviraptor:6.613028,Aspredinidae_Amaralia_hypsiura:6.613028)100:19.12485,((Aspredinidae_Bunocephalus_minerim:14.170955,Aspredinidae_Bunocephalus_amaurus:14.170955,Aspredinidae_Bunocephalus_aleuropsis:14.170955)79:2.140575,(Aspredinidae_Bunocephalus_doriae:12.235268,Aspredinidae_Bunocephalus_larai:12.235268)98:4.076262)100:9.426348)78:7.951726,(Aspredinidae_Pterobunocephalus_dolichurus:21.573595,Aspredinidae_Pterobunocephalus_depressus:21.573595)100:12.116009)97:8.188953,((Aspredinidae_Aspredo_aspredo:12.010203,Aspredinidae_Platystacus_cotylephorus:12.010203)100:8.818042,Aspredinidae_Aspredinichthys_tibicen:20.828246)100:21.050311)93:10.784284,((Aspredinidae_Ernstichthys_anduzei:8.479096,Aspredinidae_Ernstichthys_megistus:8.479096)97:16.317718,Aspredinidae_Hoplomyzon_sexpapilostoma:24.796815,Aspredinidae_Micromyzon_akamai:24.796815)99:27.866025)74:388.179804,((Auchenipteridae_Entomocorus_benjamini:5.453427,Auchenipteridae_Entomocorus_radiosus:5.453427)100:30.843517,(Auchenipteridae_Ferrarissoaresia_meridionalis:30.74741,Auchenipteridae_Gelanoglanis_nanonocticolus:30.747409,Auchenipteridae_Gephyromochlus_leopardus:30.747409,((Auchenipteridae_Centromochlus_existimatus:2.399334,Auchenipteridae_Centromochlus_heckelii:2.399334)100:15.177557,(Auchenipteridae_Duringlanis_perugiae:14.442403,Auchenipteridae_Duringlanis_romani:14.442403)78:3.134487)94:13.170519,((Auchenipteridae_Tatia_musaica:0.679378,Auchenipteridae_Tatia_orca:0.679378)99:16.015219,(((((Auchenipteridae_Tatia_brunnea:0.576314,Auchenipteridae_Tatia_intermedia:0.576314)94:1.648327,Auchenipteridae_Tatia_reticulata:2.224641)94:2.91718,Auchenipteridae_Tatia_aulopygia:5.141821)71:1.796659,Auchenipteridae_Tatia_neivai:6.93848)85:0.870516,Auchenipteridae_Tatia_nigra:7.808996,Auchenipteridae_Tatia_caxiuanensis:7.808996)99:8.885602)98:14.052812,Auchenipteridae_Glanidium_melanopterum:30.747409)73:5.549534)82:404.545701,(((Auchenipteridae_Trachelyopterus_insignis:7.936033,Auchenipteridae_Trachelyopterus_amblops:7.936033)99:5.557217,(Auchenipteridae_Trachelyopterus_coriaceus:5.929215,((Auchenipteridae_Trachelyopterus_galeatus:2.525285,(Auchenipteridae_Trachelyopterus_teaguei:2.012154,Auchenipteridae_Trachelyopterus_striatulus:2.012154)98:0.513131)98:1.403316,Auchenipteridae_Trachelyopterus_albicrux:3.928601,(Auchenipteridae_Trachelyopterus_porosus:0.196266,Auchenipteridae_Trachelyopterus_lucenai:0.196266)100:3.732335)75:2.000614)86:7.564034)99:10.114016,(Auchenipteridae_Spinipterus_acsi:19.868444,Auchenipteridae_Spinipterus_moijiri:19.868444)95:3.738821)98:417.235378,(((Auchenipteridae_Auchenipterichthys_coracoideus:3.725721,Auchenipteridae_Auchenipterichthys_longimanus:3.725721,Auchenipteridae_Auchenipterichthys_punctatus:3.725721)84:3.961004,Auchenipteridae_Auchenipterichthys_thoracatus:7.686725)99:14.643166,Auchenipteridae_Trachelyichthys_exilis:22.329891,Auchenipteridae_Trachelyopterichthys_taeniatus:22.329891)72:418.512755,(Auchenipteridae_Tocantinsia_piresi:17.759301,Auchenipteridae_Trachycorystes_trachycorystes:17.759301)78:423.083344,(Auchenipteridae_Pseudauchenipterus_nodosus:0.507271,Auchenipteridae_Pseudauchenipterus_affinis:0.507271)100:440.335374,Auchenipteridae_Ageneiosus_pardalis:440.842645,((Auchenipteridae_Ageneiosus_polystictus:4.228215,Auchenipteridae_Ageneiosus_inermis:4.228215)99:10.638391,(Auchenipteridae_Ageneiosus_lineatus:0.005469,Auchenipteridae_Ageneiosus_vittatus:0.005469)88:14.861137,(Auchenipteridae_Tympanopleura_cryptica:0.13359,Auchenipteridae_Tympanopleura_atronasus:0.13359)86:14.733016,Auchenipteridae_Tympanopleura_piperata:14.866606,Auchenipteridae_Tympanopleura_brevis:14.866606,Auchenipteridae_Tympanopleura_rondoni:14.866606,Auchenipteridae_Tympanopleura_longipinna:14.866606,Auchenipteridae_Ageneiosus_magoi:14.866606,Auchenipteridae_Ageneiosus_militaris:14.866606,(Auchenipteridae_Ageneiosus_akamai:1.714113,Auchenipteridae_Ageneiosus_uranophthalmus:1.714112,Auchenipteridae_Ageneiosus_dentatus:1.714112,Auchenipteridae_Ageneiosus_ucayalensis:1.714112,Auchenipteridae_Ageneiosus_intrusus:1.714112)86:13.152493)92:425.976039,(Auchenipteridae_Liosomadoras_morrowi:8.922746,Auchenipteridae_Liosomadoras_oncinus:8.922746)100:431.919898,((Auchenipteridae_Pseudepapterus_hasemani:17.549051,Auchenipteridae_Pseudepapterus_cucuhyensis:17.549051)94:8.728684,((((Auchenipteridae_Auchenipterus_osteomystax:0.665508,Auchenipteridae_Auchenipterus_brachyurus:0.665508,Auchenipteridae_Auchenipterus_nuchalis:0.665507,Auchenipteridae_Auchenipterus_ambyiacus:0.665507,Auchenipteridae_Auchenipterus_dentatus:0.665507)90:1.035792,Auchenipteridae_Auchenipterus_demerarae:1.701299)91:6.385292,Auchenipteridae_Auchenipterus_nigripinnis:8.086591)99:7.066013,Auchenipteridae_Epapterus_dispilurus:15.152604)97:11.125132)87:414.564909,Auchenipteridae_Tetranematichthys_wallacei:440.842645,(Doradidae_Acanthodoras_spinosissimus:9.270953,Doradidae_Acanthodoras_cataphractus:9.270953)97:431.571691,(Doradidae_Wertheimeria_maculata:6.040014,Doradidae_Kalyptodoras_bahiensis:6.040015,Doradidae_Franciscodoras_marmoratus:6.040015)97:434.80263,((Doradidae_Rhynchodoras_woodsi:14.921649,(Doradidae_Rhinodoras_thomersoni:8.081008,Doradidae_Orinocodoras_eigenmanni:8.081008,Doradidae_Rhinodoras_dorbignyi:8.081008,Doradidae_Rhinodoras_gallagheri:8.081008,Doradidae_Rhinodoras_armbrusteri:8.081008,Doradidae_Rhinodoras_boehlkei:8.081008)100:6.840641)100:6.363632,(((Doradidae_Oxydoras_niger:2.179457,Doradidae_Oxydoras_sifontesi:2.179457)70:2.65405,Doradidae_Oxydoras_kneri:4.833507)72:14.058634,((((Doradidae_Trachydoras_steindachneri:7.398459,Doradidae_Trachydoras_microstomus:7.39846,Doradidae_Trachydoras_paraguayensis:7.39846,Doradidae_Trachydoras_brevis:7.398459)79:0.827818,Doradidae_Trachydoras_nattereri:8.226277)96:4.419705,(Doradidae_Leptodoras_cataniai:8.710901,Doradidae_Leptodoras_acipenserinus:8.710901,Doradidae_Leptodoras_linnelli:8.710902,Doradidae_Leptodoras_juruensis:8.710901,(Doradidae_Leptodoras_copei:5.666872,Doradidae_Leptodoras_praelongus:5.666872)97:3.04403,(Doradidae_Leptodoras_oyakawai:3.240475,Doradidae_Leptodoras_marki:3.240475)82:5.470427,Doradidae_Leptodoras_hasemani:8.710902,Doradidae_Anduzedoras_oxyrhynchus:8.710901,Doradidae_Leptodoras_myersi:8.710902)75:3.935081,Doradidae_Ossancora_fimbriata:12.645983,Doradidae_Tenellus_leporhinus:12.645983,(Doradidae_Nemadoras_elongatus:2.972498,Doradidae_Nemadoras_hemipeltis:2.972498)91:9.673484,Doradidae_Ossancora_asterophysa:12.645983,Doradidae_Nemadoras_humeralis:12.645983,Doradidae_Tenellus_trimaculatus:12.645983,Doradidae_Tenellus_ternetzi:12.645983,Doradidae_Hemidoras_stuebelii:12.645983,Doradidae_Hemidoras_stenopeltis:12.645983,Doradidae_Hemidoras_morrisi:12.645983,Doradidae_Hemidoras_morei:12.645983,Doradidae_Hassar_orestis:12.645983,Doradidae_Hassar_wilderi:12.645983,Doradidae_Hassar_affinis:12.645983,Doradidae_Ossancora_punctata:12.645983,(Doradidae_Doras_carinatus:7.655638,Doradidae_Doras_micropoeus:7.655638,Doradidae_Doras_higuchii:7.655638)76:4.990344)97:3.9699,(Doradidae_Centrochir_crocodili:11.072367,(Doradidae_Platydoras_hancockii:2.976191,Doradidae_Platydoras_costatus:2.976191,Doradidae_Platydoras_armatulus:2.976191,Doradidae_Platydoras_brachylecis:2.97619)100:8.096177,(Doradidae_Centrodoras_brachiatus:5.255636,Doradidae_Lithodoras_dorsalis:5.255636,Doradidae_Megalodoras_uranoscopus:5.255636,Doradidae_Megalodoras_guayoensis:5.255636,Doradidae_Centrodoras_hasemani:5.255636)98:5.816731)70:5.543515)74:2.276259,((Doradidae_Agamyxis_pectinifrons:4.379742,Doradidae_Agamyxis_albomaculatus:4.379742)100:12.846397,((Doradidae_Pterodoras_granulosus:3.693631,Doradidae_Pterodoras_rivasi:3.693631)100:9.980151,Doradidae_Doraops_zuloagai:13.673782)92:3.552357)76:1.666002)96:2.393141)99:419.557362,((Doradidae_Amblydoras_nheco:11.539246,Doradidae_Amblydoras_gonzalezi:11.539246)99:14.72891,(Doradidae_Scorpiodoras_heckelii:10.810651,Doradidae_Scorpiodoras_bolivarensis:10.810651)83:15.457505,(Doradidae_Physopyxis_ananas:10.173263,Doradidae_Physopyxis_lyra:10.173263)99:16.094893,(Doradidae_Amblydoras_monitor:8.466281,(Doradidae_Amblydoras_nauticus:3.369127,Doradidae_Amblydoras_affinis:3.369127)99:5.097154)99:17.801876,(Doradidae_Astrodoras_asterifrons:9.671607,Doradidae_Hypodoras_forficulatus:9.671607)92:16.59655,(Doradidae_Anadoras_grypus:6.236534,Doradidae_Anadoras_weddellii:6.236534)100:20.031623)98:414.574487,((Ariidae_Cathorops_aguadulce:10.659074,((Ariidae_Cathorops_taylori:2.652711,Ariidae_Cathorops_steindachneri:2.652711)97:4.248773,(Ariidae_Cathorops_hypophthalmus:2.73641,Ariidae_Cathorops_tuyra:2.73641)99:4.165074)91:3.757591,(Ariidae_Cathorops_spixii:6.304753,Ariidae_Cathorops_agassizii:6.304753,(Ariidae_Cathorops_fuerthii:2.689985,Ariidae_Cathorops_mapale:2.689985)80:3.614768)75:4.354321)100:14.336626,(Ariidae_Notarius_planiceps:13.224655,(Ariidae_Notarius_bonillai:1.297365,Ariidae_Notarius_cookei:1.297365)100:11.92729,Ariidae_Aspistor_quadriscutis:13.224655)100:11.771045,Ariidae_Paragenidens_grandoculis:24.995699,(((Ariidae_Potamarius_nelsoni:1.199296,(Ariidae_Potamarius_izabalensis:0.717022,Ariidae_Potamarius_usumacintae:0.717022)80:0.482274)99:9.573137,Ariidae_Ariopsis_seemanni:10.772433)98:3.226399,(Ariidae_Sciades_dowii:8.14391,(Ariidae_Sciades_proops:5.952087,Ariidae_Sciades_couma:5.952087)82:2.191823)100:5.854922)95:10.996868,Ariidae_Chinchaysuyoa_labiata:24.9957)99:415.846944,Lacantuniidae_Lacantunia_enigmatica:440.842645,incertae_sedis_Conorhynchos_conirostris:440.842645,(Heptapteridae_Gladioglanis_machadoi:38.415321,((Heptapteridae_Phenacorhamdia_unifasciata:6.108433,Heptapteridae_Phenacorhamdia_tenebrosa:6.108433)99:23.930537,Heptapteridae_Cetopsorhamdia_insidiosa:30.03897,Heptapteridae_Cetopsorhamdia_iheringi:30.03897,(Heptapteridae_Imparfinis_mirini:9.333087,Heptapteridae_Imparfinis_minutus:9.333087)99:20.705883,Heptapteridae_Imparfinis_lineatus:30.03897,Heptapteridae_Taunayia_bifasciata:30.03897,Heptapteridae_Rhamdiopsis_microcephala:30.03897,Heptapteridae_Imparfinis_stictonotus:30.038971,Heptapteridae_Acentronichthys_leptos:30.038971,((Heptapteridae_Heptapterus_carnatus:4.286992,Heptapteridae_Heptapterus_mustelinus:4.286992)75:3.172621,Heptapteridae_Heptapterus_exilis:7.459613)100:22.579357,Heptapteridae_Heptapterus_sympterygium:30.03897,Heptapteridae_Imparfinis_cochabambae:30.038971,Heptapteridae_Heptapterus_multiradiatus:30.038971,Heptapteridae_Imparfinis_borodini:30.038971,Heptapteridae_Chasmocranus_brevior:30.03897,Heptapteridae_Chasmocranus_brachynemus:30.03897,Heptapteridae_Heptapterus_panamensis:30.038971)86:8.376351,(Heptapteridae_Pimelodella_lateristriga:5.851173,Heptapteridae_Pimelodella_laticeps:5.851173)99:32.564148,(Heptapteridae_Pimelodella_enochi:2.689181,Heptapteridae_Pimelodella_meeki:2.689182,Heptapteridae_Pimelodella_gracilis:2.689182)98:35.72614,Heptapteridae_Pimelodella_vittata:38.415321,Heptapteridae_Pimelodella_avanhandavae:38.415321,(Heptapteridae_Pimelodella_dorseyi:0.145201,Heptapteridae_Pimelodella_witmeri:0.145201)100:38.27012,Heptapteridae_Pimelodella_chagresi:38.415321,Heptapteridae_Pimelodella_cristata:38.415321,Heptapteridae_Rhamdia_guatemalensis:38.415321,(((Heptapteridae_Rhamdia_nicaraguensis:5.409784,(Heptapteridae_Rhamdia_reddelli:1.331392,Heptapteridae_Rhamdia_laticauda:1.331392)99:4.078392,Heptapteridae_Rhamdia_parryi:5.409784)97:2.994655,Heptapteridae_Rhamdia_saijaensis:8.404439)96:3.505433,Heptapteridae_Rhamdia_cinerascens:11.909873)74:26.505449,(Heptapteridae_Rhamdia_quelen:12.702744,Heptapteridae_Rhamdia_laukidi:12.702744)90:25.712577,Heptapteridae_Rhamdella_zelimai:38.415321,(Heptapteridae_Rhamdella_longiuscula:0.276591,Heptapteridae_Rhamdella_eriarcha:0.276591)100:38.13873,Heptapteridae_Goeldiella_eques:38.415321)91:402.427324,(Phreatobiidae_Phreatobius_dracunculus:18.208277,Phreatobiidae_Phreatobius_cisternarum:18.208277)100:422.634367,Pimelodidae_Steindachneridion_scriptum:440.842645,Pimelodidae_Phractocephalus_hemioliopterus:440.842646,(Pimelodidae_Hypophthalmus_fimbriatus:9.273049,Pimelodidae_Hypophthalmus_oremaculatus:9.273049,Pimelodidae_Hypophthalmus_marginatus:9.273049,Pimelodidae_Hypophthalmus_edentatus:9.273049)100:431.569597,((Pimelodidae_Platysilurus_mucosus:13.006368,Pimelodidae_Platysilurus_malarmo:13.006368)91:2.475267,Pimelodidae_Platystomatichthys_sturio:15.481634)99:425.361012,Pimelodidae_Sorubimichthys_planiceps:440.842646,(Pimelodidae_Pseudoplatystoma_magdaleniatum:7.60027,(Pimelodidae_Pseudoplatystoma_corruscans:6.273034,(((Pimelodidae_Pseudoplatystoma_fasciatum:0.397245,Pimelodidae_Pseudoplatystoma_punctifer:0.397245)83:1.637062,(Pimelodidae_Pseudoplatystoma_orinocoense:0.820765,Pimelodidae_Pseudoplatystoma_reticulatum:0.820765)89:1.213542)93:1.605756,(Pimelodidae_Pseudoplatystoma_metaense:0.320095,Pimelodidae_Pseudoplatystoma_tigrinum:0.320095)100:3.319968)97:2.63297)85:1.327237)100:433.242375,(Pimelodidae_Zungaro_jahu:0.687143,Pimelodidae_Zungaro_zungaro:0.687143)100:440.155503,((Pimelodidae_Sorubim_elongatus:8.556131,Pimelodidae_Sorubim_maniradii:8.556131,Pimelodidae_Sorubim_lima:8.556131)86:1.935335,Pimelodidae_Sorubim_cuspicaudus:10.491466)100:430.351179,(Pimelodidae_Platynematichthys_notatus:15.556493,(Pimelodidae_Brachyplatystoma_capapretum:6.172409,Pimelodidae_Brachyplatystoma_filamentosum:6.172409,Pimelodidae_Brachyplatystoma_rousseauxii:6.172408)95:9.384086,Pimelodidae_Brachyplatystoma_vaillantii:15.556494,Pimelodidae_Brachyplatystoma_tigrinum:15.556493,(Pimelodidae_Brachyplatystoma_juruense:6.680204,Pimelodidae_Brachyplatystoma_platynemum:6.680204)100:8.876289)83:425.286152,Pimelodidae_Hemisorubim_platyrhynchos:440.842645,(((Pimelodidae_Exallodontus_aguanai:10.907297,Pimelodidae_Duopalatinus_peruanus:10.907297)100:9.678069,Pimelodidae_Pimelodus_coprophagus:20.585367,Pimelodidae_Pimelodus_argenteus:20.585367,(Pimelodidae_Pimelodus_ornatus:10.046452,Pimelodidae_Iheringichthys_labrosus:10.046452)81:10.538914,((Pimelodidae_Pimelodus_blochii:2.996179,Pimelodidae_Pimelodus_pohli:2.996179)90:7.955202,Pimelodidae_Bergiaria_westermanni:10.951381,Pimelodidae_Pimelodus_fur:10.951381,Pimelodidae_Pimelodus_albicans:10.951381,Pimelodidae_Pimelodus_maculatus:10.951381,(Pimelodidae_Pimelodus_punctatus:4.660733,Pimelodidae_Pimelodus_grosskopfii:4.660733)98:6.290648)70:9.633985,Pimelodidae_Parapimelodus_valenciennis:20.585366,Pimelodidae_Parapimelodus_nigribarbis:20.585366,Pimelodidae_Pimelodus_pictus:20.585366)72:1.987662,Pimelodidae_Pimelabditus_moli:22.573028)71:418.269618,Pimelodidae_Pimelodina_flavipinnis:440.842647,(Pimelodidae_Pinirampus_pirinampu:14.800796,Pimelodidae_Calophysus_macropterus:14.800796,Pimelodidae_Luciopimelodus_pati:14.800796)73:426.041851,(Pimelodidae_Megalonema_amaxanthum:13.679752,(Pimelodidae_Megalonema_platanum:4.438385,Pimelodidae_Megalonema_platycephalum:4.438385)100:9.241368)100:427.162894,(Pimelodidae_Cheirocerus_eques:14.098654,Pimelodidae_Cheirocerus_abuelo:14.098654)100:426.743993,Pimelodidae_Aguarunichthys_torosus:440.842646,((Pimelodidae_Leiarius_longibarbis:0.005466,Pimelodidae_Leiarius_marmoratus:0.005466)100:18.740975,(Pimelodidae_Leiarius_pictus:10.290083,Pimelodidae_Leiarius_perruno:10.290083)98:8.456357)92:422.096206,Pimelodidae_Steindachneridion_parahybae:440.842646,Pimelodidae_Aguarunichthys_inpai:440.842645,((Pseudopimelodidae_Microglanis_leptostriatus:13.69096,(Pseudopimelodidae_Microglanis_malabarbai:8.974139,(Pseudopimelodidae_Microglanis_garavelloi:3.908515,Pseudopimelodidae_Microglanis_iheringi:3.908515)98:5.065624,Pseudopimelodidae_Microglanis_pataxo:8.974139,Pseudopimelodidae_Microglanis_cottoides:8.974139,Pseudopimelodidae_Microglanis_parahybae:8.974139)88:4.716821)96:18.480945,(Pseudopimelodidae_Rhyacoglanis_pulcher:20.012221,((Pseudopimelodidae_Cephalosilurus_apurensis:9.839371,Pseudopimelodidae_Lophiosilurus_alexandri:9.839371)98:9.062426,((Pseudopimelodidae_Pseudopimelodus_charus:5.276758,Pseudopimelodidae_Pseudopimelodus_mangurus:5.276758)93:6.982877,Pseudopimelodidae_Pseudopimelodus_bufonius:12.259634)78:6.642162)73:1.110425)91:12.159684,(Pseudopimelodidae_Batrochoglanis_raninus:23.773556,Pseudopimelodidae_Batrochoglanis_villosus:23.773556)99:8.398349)92:408.67074,(Arapaimidae_Arapaima_gigas:117.205623,(Osteoglossidae_Osteoglossum_bicirrhosum:18.261198,Osteoglossidae_Osteoglossum_ferreirai:18.261198)100:98.944426)99:323.637019)100:39.870146,Geotriidae_Geotria_australis:480.712788,Mordaciidae_Mordacia_lapicida:480.712788)100;
