# Supplementary material for: Time-calibrated phylogeny of neotropical freshwater fishes
Source: Front Bioinform. 2024 Dec 6;4:1433995. doi: 10.3389/fbinf.2024.1433995 (PMC11659281; doi:10.3389/fbinf.2024.1433995)
Supplement: Supplementary file 1 [file DataSheet1.zip › Supplementary Material/phy/treepl.infile]

treefile = tree_rn.tre

numsites = 43850

mrca = root Geotriidae_Geotria_australis Anguillidae_Anguilla_rostrata
mrca = gnat Carcharhinidae_Carcharhinus_leucas Anguillidae_Anguilla_rostrata
mrca = elas Carcharhinidae_Carcharhinus_leucas Pristidae_Pristis_pristis
mrca = bato Pristidae_Pristis_pristis Potamotrygonidae_Paratrygon_aiereba
mrca = pota Potamotrygonidae_Paratrygon_aiereba Potamotrygonidae_Potamotrygon_motoro
mrca = oste Lepidosirenidae_Lepidosiren_paradoxa Lepisosteidae_Atractosteus_tristoechus
mrca = tele Lepisosteidae_Atractosteus_tristoechus Anguillidae_Anguilla_rostrata
mrca = elos Anguillidae_Anguilla_rostrata Arapaimidae_Arapaima_gigas
mrca = elop Anguillidae_Anguilla_rostrata Megalopidae_Megalops_atlanticus
mrca = clup Polycentridae_Polycentrus_schomburgkii Engraulidae_Anchoviella_lepidentostole
mrca = eute Polycentridae_Polycentrus_schomburgkii Galaxiidae_Aplochiton_marinus
mrca = perc Polycentridae_Polycentrus_schomburgkii Batrachoididae_Daector_quadrizonatus
mrca = per1 Polycentridae_Polycentrus_schomburgkii Gobiidae_Bathygobius_andrei
mrca = per2 Polycentridae_Polycentrus_schomburgkii Syngnathidae_Microphis_lineatus
mrca = per3 Polycentridae_Polycentrus_schomburgkii Gerreidae_Eugerres_axillaris
mrca = per4 Polycentridae_Polycentrus_schomburgkii Centropomidae_Centropomus_parallelus
mrca = oval Polycentridae_Polycentrus_schomburgkii Gobiesocidae_Gobiesox_daedaleus
mrca = cich Cichlidae_Panamius_panamensis Cichlidae_Amatitlania_sajica
mrca = cyp1 Rivulidae_Kryptolebias_sepia Atherinopsidae_Menidia_menidia
mrca = cyp2 Rivulidae_Kryptolebias_sepia Profundulidae_Tlaloc_hildebrandi
mrca = cyp3 Rivulidae_Kryptolebias_sepia Rivulidae_Rivulus_cylindraceus
mrca = cyp4 Cyprinodontidae_Jordanella_floridae Poeciliidae_Quintana_atrizona
mrca = poe1 Poeciliidae_Priapella_lacandonae Poeciliidae_Cnesterodon_hypselurus
mrca = poe2 Poeciliidae_Heterophallus_milleri Poeciliidae_Pseudoxiphophorus_jonesii
mrca = xiph Poeciliidae_Xiphophorus_signum Poeciliidae_Xiphophorus_maculatus
mrca = ath1 Atherinopsidae_Menidia_menidia Atherinopsidae_Atherinops_affinis
mrca = ath2 Atherinopsidae_Atherinops_affinis Atherinopsidae_Odontesthes_incisa
mrca = cara Centropomidae_Centropomus_parallelus Carangidae_Caranx_sexfasciatus
mrca = pleu Paralichthyidae_Citharichthys_gilberti Achiridae_Hypoclinemus_mentalis
mrca = eupe Gerreidae_Eugerres_axillaris Percichthyidae_Percichthys_trucha
mrca = eup1 Sparidae_Archosargus_probatocephalus Lutjanidae_Lutjanus_colorado
mrca = eup2 Sparidae_Archosargus_probatocephalus Tetraodontidae_Colomesus_asellus
mrca = eup3 Lutjanidae_Lutjanus_colorado Sciaenidae_Cynoscion_steindachneri
mrca = scia Sciaenidae_Petilipinnis_grunniens Sciaenidae_Larimus_breviceps
mrca = gobi Gobiidae_Bathygobius_andrei Gobiidae_Sicydium_salvini
mrca = gala Galaxiidae_Aplochiton_marinus Galaxiidae_Galaxias_maculatus
mrca = otom Engraulidae_Anchoviella_lepidentostole Serrasalmidae_Mylossoma_duriventre
mrca = clu2 Engraulidae_Anchoviella_lepidentostole Clupeidae_Ramnogaster_melanostoma
mrca = char Serrasalmidae_Mylossoma_duriventre Gymnotidae_Gymnotus_pantherinus
mrca = cha2 Serrasalmidae_Mylossoma_duriventre Chalceidae_Chalceus_erythrurus
mrca = cha3 Characidae_Parecbasis_cyclolepis Characidae_Rhoadsia_altipinna
mrca = silu Gymnotidae_Gymnotus_pantherinus Diplomystidae_Diplomystes_camposensis
mrca = gymn Gymnotidae_Gymnotus_pantherinus Rhamphichthyidae_Gymnorhamphichthys_rosamariae
mrca = lori Loricariidae_Lithogenes_villosus Callichthyidae_Aspidoras_menezesi

min = root 480.712788
max = root 480.712788
min = gnat 420.7
max = gnat 468.4
min = elas 276.8482
max = elas 276.8482
min = bato 200.8719
max = bato 200.8719
min = pota 38.99594
max = pota 38.99594
min = oste 440.182929470199
max = oste 440.182929470199
min = tele 298.813578938359
max = tele 298.813578938359
min = elos 253.027178421048
max = elos 253.027178421048
min = elop 182.491
max = elop 182.491
min = clup 224.017651414039
max = clup 224.017651414039
min = eute 179.098114917829
max = eute 179.098114917829
min = perc 116.242522023809
max = perc 116.242522023809
min = per1 112.098553155759
max = per1 112.098553155759
min = per2 107.366175747864
max = per2 107.366175747864
min = per3 103.716137623193
max = per3 103.716137623193
min = per4 101.067902083334
max = per4 101.067902083334
min = oval 94.3533019444447
max = oval 94.3533019444447
min = cich 3.73980000000014
max = cich 3.73980000000014
min = cyp1 85.0478772727274
max = cyp1 85.0478772727274
min = cyp2 73.5979363636365
max = cyp2 73.5979363636365
min = cyp3 30.6018000000001
max = cyp3 30.6018000000001
min = cyp4 52.6091625000001
max = cyp4 52.6091625000001
min = poe1 17.7239000000001
max = poe1 17.7239000000001
min = poe2 12.8926000000001
max = poe2 12.8926000000001
min = xiph 4.65210000000011
max = xiph 4.65210000000011
min = ath1 53.7562500000001
max = ath1 53.7562500000001
min = ath2 25.1711000000001
max = ath2 25.1711000000001
min = cara 69.3992807692309
max = cara 69.3992807692309
min = pleu 55.8266625000002
max = pleu 55.8266625000002
min = eupe 94.6324534615388
max = eupe 94.6324534615388
min = eup1 90.2387622023812
max = eup1 90.2387622023812
min = eup2 88.6841458333334
max = eup2 88.6841458333334
min = eup3 83.6453500000001
max = eup3 83.6453500000001
min = scia 15.1273000000001
max = scia 15.1273000000001
min = gobi 60.8650500000001
max = gobi 60.8650500000001
min = gala 61.9208000000002
max = gala 61.9208000000002
min = otom 193.814325757576
max = otom 193.814325757576
min = clu2 94.8958000000001
max = clu2 94.8958000000001
min = char 127.259679166667
max = char 127.259679166667
min = cha2 89.9070250000001
max = cha2 89.9070250000001
min = cha3 30.5335500000001
max = cha3 30.5335500000001
min = silu 121.382355555556
max = silu 121.382355555556
min = gymn 62.8257000000001
max = gymn 62.8257000000001
min = lori 71.4707000000001
max = lori 71.4707000000001

outfile = treepl_out

nthreads=4
thorough=TRUE
#prime=TRUE
opt = 1
optad = 1
optcvad = 4
