# Supplementary material for: Time-calibrated phylogeny of neotropical freshwater fishes
Source: Front Bioinform. 2024 Dec 6;4:1433995. doi: 10.3389/fbinf.2024.1433995 (PMC11659281; doi:10.3389/fbinf.2024.1433995)
Supplement: Supplementary file 1 [file DataSheet1.zip › Supplementary Material/scr/collapse_70boots.R]

# Load necessary library
library(ips)

# Read the phylogenetic tree in Newick format
tree <- read.tree(file.choose())

# Collapse nodes with bootstrap support below 70
collapsed_tree <- collapseUnsupportedEdges(tree, value = "node.label", cutoff = 70)

# Save the collapsed tree
write.tree(collapsed_tree, file = "HENFF_phyloboots_6K_collapsed.tre")
