# Supplementary material for: Time-calibrated phylogeny of neotropical freshwater fishes
Source: Front Bioinform. 2024 Dec 6;4:1433995. doi: 10.3389/fbinf.2024.1433995 (PMC11659281; doi:10.3389/fbinf.2024.1433995)
Supplement: Supplementary file 2 [file Table1.xlsx]

## Sheet: Table 1
Order	Family	Species TREE	Species NFF	Completeness (%)	MRCA (myr)	Group
PETROMYZONTIFORMES	Mordaciidae	1	1	100,0	480,7	Stem
	Geotriidae	1	1	100,0	480,7	Stem
CARCHARHINIFORMES	Carcharhinidae	1	1	100,0	276,8	Stem
RHINOPRISTIFORMES	Pristidae	1	1	100,0	200,9	Stem
MYLIOBATIFORMES	Potamotrygonidae	13	35	37,1	39,0	Crown
CERATODONTIFORMES	Lepidosirenidae	1	1	100,0	440,8	Stem
LEPISOSTEIFORMES	Lepisosteidae	1	1	100,0	298,8	Stem
OSTEOGLOSSIFORMES	Arapaimidae	1	2,0	50,0	117,2	Stem
	Osteoglossidae	2	2	100,0	117,2	Stem
ANGUILLIFORMES	Anguillidae	1	1	100,0	182,5	Stem
ELOPIFORMES	Megalopidae	1	1	100,0	182,5	Stem
CLUPEIFORMES	Engraulidae	13	20	65,0	27,5	Crown
	Clupeidae	4	6	66,7	80,4	Crown
	Pristigasteridae	5	7	71,4	27,4	Crown
CHARACIFORMES	Acestrorhynchidae	17	25	68,0	56,1	Crown
	Anostomidae	70	148	47,3	42,2	Crown
	Bryconidae	31	44	70,5	44,2	Crown
	Chalceidae	3	6	50,0	24,5	Crown
	Characidae	438	1088	40,3	51,7	Crown
	Chilodontidae	8	8	100,0	52,3	Crown
	Crenuchidae	24	76	31,6	63,0	Crown
	Ctenoluciidae	5	7	71,4	67,5	Crown
	Curimatidae	82	115	0,7	49,7	Crown
	Cynodontidae	4	8	50,0	31,5	Crown
	Erythrinidae	11	16	68,8	57,7	Crown
	Gasteropelecidae	6	9	66,7	33,8	Crown
	Hemiodontidae	7	31	22,6	44,1	Crown
	Iguanodectidae	5	36	13,9	51,8	Crown
	Lebiasinidae	11	71	15,5	71,1	Crown
	Parodontidae	9	32	28,1	38,6	Crown
	Prochilodontidae	21	21	100,0	43,6	Crown
	Serrasalmidae	76	99	76,8	33,7	Crown
	Tarumaniidae	1	1	100,0	67,6	Stem
	Triportheidae	19	21	90,5	50,2	Crown
SILURIFORMES	Ariidae	22	32	0,7	25,0	Crown
	Aspredinidae	30	46	65,2	55,1	Crown
	Astroblepidae	4	80	5,0	19,0	Crown
	Auchenipteridae	71	123	57,7	38,3	Crown
	Callichthyidae	146	221	66,1	57,6	Crown
	Cetopsidae	5	34	14,7	57,1	Crown
	Diplomystidae	6	7	85,7	3,4	Crown
	Doradidae	78	91	85,7	41,2	Crown
	Heptapteridae	46	184	25,0	38,4	Crown
	Lacantuniidae	1	1	100,0	54,0	Stem
	Loricariidae	518	971	53,3	52,6	Crown
	Nematogenyidae	1	1	100,0	84,5	Stem
	Phreatobiidae	2	3	66,7	18,2	Crown
	Pimelodidae	67	109	61,5	46,4	Crown
	Pseudopimelodidae	15	49	30,6	32,1	Crown
	Scoloplacidae	1	6	16,7	58,7	Stem
	Trichomycteridae	119	299	39,8	68,0	Crown
GYMNOTIFORMES	Apteronotidae	60	95	63,2	32,2	Crown
	Gymnotidae	35	46	76,1	62,6	Crown
	Hypopomidae	31	34	91,2	45,6	Crown
	Rhamphichthyidae	19	26	73,1	47,5	Crown
	Sternopygidae	26	54	48,1	53,4	Crown
GALAXIIFORMES	Galaxiidae	7	8	87,5	61,9	Crown
OPHIDIIFORMES	Bythitidae	3	7	42,9	15,2	Crown
BATRACHOIDIFORMES	Batrachoididae	2	3	66,7	35,3	Crown
GOBIIFORMES	Eleotridae	15	19	78,9	54,6	Crown
	Gobiidae	10	24	41.7	69,6	Crown
SYNGNATHIFORMES	Syngnathidae	5	5	100,0	86,1	Crown
ACANTHURIFORMES	Lobotidae	1	1	100,0	85,0	Stem
	Gerreidae	7	7	100,0	67,0	Crown
	Sciaenidae	17	26	65,4	20,3	Crown
	Haemulidae	3	3	100,0	31,0	Crown
	Lutjanidae	1	2	50,0	67,0	Stem
PERCIFORMES	Labridae	1	1	100,0	89,3	Stem
	Sparidae	1	1	100,0	88,7	Stem
TETRAODONTIFORMES	Tetraodontidae	1	2	50,0	88,7	Stem
CENTRARCHIFORMES	Percichthyidae	1	5	20,0	18,0	Stem
	Perciliidae	2	2	100,0	2,0	Crown
SYNBRANCHIFORMES	Synbranchidae	2	5	40,0	97,0	Crown
CARANGIFORMES	Carangidae	2	2	100,0	69,4	Crown
	Achiridae	11	21	52,4	27,0	Crown
	Paralichthyidae	1	1	100,0	55,0	Stem
	Centropomidae	8	8	100,0	25,2	Crown
CICHLIFORMES	Polycentridae	2	3	66,7	29,5	Crown
	Cichlidae	371	557	66,6	35,2	Crown
MUGILIFORMES	Mugilidae	3	4	75,0	37,3	Crown
	Gobiesocidae	3	4	75,0	23,5	Crown
CYPRINODONTIFORMES	Anablepidae	16	19	84,2	29,6	Crown
	Cyprinodontidae	27	53	50,9	52,6	Crown
	Fluviphylacidae	2	7	28,6	14,0	Crown
	Poeciliidae	139	211	65,9	28,0	Crown
	Profundulidae	11	15	73,3	25,0	Crown
	Rivulidae	221	450	49,1	42,5	Crown
ATHERINIFORMES	Atherinopsidae	57	88	64,8	53,0	Crown
BELONIFORMES	Belonidae	15	16	93,8	48,9	Crown
	Hemiramphidae	1	2	50,0	48,0	Stem
